# Supplementary material for: RNA-Seq Profiling of a Defective Seed Coat Mutation in Glycine max Reveals Differential Expression of Proline-Rich and Other Cell Wall Protein Transcripts
Source: PLoS One. 2014 May 14;9(5):e96342. doi: 10.1371/journal.pone.0096342 (PMC4020777; doi:10.1371/journal.pone.0096342)
Supplement: Table S2 — Significantly Differentially Expressed Genes Found in the Seed Coats of Either Clark or Harosoy Backgrounds at the Indicated Stages of Seed Development. (XLSX) [file pone.0096342.s020.xlsx]

## Sheet: Sheet1
Table S2. Significantly Differentially Expressed Genes Found in the Seed Coats of Either Clark or Harosoy Backgrounds at the Indicated Stages of Seed Development.
These genes showed significant expression (≥5RPKM) and differential expression (≥2 fold, ≤0.05 p-value) in either Clark or Harosoy isolines.
					RNA-Seq (RPKM)			DESeq (Basemean)			RNA-Seq (RPKM)			DESeq (Basemean)
Model	Differential expression in either Clark or Harosoy backgrounds	Seed weight range	Annotation	Functional catagory	CS (RPKM)	CD (RPKM)	CS/CD	CS (Basemean)	CD (Basemean)	p-value	HS (RPKM)	HD (RPKM)	HS/HD	HS (Basemean)	HD (Basemean)	p-value
Glyma18g06840.1	Clark only	50-100mg	Asparagine synthetase [glutamine-hydrolyzing] 2	Protein metabolism	1.40877	123.619	0.0113961	274.92	25218.5	3.53881e-39	2.14736	1.26866	1.69261	335	209	0.0252501
Glyma11g27480.1	Clark only	50-100mg	GLUTAMINE-DEPENDENT ASPARAGINE SYNTHASE 1	Protein metabolism	0.723021	47.4508	0.0152373	150.763	10343.2	9.99485e-35	1.76372	1.1646	1.51444	294	205	0.0985227
Glyma11g27720.1	Clark only	50-100mg	GLUTAMINE-DEPENDENT ASPARAGINE SYNTHASE 1	Protein metabolism	0.815809	51.6123	0.0158065	170.717	11290.4	1.68569e-34	1.87104	1.27935	1.4625	313	226	0.123801
Glyma06g11790.1	Clark only	50-100mg	Auxin-induced protein 5NG4	Hormone related	0.571239	26.112	0.0218765	79.8156	3813.99	1.50485e-28	0.608787	0.203474	2.99197	68	24	0.0329066
Glyma08g11580.1	Clark only	50-100mg	Chaperone protein dnaJ 20, chloroplastic	Photosynthesis	0.228699	16.5096	0.0138525	21.0624	1589.46	1.22818e-27	12.1835	12.8881	0.945332	897	1002	0.428685
Glyma04g42960.1	Clark only	50-100mg	Auxin-induced protein 5NG4	Hormone related	0.333034	13.6767	0.0243505	45.4505	1951.2	7.22379e-25	0.366636	0.112839	3.2492	40	13	0.0867642
Glyma13g25800.1	Clark only	50-100mg	Cysteine-rich receptor-like protein kinase 10	membrane protein	6.00018	0.0093228	643.603	555.383	0.902079	1.21306e-24	0.527063	1.68932	0.311997	39	132	0.000785143
Glyma15g12210.1	Clark only	50-100mg	Cysteine proteinase inhibitor 5	Protein metabolism	2.62108	57.3219	0.0457256	199.539	4561.82	5.78061e-22	19.0442	22.4692	0.84757	1159	1444	0.0892977
Glyma08g11570.1	Clark only	50-100mg	Cytochrome P450 71D10	oxidation-reduction	0.139022	6.33684	0.0219388	19.9539	950.792	2.79098e-21	7.86122	7.22157	1.08857	902	875	0.835406
Glyma15g15120.1	Clark only	50-100mg	unknown	unknown	0	8.66558	0	1.10855	434.802	4.8704e-20	0.0521234	0.0246799	2.11198	2	1	1
Glyma17g16160.1	Clark only	50-100mg	invertase/pectin methylesterase inhibitor family protein	cell wall	0.449123	14.117	0.0318142	32.1479	1056.33	1.06952e-19	0.262138	0.215141	1.21845	15	13	0.932094
Glyma01g42030.1	Clark only	50-100mg	Plant invertase/pectin methylesterase inhibitor	cell wall	1.96738	28.2379	0.0696716	144.111	2162.28	1.62191e-16	5.15731	2.89474	1.78161	302	179	0.0183573
Glyma09g09430.1	Clark only	50-100mg	Guanine deaminase	nucleotide metabolism	0.423281	7.93087	0.0533714	47.6676	933.652	1.08515e-15	6.86468	3.59748	1.90819	618	342	0.000557679
Glyma10g02210.1	Clark only	50-100mg	Indole-3-acetic acid-induced protein ARG2	Hormone related	3.67036	42.636	0.0860858	258.292	3136.53	2.20134e-15	4.62165	1.04365	4.42834	260	62	2.05497e-07
Glyma09g28710.1	Clark only	50-100mg	unknown	unknown	0.871396	16.3347	0.0533463	41.0163	803.753	5.26225e-15	11.401	6.66916	1.70951	429	265	0.0120779
Glyma16g30570.1	Clark only	50-100mg	disease resistance family protein	disease resistance	6.43154	0.475323	13.5309	1599.64	123.585	1.13107e-14	2.83158	2.40044	1.17961	563	504	0.505324
Glyma01g36620.1	Clark only	50-100mg	SENESCENCE 1	Stress	0.258172	5.56685	0.0463768	22.171	499.752	2.63075e-13	1.98103	0.220705	8.97591	136	16	3.31764e-07
Glyma09g28720.1	Clark only	50-100mg	Bowman-Birk type proteinase inhibitor C-II	Protein metabolism	0.651299	14.5056	0.0448999	19.9539	464.571	4.80291e-13	10.4116	6.18642	1.68298	255	160	0.0479683
Glyma14g26400.1	Clark only	50-100mg	Bowman-Birk type proteinase isoinhibitor C	Protein metabolism	0.651299	14.4774	0.0449873	19.9539	463.669	5.02686e-13	10.33	6.18642	1.66978	253	160	0.0523353
Glyma12g04410.1	Clark only	50-100mg	VHA-E2 (VACUOLAR H+-ATPASE SUBUNIT E ISOFORM 2)	transporter	16.1654	1.51791	10.6498	1488.78	146.137	1.30024e-12	9.73869	7.13863	1.36422	717	555	0.100425
Glyma08g11590.1	Clark only	50-100mg	RNA recognition motif (RRM)-containing protein	Transcription factor/related	0.888687	7.40153	0.120068	294.874	2567.32	3.19949e-12	13.3457	13.3486	0.999787	3540	3739	0.620675
Glyma16g30320.1	Clark only	50-100mg	disease resistance family protein	disease resistance	5.1927	0.495535	10.479	1265.96	126.291	4.01179e-12	2.95543	2.55093	1.15857	576	525	0.574109
Glyma03g03520.1	Clark only	50-100mg	Cytochrome P450 71B36	oxidation-reduction	0.957462	8.55432	0.111927	171.825	1604.8	5.15211e-12	1.97961	1.59081	1.2444	284	241	0.446866
Glyma16g30210.1	Clark only	50-100mg	disease resistance family protein	disease resistance	5.14085	0.498001	10.323	1247.12	126.291	5.61872e-12	3.01139	2.66616	1.12948	584	546	0.682932
Glyma03g03530.1	Clark only	50-100mg	Cytochrome P450 76C1	oxidation-reduction	0.840765	7.61458	0.110415	115.289	1091.52	2.9552e-11	1.77888	1.16624	1.52532	195	135	0.158063
Glyma03g08050.1	Clark only	50-100mg	Auxin-induced protein 5NG4	Hormone related	0.108059	5.17314	0.0208884	4.4342	221.912	8.99323e-11	0.0609678	0	60.9678	2	1	1
Glyma16g31020.1	Clark only	50-100mg	disease resistance family protein	disease resistance	5.1982	0.613311	8.47565	1272.62	156.962	1.40611e-10	3.14748	2.79673	1.12541	616	578	0.694144
Glyma10g35870.1	Clark only	50-100mg	Auxin down-regulated protein	Hormone related	847.795	131.099	6.46684	43683.5	7061.48	1.8694e-10	32.9685	55.2451	0.596768	1358	2403	2.503e-06
Glyma10g35840.1	Clark only	50-100mg	unknown	unknown	596.975	93.5434	6.38179	40680.5	6663.66	2.47514e-10	23.5885	39.1476	0.602552	1285	2252	4.63817e-06
Glyma09g06130.1	Clark only	50-100mg	Non-specific lipid-transfer protein A	lipid metabolism	46.702	261.451	0.178626	2393.36	14006.6	7.75249e-10	112.502	121.423	0.926529	4609	5253	0.222177
Glyma09g06100.1	Clark only	50-100mg	Non-specific lipid-transfer protein A	lipid metabolism	48.9872	269.307	0.181901	2260.33	12989.9	1.14555e-09	113.647	123.744	0.918404	4192	4820	0.195999
Glyma02g43560.1	Clark only	50-100mg	1-aminocyclopropane-1-carboxylate oxidase	Hormone related	9.36581	52.2253	0.179335	1112.98	6487.75	1.3842e-09	5.00008	1.47532	3.38915	475	148	1.50724e-08
Glyma13g01140.1	Clark only	50-100mg	acting on glycosyl bonds / xyloglucan:xyloglucosyl transferase	cell wall	7.87733	43.0942	0.182793	876.863	5014.66	2.57415e-09	9.61939	12.536	0.76734	856	1178	0.0197481
Glyma16g30630.1	Clark only	50-100mg	leucine-rich repeat transmembrane protein kinase, putative	membrane protein	7.06854	0.99196	7.12583	1112.98	163.276	4.09069e-09	3.08247	2.94913	1.04521	388	392	0.966208
Glyma09g35250.1	Clark only	50-100mg	Abscisic acid 8'-hydroxylase 1	Hormone related	3.94213	20.3953	0.193286	689.518	3729.2	1.02541e-08	5.46393	6.10207	0.895423	764	901	0.253499
Glyma08g38740.1	Clark only	50-100mg	unknown	unknown	3.48704	19.6472	0.177483	256.075	1508.28	1.58175e-08	4.87172	4.11336	1.18436	286	255	0.59395
Glyma08g18880.1	Clark only	50-100mg	unknown	unknown	23.1287	110.142	0.209989	1601.85	7974.38	2.24465e-08	35.0032	44.0938	0.793835	1938	2578	0.0148322
Glyma14g05390.1	Clark only	50-100mg	1-aminocyclopropane-1-carboxylate oxidase	Hormone related	5.89129	29.3286	0.200872	661.804	3444.14	2.25376e-08	3.48539	1.28649	2.70922	313	122	5.97792e-05
Glyma13g01150.1	Clark only	50-100mg	XTR6 (XYLOGLUCAN ENDOTRANSGLYCOSYLASE 6)	cell wall	13.7432	65.5178	0.209763	1436.68	7159.8	2.3606e-08	24.3751	41.848	0.582467	2037	3693	1.80476e-07
Glyma18g22710.1	Clark only	50-100mg	Putative invertase inhibitor	unknown	0.317355	6.82444	0.0465027	8.8684	199.36	2.51563e-08	0.134291	0.211952	0.633594	3	5	0.882217
Glyma16g29650.1	Clark only	50-100mg	heavy-metal-associated domain-containing protein	heavy metal	4.95719	25.1402	0.197182	406.838	2156.87	3.62481e-08	2.01194	1.25574	1.60219	132	87	0.184791
Glyma07g09220.1	Clark only	50-100mg	Bark storage protein A	cell wall	2.10361	11.3846	0.184776	232.795	1317.04	4.48607e-08	3.41369	1.73409	1.96857	302	162	0.0057667
Glyma07g11310.1	Clark only	50-100mg	Beta-glucosidase 44	Carbohydrate metabolism	272.234	55.9494	4.86571	45569.2	9790.27	4.69227e-08	202.766	172.193	1.17755	27133	24332	0.274791
Glyma02g37710.1	Clark only	50-100mg	Carbonic anhydrase, chloroplastic	Photosynthesis	1.70981	9.38258	0.182232	201.756	1157.37	5.52323e-08	5.85176	2.91129	2.01002	552	290	0.000339861
Glyma09g42070.1	Clark only	50-100mg	unknown	unknown	30.7831	5.8783	5.23673	2837.89	566.506	5.5472e-08	19.8377	14.6355	1.35545	1462	1139	0.0537127
Glyma09g30910.1	Clark only	50-100mg	Beta-glucosidase 44	Carbohydrate metabolism	514.839	107.437	4.792	91006.4	19853	5.9077e-08	370.426	321.447	1.15237	52345	47967	0.377063
Glyma17g07250.1	Clark only	50-100mg	XTR6 (XYLOGLUCAN ENDOTRANSGLYCOSYLASE 6); hydrolase, acting on glycosyl bonds / hydrolase, hydrolyzing O-glycosyl compounds / xyloglucan:xyloglucosyl transferase	cell wall	19.4338	85.0147	0.228594	2291.37	10478.6	9.00516e-08	24.5182	35.596	0.688792	2311	3543	0.000161742
Glyma18g53460.1	Clark only	50-100mg	tRNA Delta(2)-isopentenylpyrophosphate transferase	Protein metabolism	4.38439	21.8453	0.200702	312.611	1628.25	9.04436e-08	11.8598	20.2856	0.584643	676	1221	2.44653e-05
Glyma16g30370.1	Clark only	50-100mg	Leucine Rich Repeat	membrane protein	16.3994	2.37612	6.90177	607.485	92.0121	1.0816e-07	5.67322	4.95669	1.14456	168	155	0.772739
Glyma13g26960.1	Clark only	50-100mg	annexin, putative	lipid metabolism	43.7906	9.15024	4.78573	5488.43	1198.86	1.27203e-07	43.8949	40.5657	1.08207	4398	4292	0.823079
Glyma06g24130.1	Clark only	50-100mg	1-aminocyclopropane-1-carboxylate oxidase	Hormone related	3.00086	16.074	0.18669	158.523	887.646	2.02567e-07	1.5392	0.448488	3.43197	65	20	0.0214164
Glyma01g35660.1	Clark only	50-100mg	Abscisic acid 8'-hydroxylase 1	Hormone related	9.14734	38.3894	0.238278	1637.33	7183.26	2.24554e-07	9.72105	12.4286	0.782152	1391	1878	0.0152005
Glyma20g00390.1	Clark only	50-100mg	unknown	unknown	28.6571	5.98139	4.79105	2873.36	626.945	2.40491e-07	17.9153	13.3975	1.33721	1436	1134	0.0687931
Glyma05g35940.1	Clark only	50-100mg	OXIDATIVE STRESS 3	Stress	0.999941	5.96151	0.167733	94.2267	587.254	3.08853e-07	1.64607	1.58394	1.03923	124	126	0.977833
Glyma09g30920.1	Clark only	50-100mg	Beta-glucosidase 44	Carbohydrate metabolism	406.361	94.3976	4.30478	22258.6	5405.26	4.60892e-07	270.962	241.198	1.1234	11865	11153	0.544156
Glyma08g27530.1	Clark only	50-100mg	1-aminocyclopropane-1-carboxylate oxidase	Hormone related	3.75904	23.3231	0.161172	75.3814	488.927	5.02872e-07	2.6823	0.590717	4.54075	43	10	0.0295623
Glyma19g41550.1	Clark only	50-100mg	(Arabidopsis thaliana galactinol synthase 2); transferase, transferring glycosyl groups / transferase, transferring hexosyl groups	Carbohydrate metabolism	10.2826	41.4423	0.248118	1292.57	5445.85	5.30738e-07	10.2696	9.18796	1.11772	1032	975	0.682856
Glyma10g04940.1	Clark only	50-100mg	Glycine-rich protein	cell wall	8.48402	39.3501	0.215603	239.447	1160.98	6.38619e-07	21.8064	28.1632	0.774287	492	671	0.0528664
Glyma15g36790.1	Clark only	50-100mg	unknown	unknown	1.94978	8.31368	0.234527	420.14	1872.72	7.52463e-07	1.97958	2.43535	0.81285	341	443	0.153682
Glyma17g07720.1	Clark only	50-100mg	unknown	unknown	9.7413	39.4542	0.246902	731.643	3097.74	8.11889e-07	2.68145	3.65909	0.73282	161	232	0.130008
Glyma13g25890.1	Clark only	50-100mg	Auxin-induced protein 5NG4	Hormone related	3.646	14.9872	0.243275	588.64	2529.43	8.26519e-07	1.07698	1.07858	0.998521	139	147	0.856803
Glyma17g07730.1	Clark only	50-100mg	unknown	unknown	10.1432	40.9386	0.247765	719.449	3035.5	8.7841e-07	2.75121	3.84121	0.716236	156	230	0.110276
Glyma10g04930.1	Clark only	50-100mg	Glycine-rich protein	cell wall	8.45784	38.8253	0.217844	226.144	1085.2	8.92604e-07	21.6144	27.557	0.784352	462	622	0.0696849
Glyma02g27050.1	Clark only	50-100mg	unknown	unknown	1.79961	8.88581	0.202526	151.871	783.907	9.55705e-07	2.9942	3.35481	0.89251	202	239	0.469162
Glyma10g42800.1	Clark only	50-100mg	Peroxisomal hydroxypyruvate reductase	oxidation-reduction	1.54017	6.91633	0.222686	206.19	967.931	1.67855e-06	1.13995	1.88472	0.604839	122	213	0.0312915
Glyma13g28200.1	Clark only	50-100mg	unknown	unknown	7.36847	1.33606	5.51508	552.058	104.641	2.60068e-06	7.09591	6.71968	1.05599	425	425	1
Glyma03g38910.1	Clark only	50-100mg	Arabidopsis thaliana galactinol synthase 2	Carbohydrate metabolism	4.25771	16.418	0.259332	549.841	2216.41	2.64425e-06	4.2233	4.06359	1.0393	436	443	0.937518
Glyma03g06720.1	Clark only	50-100mg	unknown	unknown	1.73853	8.86355	0.196144	100.878	537.639	2.92434e-06	3.21217	3.83805	0.836928	149	188	0.370943
Glyma08g44530.1	Clark only	50-100mg	E3 ubiquitin-protein ligase	Protein metabolism	11.3245	2.55977	4.42404	1324.72	313.022	3.02626e-06	8.44791	5.93418	1.4236	790	586	0.0497311
Glyma19g36530.1	Clark only	50-100mg	Aquaporin PIP2-1	membrane protein	4.34699	16.6764	0.260667	525.453	2107.26	3.0639e-06	3.75654	5.40955	0.694428	363	552	0.0157726
Glyma14g35550.1	Clark only	50-100mg	zinc finger (C3HC4-type RING finger) family protein	Transcription factor/related	6.40346	1.35536	4.72454	860.235	190.339	3.63982e-06	4.6558	3.80933	1.22221	500	432	0.39919
Glyma08g24530.1	Clark only	50-100mg	Low-molecular-weight cysteine-rich 56	disease resistance	56.8853	201.596	0.282175	1969.89	7297.82	3.68224e-06	61.3008	66.1236	0.927064	1697	1933	0.283504
Glyma06g38690.1	Clark only	50-100mg	unknown	unknown	1.15663	8.20911	0.140896	37.6907	279.645	3.7305e-06	2.6871	3.38072	0.794831	70	93	0.438777
Glyma05g05920.1	Clark only	50-100mg	unknown	unknown	1.58599	8.04606	0.197114	96.4438	511.479	3.83873e-06	3.22962	3.52591	0.915969	157	181	0.589398
Glyma08g46790.1	Clark only	50-100mg	S3 self-incompatibility protein	self-incompatibility protein	8.491	33.7827	0.251342	319.262	1327.86	4.02955e-06	10.4132	18.6509	0.558319	313	592	0.000274262
Glyma14g35330.1	Clark only	50-100mg	EXO (EXORDIUM)	cell division	9.47946	33.7263	0.281071	1037.6	3859.1	5.03392e-06	9.714	19.0581	0.509705	850	1761	2.46234e-08
Glyma08g11460.1	Clark only	50-100mg	Heat stress transcription factor A-5	Transcription factor/related	6.01915	21.138	0.284755	1023.19	3756.26	6.2716e-06	4.90829	4.24387	1.15656	667	609	0.562896
Glyma06g10710.1	Clark only	50-100mg	EXO (EXORDIUM)	cell division	45.7019	153.507	0.29772	5558.27	19516.5	6.63334e-06	53.515	79.8101	0.670529	5203	8194	1.56438e-05
Glyma13g26180.1	Clark only	50-100mg	PIF-like transposase	transposon related	4.89205	20.7192	0.236112	168.5	746.02	7.80376e-06	5.77452	6.91282	0.835335	159	201	0.352662
Glyma10g33710.1	Clark only	50-100mg	Superoxide dismutase [Fe], chloroplastic	Photosynthesis	9.81172	2.28796	4.28842	1006.56	245.366	8.52635e-06	0.390194	0.404147	0.965476	32	35	0.911496
Glyma11g27150.1	Clark only	50-100mg	unknown	unknown	39.7286	134.897	0.294512	1408.97	5001.13	8.66342e-06	38.0937	42.6875	0.892385	1080	1278	0.203375
Glyma03g32720.1	Clark only	50-100mg	ARR24 (Arabidopsis response regulator 24); two-component response regulator	growth/development	2.27924	9.83769	0.231684	148.546	670.245	8.74783e-06	5.22065	4.72574	1.10473	272	260	0.843535
Glyma08g47280.1	Clark only	50-100mg	LCR47 (Low-molecular-weight cysteine-rich 47)	disease resistance	16.494	57.6791	0.285962	722.775	2642.19	9.15679e-06	14.1875	19.0581	0.744435	497	705	0.0275424
Glyma04g01390.1	Clark only	50-100mg	Universal stress protein family	Stress	1.21535	5.64712	0.215215	107.529	522.304	9.2826e-06	2.71457	1.39243	1.94952	192	104	0.0250858
Glyma04g16080.1	Clark only	50-100mg	unknown	unknown	1.23607	6.96631	0.177436	55.4275	326.553	1.14716e-05	2.59435	3.22289	0.804975	93	122	0.396261
Glyma08g07590.1	Clark only	50-100mg	EXL2 (EXORDIUM LIKE 2)	cell division	16.0487	52.7724	0.304111	2269.2	7800.28	1.15609e-05	19.2155	14.4099	1.33349	2172	1720	0.051595
Glyma05g28310.1	Clark only	50-100mg	xyloglucan:xyloglucosyl transferase	cell wall	22.7166	73.9683	0.307113	2963.15	10086.1	1.23965e-05	22.4501	22.5312	0.996401	2341	2481	0.617902
Glyma04g07390.1	Clark only	50-100mg	Boron transporter-like protein 2	transporter	2.43711	8.45755	0.288158	595.291	2159.58	1.27927e-05	2.00239	2.78856	0.718073	391	575	0.0235996
Glyma08g11300.1	Clark only	50-100mg	xyloglucan:xyloglucosyl transferase, putative / xyloglucan endotransglycosylase, putative / endo-xyloglucan transferase, putative	cell wall	27.7755	90.0526	0.308436	2996.41	10155.6	1.32184e-05	26.426	25.9253	1.01931	2279	2361	0.763882
Glyma18g08270.1	Clark only	50-100mg	zinc finger (C3HC4-type RING finger) family protein	Transcription factor/related	21.7277	5.83593	3.7231	2460.98	690.993	1.41282e-05	15.3404	11.494	1.33464	1389	1099	0.0731018
Glyma06g07480.1	Clark only	50-100mg	Boron transporter-like protein 2	transporter	1.38099	5.22482	0.264314	253.858	1004.01	1.45144e-05	1.38141	1.74637	0.791018	203	271	0.195614
Glyma05g28700.1	Clark only	50-100mg	Glucan endo-1,3-beta-glucosidase-like protein 2	Carbohydrate metabolism	23.4316	77.3903	0.302772	1213.86	4191.06	1.46118e-05	38.7314	46.2131	0.838103	1604	2021	0.0568227
Glyma04g10880.1	Clark only	50-100mg	EXO (EXORDIUM)	cell division	64.0375	203.621	0.314494	7532.6	25038.1	1.51733e-05	79.748	121.039	0.658862	7499	12019	4.74713e-06
Glyma10g29190.1	Clark only	50-100mg	dormancy/auxin associated family protein	Hormone related	10.8361	35.6217	0.304198	924.531	3177.12	1.90755e-05	12.9314	8.66368	1.4926	882	624	0.0196564
Glyma20g01110.1	Clark only	50-100mg	unknown	unknown	7.05573	24.5214	0.287737	360.279	1308.92	2.58063e-05	4.72811	4.40782	1.07266	193	190	0.965205
Glyma11g26060.1	Clark only	50-100mg	unknown	unknown	69.3685	215.706	0.321587	2704.86	8792.57	2.59007e-05	63.3914	65.4683	0.968276	1976	2155	0.466132
Glyma11g26090.1	Clark only	50-100mg	unknown	unknown	8.01108	28.335	0.282728	291.549	1077.98	2.94162e-05	10.3116	10.8065	0.954207	300	332	0.616734
Glyma02g41640.1	Clark only	50-100mg	Aspartic proteinase nepenthesin-2	Photosynthesis	2.59607	8.82032	0.294328	401.295	1425.29	3.02553e-05	2.74333	4.85857	0.564638	339	634	0.000247634
Glyma05g31460.1	Clark only	50-100mg	Cellulase (glycosyl hydrolase family 5)	cell wall	58.7234	17.5002	3.35558	9442.63	2941.68	3.06e-05	57.8941	40.8422	1.41751	7442	5544	0.00508531
Glyma17g07220.1	Clark only	50-100mg	Probable xyloglucan endotransglucosylase/hydrolaseprotein 25	cell wall	3.6977	12.653	0.29224	372.473	1332.37	3.06952e-05	2.06144	1.8463	1.11652	166	157	0.847352
Glyma14g09110.1	Clark only	50-100mg	Abscisic acid 8'-hydroxylase 4	Hormone related	4.47684	14.4225	0.310407	736.077	2478.91	3.15545e-05	3.62144	3.10522	1.16624	476	431	0.573179
Glyma10g37080.1	Clark only	50-100mg	unknown	unknown	2417.27	734.766	3.28985	96724.3	30734.7	3.24981e-05	1496.07	1429.09	1.04687	47856	48273	0.930251
Glyma08g24540.1	Clark only	50-100mg	unknown	unknown	152.615	460.85	0.33116	5313.28	16772.4	3.49968e-05	176.167	211.331	0.833604	4903	6211	0.0259231
Glyma08g14680.1	Clark only	50-100mg	Glucan 1,3-beta-glucosidase	Carbohydrate metabolism	78.973	23.9032	3.30387	13197.3	4175.73	3.58033e-05	81.7042	57.4461	1.42228	10915	8104	0.00381422
Glyma19g02600.1	Clark only	50-100mg	Myb-related protein 306	Transcription factor/related	1.38966	5.1814	0.268202	174.042	678.364	4.6043e-05	1.62805	2.27949	0.714217	163	241	0.100915
Glyma02g09290.1	Clark only	50-100mg	2-oxoglutarate-dependent dioxygenase, putative	oxidation-reduction	24.1578	7.15361	3.37701	2998.63	928.24	4.74458e-05	9.7149	8.6463	1.12359	964	906	0.660955
Glyma11g25860.1	Clark only	50-100mg	unknown	unknown	5.30015	16.4678	0.321849	775.985	2520.41	5.1281e-05	12.2863	10.9147	1.12566	1438	1349	0.618849
Glyma08g14670.1	Clark only	50-100mg	Inositol-3-phosphate synthase	lipid metabolism	13.3905	39.6886	0.337389	2661.63	8246.81	5.33525e-05	14.3172	12.5688	1.13911	2275	2109	0.52063
Glyma12g10790.1	Clark only	50-100mg	Myb-like DNA-binding domain	Transcription factor/related	7.7582	24.6047	0.315314	553.166	1833.93	5.36398e-05	12.4388	20.6013	0.603787	709	1240	5.80541e-05
Glyma18g07100.1	Clark only	50-100mg	unknown	unknown	62.4381	185.571	0.336465	2150.59	6681.7	5.47703e-05	54.5493	79.4459	0.686622	1502	2310	0.000356416
Glyma06g38410.1	Clark only	50-100mg	NAC domain-containing protein 72	Transcription factor/related	1.91877	6.36482	0.301464	318.154	1103.24	6.28891e-05	1.84078	1.61458	1.14009	244	226	0.742352
Glyma08g47250.1	Clark only	50-100mg	unknown	unknown	41.2427	123.05	0.335171	1332.48	4155.88	6.36884e-05	25.5539	38.7918	0.658746	660	1058	0.000994018
Glyma18g07120.1	Clark only	50-100mg	unknown	unknown	17.4898	54.3129	0.32202	621.896	2018.85	6.38668e-05	15.2329	22.454	0.678403	433	674	0.00663824
Glyma13g26110.1	Clark only	50-100mg	unknown	unknown	2.63732	8.38639	0.314476	443.42	1474	6.82378e-05	3.84649	4.23438	0.908397	517	601	0.355535
Glyma11g36730.1	Clark only	50-100mg	xyloglucan:xyloglucosyl transferase, putative	cell wall	44.2001	127.773	0.345928	4567.23	13801.8	6.84169e-05	25.5919	30.0129	0.852697	2114	2618	0.0659081
Glyma05g36620.1	Clark only	50-100mg	Hsp70 protein	Stress	353.354	112.938	3.12875	79946.4	26711.5	6.88308e-05	142.324	95.0286	1.4977	25742	18150	0.000493062
Glyma10g12400.1	Clark only	50-100mg	unknown	unknown	273.338	86.9632	3.14314	17103.8	5688.51	7.13754e-05	190.354	150.274	1.26671	9522	7938	0.0780283
Glyma11g05190.1	Clark only	50-100mg	Calcium-transporting ATPase 2, plasma membrane-type	transporter	6.18504	18.0774	0.342142	2010.91	6144.06	7.16037e-05	6.75618	13.0072	0.519417	1756	3570	8.07641e-10
Glyma11g15700.1	Clark only	50-100mg	Mitogen-activated protein kinase 3	Protein metabolism	21.7359	62.7425	0.34643	3886.58	11727.9	7.19147e-05	24.7161	25.837	0.956618	3533	3900	0.369111
Glyma13g26160.1	Clark only	50-100mg	unknown	unknown	219.506	627.151	0.350005	12492.2	37310.9	7.30662e-05	218.747	263.87	0.828998	9952	12677	0.0177826
Glyma09g07100.1	Clark only	50-100mg	Beta-galactosidase	Carbohydrate metabolism	7.46208	21.9505	0.339951	1438.9	4424.7	7.51692e-05	11.8067	6.52411	1.8097	1820	1062	2.3005e-05
Glyma08g14660.1	Clark only	50-100mg	Inositol-3-phosphate synthase	lipid metabolism	6.15362	22.1426	0.277908	167.391	629.651	8.3401e-05	6.30008	6.18378	1.01881	137	142	0.916734
Glyma13g01680.1	Clark only	50-100mg	unknown	unknown	42.405	122.47	0.346249	1877.88	5669.57	8.72421e-05	38.1901	53.2582	0.717076	1352	1991	0.0016916
Glyma01g40130.1	Clark only	50-100mg	Calcium ion transmembrane transporter/ calcium-transporting ATPase/ calmodulin binding	transporter	6.37069	18.3154	0.347832	2125.09	6386.72	8.91118e-05	8.86884	15.5046	0.572014	2365	4366	4.29779e-08
Glyma13g38040.1	Clark only	50-100mg	Xyloglucan endotransglucosylase/hydrolase protein 9	cell wall	18.3145	52.3282	0.349993	2337.93	6983	9.44455e-05	17.9913	21.5102	0.836409	1836	2318	0.0493578
Glyma09g24410.1	Clark only	50-100mg	Heat shock protein 83	Stress	16.6759	5.25276	3.1747	3720.29	1225.02	9.70825e-05	3.29137	1.23719	2.66037	587	233	4.75795e-07
Glyma08g02940.1	Clark only	50-100mg	Hsp70 protein	Stress	314.452	102.889	3.05623	65977.6	22567.3	9.72186e-05	125.462	85.0087	1.47587	21044	15057	0.000887915
Glyma09g36840.1	Clark only	50-100mg	Ethylene-responsive transcription factor ERF042	Transcription factor/related	10.7402	31.8888	0.336802	763.791	2370.66	9.97196e-05	15.9365	18.3563	0.868173	906	1102	0.154177
Glyma09g34770.1	Clark only	50-100mg	acyl-CoA binding / phosphatidylcholine binding	lipid metabolism	91.3727	29.4565	3.10195	6319.84	2129.81	0.000106539	60.7139	54.8059	1.1078	3357	3200	0.668662
Glyma02g02740.1	Clark only	50-100mg	DNAJ heat shock protein, putative	Stress	1.87488	6.20776	0.302022	240.555	832.619	0.00011008	3.11986	2.21583	1.40799	320	240	0.16774
Glyma03g35920.1	Clark only	50-100mg	Harpin-induced protein 1 (Hin1)	stress	4.19758	12.8981	0.325441	442.311	1420.78	0.000110741	4.97406	6.37412	0.780352	419	567	0.0737506
Glyma13g36030.1	Clark only	50-100mg	Indole-3-acetic acid-amido synthetase GH3.6	Hormone related	20.8816	58.2933	0.358216	4468.56	13040.5	0.000113583	32.9628	20.6588	1.59559	5639	3732	0.000129763
Glyma18g00630.1	Clark only	50-100mg	xyloglucan:xyloglucosyl transferase, putative / xyloglucan endotransglycosylase, putative / endo-xyloglucan transferase, putative	cell wall	30.6646	85.9627	0.35672	3197.06	9369	0.000114117	10.6543	13.1685	0.809076	888	1159	0.0514214
Glyma09g37340.1	Clark only	50-100mg	Myb-related protein 306	Transcription factor/ related	1.87167	6.04788	0.309475	271.595	917.415	0.000120643	4.9137	4.79195	1.02541	570	587	0.862057
Glyma16g02400.1	Clark only	50-100mg	Cytochrome P450 78A3	oxidation-reduction	3.97529	11.8262	0.336143	603.051	1875.42	0.000120923	7.58628	6.64524	1.14161	920	851	0.585806
Glyma05g31450.1	Clark only	50-100mg	Inositol-3-phosphate synthase	lipid metabolism	43.7967	121.052	0.3618	7579.16	21898.9	0.0001224	45.2358	40.8112	1.10842	6258	5962	0.646379
Glyma06g42380.1	Clark only	50-100mg	LCR12 (Low-molecular-weight cysteine-rich 12)	disease resistance	17.2115	53.6755	0.320658	354.736	1156.47	0.000123874	19.8467	24.0246	0.826097	327	418	0.189164
Glyma13g01700.1	Clark only	50-100mg	unknown	unknown	37.3528	104.679	0.356832	1865.69	5465.7	0.000134135	53.2444	77.8851	0.683628	2126	3284	0.000144806
Glyma04g00710.1	Clark only	50-100mg	PROLINE-RICH PROTEIN 4	cell wall	192.484	64.1563	3.00024	18120.4	6313.65	0.0001374	136.719	110.985	1.23187	10289	8820	0.133951
Glyma20g33880.1	Clark only	50-100mg	Superoxide dismutase [Fe], chloroplastic	Photosynthesis	5.76899	1.18361	4.87406	286.006	61.3414	0.000140895	0.227088	0.262836	0.863991	9	11	0.920547
Glyma01g43080.1	Clark only	50-100mg	Putative nitrilase-associated protein	unknown	8.79512	2.49464	3.52561	821.435	243.561	0.000146211	0.49556	0.659536	0.751377	37	52	0.498495
Glyma13g37970.1	Clark only	50-100mg	zinc finger (B-box type) family protein	unknown	6.00587	17.5199	0.342802	654.044	1994.5	0.000146506	5.83524	7.83191	0.745059	508	720	0.0268881
Glyma05g28460.1	Clark only	50-100mg	Heat stress transcription factor A-5	Transcription factor/related	4.49282	12.9006	0.348265	822.544	2468.99	0.000149875	4.16105	3.56515	1.16715	609	551	0.536441
Glyma11g27300.1	Clark only	50-100mg	unknown	unknown	32.8472	94.174	0.348793	832.521	2495.15	0.000151642	29.4155	47.7196	0.616425	596	1021	0.00022527
Glyma12g07770.1	Clark only	50-100mg	Mitogen-activated protein kinase 3	Protein metabolism	20.4423	55.9165	0.365586	3347.82	9572.87	0.000159722	22.2961	24.311	0.917118	2919	3361	0.208267
Glyma01g02230.1	Clark only	50-100mg	unknown	unknown	16.3478	4.77588	3.42299	933.399	285.057	0.000162161	6.66026	5.18679	1.28408	304	250	0.352637
Glyma12g06030.1	Clark only	50-100mg	unknown	unknown	1.55359	6.39235	0.243039	77.5985	333.769	0.000169297	2.15382	2.39537	0.899159	86	101	0.648033
Glyma09g11910.1	Clark only	50-100mg	unknown	unknown	292.42	785.929	0.372069	17347.7	48740.3	0.0001721	270.722	327.214	0.827354	12839	16387	0.0159137
Glyma11g10240.1	Clark only	50-100mg	Expansin-like A2	cell wall	67.0733	180.266	0.37208	6476.15	18194.9	0.000184456	52.7425	62.5829	0.842763	4071	5101	0.0364258
Glyma18g10810.1	Clark only	50-100mg	Putative nuclease HARBI1	nucleotide metabolism	1.70102	5.72921	0.296902	169.608	597.177	0.000193016	2.97329	3.36214	0.884344	237	283	0.412267
Glyma07g16090.1	Clark only	50-100mg	unknown	unknown	18.2249	55.0129	0.331285	353.627	1115.87	0.000193235	16.4394	22.2833	0.737746	255	365	0.0731706
Glyma06g14090.1	Clark only	50-100mg	unknown	unknown	5.16419	15.2929	0.337686	419.032	1297.19	0.000196624	2.1737	3.32856	0.653046	141	228	0.0525208
Glyma01g02220.1	Clark only	50-100mg	unknown	unknown	18.2092	5.3624	3.39572	879.08	270.624	0.000197655	7.59202	5.71723	1.32792	293	233	0.285209
Glyma20g31310.1	Clark only	50-100mg	unknown	unknown	2.05269	6.88235	0.298254	169.608	594.47	0.000204604	5.43497	4.02856	1.34911	359	281	0.216242
Glyma14g36090.1	Clark only	50-100mg	unknown	unknown	32.3583	89.719	0.360663	994.369	2882.14	0.000212017	29.553	39.2807	0.752354	726	1019	0.0173183
Glyma08g43280.1	Clark only	50-100mg	unknown	unknown	2.07729	7.15936	0.290151	145.22	523.206	0.000213734	1.27045	1.23698	1.02706	71	73	0.970126
Glyma11g27310.1	Clark only	50-100mg	unknown	unknown	71.382	190.724	0.374268	2730.36	7626.18	0.000231519	52.9144	84.8568	0.623573	1618	2740	8.38626e-06
Glyma17g36070.1	Clark only	50-100mg	Abscisic acid 8'-hydroxylase 3	Hormone related	6.59449	18.0727	0.364887	1100.79	3153.67	0.000233533	3.79187	3.61921	1.04771	506	510	0.971607
Glyma04g16720.1	Clark only	50-100mg	unknown	unknown	3.87531	11.5769	0.334745	341.433	1066.26	0.000233719	8.17804	7.7041	1.06152	576	573	0.982589
Glyma05g22680.1	Clark only	50-100mg	Galactomannan galactosyltransferase 1	Carbohydrate metabolism	9.18498	2.83106	3.24436	1097.46	353.615	0.000234419	18.1641	21.0576	0.86259	1735	2124	0.0919434
Glyma05g36600.1	Clark only	50-100mg	Hsp70 protein	Stress	237.316	82.8773	2.86347	52503.1	19167.4	0.000244294	105.722	73.8905	1.43079	18698	13800	0.00262438
Glyma08g29470.1	Clark only	50-100mg	unknown	unknown	8.43951	23.033	0.36641	1106.33	3156.38	0.000246365	7.30949	13.0577	0.559784	766	1445	2.65429e-06
Glyma08g45940.1	Clark only	50-100mg	Auxin-induced in root cultures protein 12	Hormone related	5.63492	15.6134	0.360903	810.35	2347.21	0.000246424	5.34084	5.24712	1.01786	614	637	0.820948
Glyma08g18340.1	Clark only	50-100mg	unknown	unknown	7.99058	23.3784	0.341793	390.21	1193.45	0.000253863	5.89162	5.96737	0.987307	230	246	0.773458
Glyma08g14370.1	Clark only	50-100mg	Calmodulin-binding transcription activator 2	Transcription factor/related	4.17007	11.2158	0.371804	1346.89	3786.93	0.000270898	4.55843	4.04533	1.12684	1177	1103	0.628997
Glyma12g22230.1	Clark only	50-100mg	Abscisic acid 8'-hydroxylase 4	Hormone related	3.13701	9.48787	0.330634	280.463	886.744	0.000273168	2.43453	1.82846	1.33146	174	138	0.389196
Glyma09g30370.1	Clark only	50-100mg	Glutamine synthetase PR-2	Protein metabolism	4.43404	12.4543	0.356026	563.143	1653.51	0.000282467	8.59847	8.87941	0.96836	873	952	0.540991
Glyma19g41730.1	Clark only	50-100mg	calmodulin-binding protein	Calcium ion binding	2.2176	6.32658	0.350521	426.792	1272.83	0.000314256	1.36494	1.79728	0.759444	210	292	0.130146
Glyma05g13660.1	Clark only	50-100mg	XYLOGLUCAN ENDOTRANSGLYCOSYLASE 7	cell wall	2.43151	7.74006	0.314147	186.236	619.729	0.000317803	2.51513	2.33537	1.07697	154	151	0.960352
Glyma08g05000.1	Clark only	50-100mg	atnudt17 (Arabidopsis thaliana Nudix hydrolase homolog 17); hydrolase	Hormone related	4.75551	13.3347	0.356628	509.933	1494.75	0.00032029	9.48422	11.2571	0.842512	813	1019	0.108288
Glyma11g27320.1	Clark only	50-100mg	unknown	unknown	86.7313	225.315	0.384933	3542.93	9621.58	0.000320508	68.9006	110.979	0.620846	2250	3827	2.59855e-06
Glyma11g03690.1	Clark only	50-100mg	Probable aquaporin TIP2-2	membrane protein	3.34453	9.65232	0.3465	371.364	1120.38	0.00032465	3.23328	3.62728	0.891379	287	340	0.398398
Glyma02g35230.1	Clark only	50-100mg	SNAP receptor/ protein anchor	membrane protein	10.1982	26.9502	0.378409	1459.96	4033.2	0.000330759	12.4865	16.4169	0.760589	1429	1984	0.00749592
Glyma07g36990.1	Clark only	50-100mg	unknown	unknown	33.5438	11.0857	3.02585	1616.27	558.387	0.00033828	44.913	30.6572	1.46501	1730	1247	0.00932917
Glyma09g06540.1	Clark only	50-100mg	LCR19 (Low-molecular-weight cysteine-rich 19)	disease resistance	67.5137	174.514	0.386867	3516.32	9501.6	0.000343315	58.5069	71.0074	0.823956	2436	3122	0.0291675
Glyma05g28280.1	Clark only	50-100mg	unknown	unknown	1.71982	6.65556	0.258404	77.5985	313.924	0.000352645	1.13669	1.20769	0.941208	41	46	0.845587
Glyma18g51700.1	Clark only	50-100mg	disease resistance protein (NBS-LRR class), putative	disease resistance	2.87938	7.79502	0.369388	747.163	2114.47	0.000356991	4.43023	4.54685	0.974352	919	996	0.565596
Glyma10g40400.1	Clark only	50-100mg	AZF1 (ARABIDOPSIS ZINC-FINGER PROTEIN 1); DNA binding / nucleic acid binding / transcription factor/ transcription repressor/ zinc ion binding	Transcription factor/related	4.32399	12.1173	0.356843	460.048	1347.71	0.000362174	10.3347	14.8861	0.694252	879	1337	0.00180074
Glyma11g26000.1	Clark only	50-100mg	unknown	unknown	138.669	354.712	0.390934	5394.2	14424.2	0.000369896	113.322	84.6268	1.33908	3524	2779	0.0339526
Glyma13g01130.1	Clark only	50-100mg	acting on glycosyl bonds / xyloglucan:xyloglucosyl transferase	cell wall	12.7146	33.6963	0.37733	1074.18	2975.96	0.000370795	3.672	6.02921	0.609036	248	430	0.00453307
Glyma08g02580.1	Clark only	50-100mg	Probable WRKY transcription factor 41	Transcription factor/related	1.77007	5.11916	0.345774	327.022	988.679	0.000379236	0.59583	0.872005	0.683287	88	136	0.161446
Glyma07g37790.1	Clark only	50-100mg	SOYBEAN GENE REGULATED BY COLD-2	Stress	7.77565	20.7613	0.374527	871.32	2432.01	0.000382695	9.7454	9.52469	1.02317	873	901	0.82896
Glyma13g04480.1	Clark only	50-100mg	Xyloglucan glycosyltransferase 4	cell wall	4.74808	12.565	0.377881	1048.69	2901.09	0.000383199	6.26969	8.06653	0.777247	1107	1504	0.0178113
Glyma05g31190.1	Clark only	50-100mg	Calmodulin-binding transcription activator 1	Transcription factor/related	4.72139	12.3083	0.383593	1489.89	4060.26	0.00039282	5.31582	4.51218	1.1781	1341	1202	0.401354
Glyma10g39530.1	Clark only	50-100mg	plastocyanin-like domain-containing protein / mavicyanin, putative	Photosynthesis	13.3742	4.03109	3.31776	692.844	218.303	0.00039701	4.87764	4.18456	1.16563	202	183	0.695359
Glyma19g35470.1	Clark only	50-100mg	(Arabidopsis response regulator 24); two-component response regulator	Transcription factor/related	1.73494	7.33523	0.236522	56.536	249.876	0.000403334	3.64678	2.76274	1.31999	95	76	0.537532
Glyma04g42050.1	Clark only	50-100mg	unknown	unknown	4.20688	13.1186	0.320679	185.128	603.491	0.000415478	7.70342	14.1593	0.544055	271	526	0.000297128
Glyma17g14400.1	Clark only	50-100mg	unknown	unknown	1.57407	5.05877	0.311158	155.197	521.402	0.000429556	2.34715	1.75413	1.33807	185	146	0.365975
Glyma08g16190.1	Clark only	50-100mg	Transcription factor bHLH130	Transcription factor/related	3.32119	9.02296	0.368082	558.709	1586.76	0.000439425	2.06719	2.60541	0.793419	278	370	0.146575
Glyma08g11000.1	Clark only	50-100mg	unknown	unknown	2.2456	6.5499	0.342845	276.029	841.64	0.000444744	2.62558	4.71253	0.557148	258	489	0.000649902
Glyma20g35630.1	Clark only	50-100mg	Isoflavone-7-O-methyltransferase 6	flavanoid pathway	30.5566	10.8283	2.82191	3937.57	1458.66	0.000446894	1.35904	0.707839	1.91998	140	77	0.0581369
Glyma10g37500.1	Clark only	50-100mg	heavy-metal-associated domain-containing protein	heavy metal	4.97639	13.9478	0.356787	385.775	1130.31	0.000448611	2.08159	3.62156	0.574779	129	237	0.0146799
Glyma01g34160.1	Clark only	50-100mg	Plant self-incompatibility protein S1	Plant self-incompatibility protein	5.85968	17.4493	0.335811	235.013	731.586	0.000455265	4.42892	8.5654	0.517071	142	290	0.00218509
Glyma03g35990.1	Clark only	50-100mg	Harpin-induced protein 1 (Hin1)	stress	7.73446	20.6695	0.374196	670.673	1873.62	0.000460738	7.5448	6.69395	1.12711	523	490	0.703575
Glyma19g16970.1	Clark only	50-100mg	xyloglucan:xyloglucosyl transferase, putative / xyloglucan endotransglycosylase, putative / endo-xyloglucan transferase, putative	cell wall	3.43091	10.7883	0.318021	168.5	553.877	0.000462132	3.59134	3.59388	0.999292	141	149	0.857906
Glyma14g17400.1	Clark only	50-100mg	Peroxidase 16	oxidation-reduction	23.4062	7.65022	3.05954	1093.03	373.461	0.000463983	22.0725	18.2133	1.21189	824	718	0.351402
Glyma08g11610.1	Clark only	50-100mg	Chalcone synthase 1	flavanoid pathway	4.74199	12.6533	0.374762	676.215	1886.25	0.000466605	6.9387	5.05894	1.37157	791	609	0.0842926
Glyma06g09430.1	Clark only	50-100mg	Inositol-tetrakisphosphate 1-kinase 2	lipid metabolism	26.7331	67.2158	0.397721	5070.51	13327.3	0.000468553	26.8027	40.7017	0.658515	4064	6517	1.00248e-05
Glyma02g12010.1	Clark only	50-100mg	Ribonuclease 1	nucleotide metabolism	33.2902	11.6882	2.8482	2784.68	1022.06	0.000470898	21.7885	23.2673	0.936443	1457	1643	0.336716
Glyma18g51290.1	Clark only	50-100mg	Putative defensin-like protein 244	disease resistance	26.7981	69.3937	0.386175	1201.67	3252.9	0.000473253	28.1473	38.1464	0.737876	1009	1444	0.0062837
Glyma02g27080.1	Clark only	50-100mg	Putative nuclease HARBI1	nucleotide metabolism	1.56363	5.0347	0.310571	146.329	492.535	0.000483918	2.87389	2.94937	0.974411	215	233	0.73516
Glyma01g00930.1	Clark only	50-100mg	OXIDATIVE STRESS 3	Stress	7.00344	18.5983	0.376562	695.061	1929.55	0.000485272	5.79793	11.1601	0.519524	460	935	3.53539e-06
Glyma06g20980.1	Clark only	50-100mg	Thioredoxin-like 1	oxidation-reduction	2.12801	6.09225	0.349297	299.308	895.765	0.000492919	1.50303	2.10553	0.713849	169	250	0.0952514
Glyma08g46780.1	Clark only	50-100mg	Self-incompatibility protein	self-incompatibility protein	22.2165	57.6843	0.38514	1020.97	2771.19	0.000498788	16.2231	30.7774	0.52711	596	1194	1.12021e-06
Glyma12g13920.1	Clark only	50-100mg	Glutaredoxin-C9	oxidation-reduction	3.05192	8.98828	0.339545	240.555	740.607	0.000500117	4.23737	1.92369	2.20273	267	128	0.00240031
Glyma03g31070.1	Clark only	50-100mg	unknown	unknown	38.94	99.4656	0.391492	1536.45	4102.66	0.000506737	32.1788	42.0613	0.765046	1015	1401	0.0142998
Glyma09g06550.1	Clark only	50-100mg	LCR19 (Low-molecular-weight cysteine-rich 19)	disease resistance	107.13	267.059	0.401147	4972.95	12959.3	0.000525791	82.1638	105.444	0.779214	3049	4132	0.00592334
Glyma15g04570.1	Clark only	50-100mg	C2H2 transcription factor	Transcription factor/related	14.6302	37.7844	0.387201	1043.15	2816.29	0.000527914	13.7195	17.7769	0.77176	782	1070	0.0253526
Glyma18g03310.1	Clark only	50-100mg	Putative Hs1pro-1-like receptor	membrane protein	6.31088	16.312	0.386886	975.524	2635.88	0.000542992	7.03232	6.03106	1.16602	869	787	0.495141
Glyma17g07280.1	Clark only	50-100mg	XTR6 (XYLOGLUCAN ENDOTRANSGLYCOSYLASE 6); hydrolase, acting on glycosyl bonds / hydrolase, hydrolyzing O-glycosyl compounds / xyloglucan:xyloglucosyl transferase	cell wall	12.3417	31.464	0.39225	1261.53	3362.05	0.000565784	10.4267	18.9712	0.549605	852	1637	7.04093e-07
Glyma12g34480.1	Clark only	50-100mg	Probable indole-3-acetic acid-amido synthetase GH3.1	Hormone related	8.08032	20.4943	0.394272	1343.56	3562.31	0.000587387	13.9027	9.71745	1.4307	1848	1364	0.0143769
Glyma15g08300.1	Clark only	50-100mg	Dormancy/auxin associated protein	Hormone related	105.365	258.521	0.40757	13577.5	34824.8	0.000596151	108.907	104.392	1.04325	11219	11356	0.905925
Glyma15g16900.1	Clark only	50-100mg	Cellulose synthase A catalytic subunit 7 [UDP-forming]	cell wall	70.0411	26.079	2.68573	22394.9	8716.79	0.000599638	65.7967	54.402	1.20945	16818	14684	0.178746
Glyma08g24780.1	Clark only	50-100mg	RD22; nutrient reservoir	Stress	58.5929	144.563	0.405309	4917.53	12683.2	0.000602441	34.9069	33.6066	1.03869	2342	2381	0.889614
Glyma12g01580.1	Clark only	50-100mg	Heat shock 22 kDa protein, mitochondrial	Stress	75.8715	27.9606	2.71352	6881.88	2651.21	0.000617226	13.7911	11.9628	1.15283	1000	916	0.530485
Glyma17g07270.1	Clark only	50-100mg	XTR6 (XYLOGLUCAN ENDOTRANSGLYCOSYLASE 6); hydrolase, acting on glycosyl bonds / hydrolase, hydrolyzing O-glycosyl compounds / xyloglucan:xyloglucosyl transferase	cell wall	31.304	77.3716	0.404593	3272.44	8455.19	0.000627812	26.7085	48.4543	0.551209	2232	4276	7.4239e-09
Glyma17g37820.1	Clark only	50-100mg	Histidine kinase-, DNA gyrase B-, and HSP90-like ATPase|Hsp90 protein	Stress	244.709	91.9352	2.66176	65657.2	25785.9	0.000642218	113.787	87.7049	1.29738	24406	19865	0.0397394
Glyma16g19190.1	Clark only	50-100mg	Probable calcium-binding protein CML16	Calcium ion binding	3.53079	10.1568	0.347626	243.881	733.391	0.000650208	4.76295	5.72805	0.831513	263	334	0.240543
Glyma10g30010.1	Clark only	50-100mg	transmembrane protein, putative	transporter	3.01983	8.21403	0.367643	385.775	1096.93	0.000652709	8.55827	8.27141	1.03468	874	892	0.891446
Glyma18g07090.1	Clark only	50-100mg	protein binding / zinc ion binding	Protein metabolism	1.78932	5.44398	0.328678	169.608	539.443	0.000675026	1.80796	1.53714	1.17618	137	123	0.723632
Glyma16g05650.1	Clark only	50-100mg	unknown	unknown	43.1801	109.34	0.394915	1034.28	2737.81	0.000682601	26.7389	39.96	0.669142	512	808	0.00312428
Glyma10g32190.1	Clark only	50-100mg	Calmodulin-like protein 11	Calcium ion binding	5.30147	14.0558	0.377173	483.328	1339.59	0.000692183	3.45766	4.45673	0.775829	252	343	0.129763
Glyma05g36710.1	Clark only	50-100mg	glutaredoxin family protein	oxidation-reduction	1.86434	5.35279	0.348294	238.338	715.349	0.000692521	2.11355	3.45627	0.611511	216	373	0.00758781
Glyma18g00590.1	Clark only	50-100mg	SBP1 (selenium-binding protein 1); selenium binding	heavy metal	31.1477	75.9235	0.410251	5393.1	13742.3	0.000696742	49.6764	43.4302	1.14382	6876	6348	0.446376
Glyma18g10300.1	Clark only	50-100mg	unknown	unknown	8.28328	21.4153	0.386793	672.89	1818.59	0.000699826	4.97379	4.3601	1.14075	323	299	0.707697
Glyma08g11620.1	Clark only	50-100mg	Chalcone synthase 1	flavanoid pathway	3.88539	10.1923	0.381207	545.407	1495.65	0.000700552	5.82799	4.21941	1.38123	654	500	0.094748
Glyma16g29660.1	Clark only	50-100mg	heavy-metal-associated domain-containing protein	heavy metal	4.10148	11.2889	0.363319	324.805	934.554	0.000709381	1.64277	2.91688	0.563194	104	195	0.0210936
Glyma16g03960.1	Clark only	50-100mg	unknown	unknown	2.5688	7.86061	0.326793	160.74	514.185	0.000709746	2.59882	1.647	1.57792	130	87	0.203564
Glyma09g30390.1	Clark only	50-100mg	Nudix hydrolase 4	Hormone related	21.2945	52.2978	0.407177	2546.34	6537.37	0.000718876	18.4743	35.4452	0.521207	1766	3578	9.53136e-10
Glyma10g36270.1	Clark only	50-100mg	unknown	unknown	5.71753	1.77864	3.21455	601.943	195.751	0.000720546	4.11108	3.43179	1.19794	346	305	0.525999
Glyma13g04540.1	Clark only	50-100mg	lipase/ protein binding / triacylglycerol lipase	lipid metabolism	17.1465	41.8405	0.409806	3767.96	9611.66	0.000722101	14.4985	16.0693	0.902249	2547	2981	0.166873
Glyma08g02960.1	Clark only	50-100mg	Hsp70 protein	Stress	126.378	47.802	2.64378	28006.4	11073.9	0.000723992	61.2957	44.5112	1.37709	10859	8327	0.00984092
Glyma17g18510.1	Clark only	50-100mg	unknown	unknown	8.70125	2.9356	2.96405	1015.43	358.126	0.000727035	4.96294	4.0197	1.23465	463	396	0.380756
Glyma13g41340.1	Clark only	50-100mg	Zinc finger, C3HC4 type (RING finger)|Protein of unknown function (DUF1117)	Transcription factor/related	2.15503	5.97702	0.360553	299.308	867.8	0.00072764	2.85509	3.71868	0.767772	317	436	0.0866187
Glyma05g28120.1	Clark only	50-100mg	unknown	unknown	12.2219	30.5305	0.400319	1251.55	3268.23	0.000736511	16.0636	13.0487	1.23105	1315	1128	0.242814
Glyma13g40340.1	Clark only	50-100mg	unknown	unknown	5.61381	15.274	0.367539	349.193	993.189	0.000739603	4.52481	5.44659	0.830761	225	286	0.2686
Glyma18g48030.1	Clark only	50-100mg	unknown	unknown	3.05282	8.53783	0.357564	274.92	803.753	0.000749432	5.41734	4.88018	1.11007	390	371	0.796189
Glyma08g11520.1	Clark only	50-100mg	Chalcone synthase 5	flavanoid pathway	3.74561	9.71531	0.385537	584.206	1584.05	0.000756913	5.49382	4.17721	1.31519	685	550	0.16318
Glyma07g18440.1	Clark only	50-100mg	unknown	unknown	101.684	38.4568	2.64411	13943.3	5512.61	0.000764499	89.2998	76.8247	1.16238	9789	8893	0.350917
Glyma16g05520.1	Clark only	50-100mg	GRAM domain-containing protein / ABA-responsive protein-related	Hormone related	2.63377	7.38245	0.35676	263.835	773.082	0.000778821	3.25921	3.11005	1.04796	261	263	0.985553
Glyma19g27260.1	Clark only	50-100mg	GRAM domain-containing protein / ABA-responsive protein-related	Hormone related	6.00562	15.4101	0.389721	658.479	1766.27	0.000782317	6.90237	6.83891	1.00928	605	633	0.779628
Glyma03g35960.1	Clark only	50-100mg	Harpin-induced protein 1 (Hin1)	stress	4.59984	12.0816	0.380731	480.002	1317.94	0.000782914	4.56722	3.80287	1.20099	381	335	0.50169
Glyma05g17460.1	Clark only	50-100mg	Probable disease resistance protein	disease resistance	6.337	15.5424	0.407722	1963.24	5033.6	0.000784284	6.957	9.11556	0.7632	1723	2384	0.00631586
Glyma15g40790.1	Clark only	50-100mg	unknown	unknown	9.19739	23.6139	0.389491	631.873	1695.91	0.000803129	8.75803	9.0351	0.969334	481	524	0.615557
Glyma04g39350.1	Clark only	50-100mg	Serine/threonine-protein kinase	Protein metabolism	3.13428	8.23659	0.380531	460.048	1263.81	0.000813414	3.25555	3.12329	1.04235	382	387	0.954541
Glyma10g43530.1	Clark only	50-100mg	membrane protein 2	membrane protein	2.61315	7.4164	0.352348	231.687	687.384	0.000835058	3.64007	3.78108	0.962704	258	283	0.669818
Glyma05g32980.1	Clark only	50-100mg	unknown	unknown	6.11619	15.9278	0.383995	487.762	1327.86	0.000855144	4.21941	4.70868	0.896092	269	317	0.426106
Glyma13g04650.1	Clark only	50-100mg	lipase/ protein binding / triacylglycerol lipase	lipid metabolism	3.54561	9.14428	0.387741	548.732	1479.41	0.000859455	3.07951	3.24537	0.948896	381	424	0.560923
Glyma03g29090.1	Clark only	50-100mg	Glycosyltransferase, putative	Carbohydrate metabolism	6.15877	15.268	0.403378	1086.38	2815.39	0.000868361	9.14097	9.13311	1.00086	1289	1360	0.680352
Glyma17g11090.1	Clark only	50-100mg	unknown	unknown	15.8349	5.73419	2.76149	1911.14	723.468	0.000870638	13.2977	9.23591	1.43978	1283	941	0.020758
Glyma01g45200.1	Clark only	50-100mg	unknown	unknown	17.4341	42.0341	0.414762	2575.16	6490.46	0.000906288	19.6138	28.0292	0.699763	2316	3495	0.000282845
Glyma07g10950.1	Clark only	50-100mg	octicosapeptide/Phox/Bem1p (PB1) domain-containing protein	unknown	2.98512	7.56518	0.394587	637.416	1688.69	0.000935973	4.57526	3.56156	1.28462	781	642	0.193984
Glyma03g41390.1	Clark only	50-100mg	Indole-3-acetic acid-induced protein ARG2	Hormone related	35.0852	84.5759	0.414837	2166.11	5458.48	0.000948474	26.1778	31.6205	0.827875	1292	1648	0.0537462
Glyma01g02110.1	Clark only	50-100mg	unknown	unknown	3.32598	8.83652	0.37639	356.953	991.385	0.00095811	3.65986	3.39959	1.07656	314	308	0.935053
Glyma11g11280.1	Clark only	50-100mg	DNAJ heat shock N-terminal domain-containing protein (J11)	Stress	3.26291	9.32229	0.350011	205.082	612.512	0.000961807	2.74652	3.82596	0.717865	138	203	0.132629
Glyma07g11760.1	Clark only	50-100mg	Nudix hydrolase 4	Hormone related	13.7554	33.3647	0.412275	1596.31	4047.63	0.000965545	13.4092	20.6602	0.649037	1244	2024	8.69761e-05
Glyma16g19280.1	Clark only	50-100mg	unknown	unknown	63.9717	24.1771	2.64596	4169.26	1647.2	0.000972685	57.1201	48.2571	1.18366	2976	2655	0.315112
Glyma08g47520.1	Clark only	50-100mg	NAC domain-containing protein 18	Transcription factor/related	14.1778	34.167	0.414954	1896.73	4778.31	0.000988816	14.2874	9.68694	1.47491	1528	1094	0.00974104
Glyma16g29710.1	Clark only	50-100mg	heavy-metal-associated domain-containing protein	heavy metal	2.73707	7.98982	0.34257	177.368	541.248	0.000994134	1.83384	1.42585	1.28614	95	78	0.586197
Glyma16g19440.1	Clark only	50-100mg	unknown	unknown	39.5838	14.9594	2.64608	3895.44	1538.95	0.000995729	40.2056	34.8238	1.15454	3163	2893	0.428362
Glyma15g06130.1	Clark only	50-100mg	unknown	unknown	29.1684	70.0449	0.416424	2036.41	5112.08	0.00101205	30.3879	39.8564	0.762434	1696	2349	0.00628292
Glyma10g32030.1	Clark only	50-100mg	Isoflavone-7-O-methyltransferase 9	flavanoid pathway	5.00847	1.52559	3.28296	458.94	146.137	0.00103727	0.150165	0.0775653	1.93598	11	6	0.664069
Glyma04g12480.1	Clark only	50-100mg	GPI-anchored protein LORELEI	membrane protein	18.0736	43.7066	0.413521	1414.51	3575.84	0.00104926	16.7984	16.9067	0.993594	1051	1117	0.654745
Glyma10g32010.1	Clark only	50-100mg	Isoflavone-7-O-methyltransferase 9	flavanoid pathway	6.21643	2.10126	2.95843	783.745	276.938	0.00106235	0.367109	0.225499	1.62798	37	24	0.48113
Glyma13g31060.1	Clark only	50-100mg	Dormancy/auxin associated protein	Hormone related	255.138	597.557	0.426969	20560.3	50338.7	0.00106424	238.913	241.269	0.990235	15391	16413	0.52404
Glyma20g35440.1	Clark only	50-100mg	Calmodulin-like protein 11	Calcium ion binding	10.1556	25.0842	0.404862	813.676	2100.94	0.00107418	7.13507	9.32936	0.764797	457	631	0.0487965
Glyma17g06150.1	Clark only	50-100mg	Calmodulin binding protein, putative	Calcium ion binding	2.1582	5.59242	0.385915	407.946	1105.05	0.00110012	2.11109	4.48713	0.470476	319	716	1.60344e-06
Glyma11g31310.1	Clark only	50-100mg	Putative peroxisomal-coenzyme A synthetase	oxidation-reduction	11.8448	28.1685	0.420496	2194.93	5456.68	0.00111911	7.547	10.439	0.722961	1118	1633	0.00308505
Glyma02g04620.1	Clark only	50-100mg	Probable mitochondrial 2-oxoglutarate/malate carrierprotein	oxidation-reduction	80.1514	187.198	0.428165	9993.58	24399.4	0.00113704	84.3949	93.9908	0.897906	8412	9893	0.115385
Glyma09g05630.1	Clark only	50-100mg	Cellulose synthase A catalytic subunit 4	cell wall	102.109	40.1255	2.54475	33018.2	13563.7	0.00116272	93.0406	78.1652	1.19031	24051	21337	0.231238
Glyma09g11360.1	Clark only	50-100mg	Probable inositol transporter 2	transporter	42.0363	98.0528	0.428711	8570.2	20897.6	0.00116686	37.7833	39.2546	0.96252	6158	6756	0.377717
Glyma10g07620.1	Clark only	50-100mg	Heat stress transcription factor A-3	Transcription factor/related	2.36106	6.31347	0.373972	290.44	811.871	0.00117387	1.73889	3.67859	0.472707	171	382	0.000145088
Glyma16g03780.1	Clark only	50-100mg	disease resistance protein (TIR-NBS-LRR class), putative	disease resistance	2.78511	6.77504	0.411084	922.313	2345.41	0.00119858	2.99168	4.17447	0.716661	792	1167	0.00508496
Glyma12g00390.1	Clark only	50-100mg	SEC14 cytosolic factor family protein / phosphoglyceride transfer family protein	lipid metabolism	8.50966	20.1832	0.421622	1820.24	4513.1	0.00122007	12.4622	12.4604	1.00014	2131	2250	0.645812
Glyma03g33720.1	Clark only	50-100mg	Fasciclin-like arabinogalactan protein 11	cell wall	60.0661	23.3537	2.57202	6223.4	2529.43	0.00122686	43.3676	31.1899	1.39044	3592	2728	0.0140198
Glyma08g16880.1	Clark only	50-100mg	unknown	unknown	39.4009	15.0732	2.61396	3306.8	1322.45	0.00122746	32.6265	26.267	1.24211	2189	1861	0.17294
Glyma19g29210.1	Clark only	50-100mg	dehydrin family protein	Stress	131.507	304.795	0.431462	13491.1	32686.8	0.00123181	127.703	131.394	0.971911	10473	11379	0.416943
Glyma12g34210.1	Clark only	50-100mg	non race-specific disease resistance 1	disease resistance	9.66355	23.3411	0.414015	1002.13	2530.33	0.00124822	6.82741	10.1436	0.673074	566	888	0.00268584
Glyma17g08890.1	Clark only	50-100mg	AGL8 (agamous-like 8); transcription factor	Transcription factor/related	3.84749	9.91448	0.388067	385.775	1039.2	0.00125283	7.02389	7.92742	0.886024	563	671	0.265678
Glyma13g43150.1	Clark only	50-100mg	Avr9/Cf-9 rapidly elicited protein 146	disease resistance	3.53268	9.43782	0.374311	277.137	773.984	0.00127006	1.02051	1.6308	0.625771	64	108	0.137781
Glyma14g39760.1	Clark only	50-100mg	cyclin-dependent protein kinase/ kinase	Cell cycle	4.12757	10.4347	0.395563	465.591	1230.44	0.00128115	7.08627	7.21463	0.982208	639	687	0.642463
Glyma14g08390.1	Clark only	50-100mg	Pathogenesis-related protein 5	disease resistance	5.71895	1.68629	3.39144	365.821	112.76	0.00132693	0.430226	0.314821	1.36657	22	17	0.770909
Glyma14g40320.1	Clark only	50-100mg	Histidine kinase-, DNA gyrase B-, and HSP90-like ATPase|Hsp90 protein	Stress	208.781	83.3007	2.50635	58731	24496	0.00137724	105.176	84.3937	1.24626	23652	20041	0.0979551
Glyma09g16690.1	Clark only	50-100mg	Histidine kinase-, DNA gyrase B-, and HSP90-like ATPase	Stress	33.711	12.7678	2.64032	2018.67	799.242	0.00140657	21.4538	18.437	1.16363	1027	932	0.484738
Glyma06g18390.1	Clark only	50-100mg	Cysteine proteinase	Protein metabolism	2.11376	5.49638	0.384573	312.611	849.759	0.00146546	3.50169	3.89273	0.899546	414	486	0.36045
Glyma09g27700.1	Clark only	50-100mg	lectin protein kinase, putative	seed storage	6.13313	1.96261	3.12499	480.002	160.57	0.00147457	3.46837	1.99793	1.73598	217	132	0.0503334
Glyma17g07260.1	Clark only	50-100mg	XTR6 (XYLOGLUCAN ENDOTRANSGLYCOSYLASE 6); hydrolase, acting on glycosyl bonds / hydrolase, hydrolyzing O-glycosyl compounds / xyloglucan:xyloglucosyl transferase	cell wall	51.8165	118.998	0.43544	5142.56	12345.9	0.0014804	44.1273	67.9512	0.649397	3501	5693	6.99347e-06
Glyma17g29320.1	Clark only	50-100mg	Peroxidase 16	oxidation-reduction	50.5928	20.0303	2.52582	6636.89	2746.83	0.0015054	50.415	41.9176	1.20272	5287	4642	0.224344
Glyma06g05320.1	Clark only	50-100mg	unknown	unknown	62.571	144.557	0.432848	2829.02	6832.35	0.00150694	56.8836	64.7669	0.878282	2056	2472	0.115384
Glyma14g08380.1	Clark only	50-100mg	Pathogenesis-related protein 5	disease resistance	36.7264	14.215	2.58365	2789.11	1128.5	0.00151474	21.9568	12.7127	1.72716	1333	815	0.000283972
Glyma07g26260.1	Clark only	50-100mg	unknown	unknown	77.624	178.352	0.435229	3942	9468.23	0.0015225	74.5867	104.059	0.716776	3028	4461	0.000432402
Glyma13g01120.1	Clark only	50-100mg	XTR6 (XYLOGLUCAN ENDOTRANSGLYCOSYLASE 6)	cell wall	34.2746	78.7792	0.435071	3586.16	8616.66	0.00153763	26.2902	44.4261	0.591774	2199	3924	3.00561e-07
Glyma18g43280.1	Clark only	50-100mg	unknown	unknown	100.151	40.0437	2.50104	12068.8	5044.43	0.00154717	88.4937	78.6114	1.12571	8525	7997	0.537124
Glyma04g40000.1	Clark only	50-100mg	Expansin-A8	cell wall	5.12768	1.69802	3.01981	549.841	190.339	0.00155758	3.05641	0.684925	4.46241	262	62	1.66789e-07
Glyma12g32390.1	Clark only	50-100mg	Xyloglucan endotransglucosylase/hydrolase protein 9	cell wall	13.9625	32.4369	0.430451	1775.9	4312.84	0.00158246	22.5122	24.3175	0.92576	2289	2611	0.255491
Glyma12g07060.1	Clark only	50-100mg	unknown	unknown	5.79908	1.67714	3.45771	319.262	96.5225	0.00159736	4.06716	3.91607	1.03858	179	182	0.963992
Glyma04g08020.1	Clark only	50-100mg	unknown	unknown	2.5599	7.24863	0.353157	165.174	488.927	0.00161102	3.41209	4.75498	0.717583	176	259	0.0944574
Glyma05g06250.1	Clark only	50-100mg	S3 self-incompatibility protein	self-incompatibility protein	1.18457	5.75394	0.205871	27.7137	140.724	0.00161223	1.71097	3.44304	0.496936	32	68	0.10368
Glyma02g47030.1	Clark only	50-100mg	unknown	unknown	5.7147	14.973	0.381667	272.703	746.922	0.00162431	11.3768	11.2701	1.00947	434	454	0.80522
Glyma09g33140.1	Clark only	50-100mg	Dirigent-like protein	disease resistance	9.62303	3.37694	2.84963	754.922	276.938	0.00163753	1.30753	0.800299	1.63379	82	53	0.273703
Glyma07g09600.1	Clark only	50-100mg	Arabinogalactan peptide 22	cell wall	14.9479	35.792	0.417631	743.837	1861.89	0.0016547	8.57201	9.85528	0.869788	341	414	0.298207
Glyma09g31860.1	Clark only	50-100mg	Putative carboxyl-terminal peptidase	Protein metabolism	5.50527	13.5513	0.406253	492.196	1266.52	0.0016604	5.05096	8.20158	0.615852	361	619	0.00151504
Glyma11g36910.1	Clark only	50-100mg	unknown	unknown	15.0908	35.4448	0.425755	1088.6	2672.86	0.00167622	11.6011	11.183	1.03738	669	681	0.914582
Glyma09g00260.1	Clark only	50-100mg	Zeaxanthin epoxidase, chloroplastic	Photosynthesis	1.98197	5.08319	0.389906	315.937	847.053	0.00169174	2.52684	2.15507	1.17251	322	290	0.609622
Glyma02g42250.1	Clark only	50-100mg	Nematode resistance HS1pro1 protein	disease resistance	13.8885	32.3357	0.429512	1343.56	3270.04	0.001699	8.75415	13.6289	0.642322	677	1113	0.000458084
Glyma15g40760.1	Clark only	50-100mg	unknown	unknown	6.7596	17.1703	0.393679	336.999	894.863	0.00173966	4.4913	6.67675	0.672676	179	281	0.0457048
Glyma17g37180.1	Clark only	50-100mg	BZIP transcription factor bZIP17	Transcription factor/related	14.6431	5.06817	2.88922	660.696	239.051	0.00174181	16.8285	10.6067	1.5866	607	404	0.0152789
Glyma19g30530.1	Clark only	50-100mg	unknown	unknown	12.6835	29.7008	0.427042	1078.62	2640.39	0.0017451	15.2537	21.9252	0.695719	1037	1574	0.00127483
Glyma15g39880.1	Clark only	50-100mg	unknown	unknown	21.2567	51.7174	0.411016	538.755	1370.26	0.00175352	12.4868	13.1334	0.950766	253	281	0.628687
Glyma05g36970.1	Clark only	50-100mg	Probable WRKY transcription factor 41	Transcription factor/related	3.67898	8.65543	0.425049	943.376	2320.15	0.00176707	2.2928	2.92886	0.782831	470	634	0.0662594
Glyma03g37140.1	Clark only	50-100mg	benzodiazepine receptor-related	membrane protein	5.4585	13.1898	0.413843	585.314	1478.51	0.00177247	3.94301	4.69505	0.839822	338	425	0.216777
Glyma09g05230.1	Clark only	50-100mg	Salt stress root protein RS1	Stress	2.92202	7.41319	0.394165	333.674	884.94	0.00178599	3.93262	1.95023	2.01649	359	188	0.00219512
Glyma14g35340.1	Clark only	50-100mg	EXO (EXORDIUM)	cell division	23.4013	53.3578	0.438574	2596.22	6188.26	0.0017978	23.7569	33.6445	0.706115	2107	3151	0.000455308
Glyma01g01850.1	Clark only	50-100mg	HB-7 (HOMEOBOX-7); DNA binding / transcription factor	Transcription factor/related	4.65224	10.8064	0.430506	1248.23	3030.99	0.00179939	6.57376	8.72855	0.753134	1410	1977	0.0059576
Glyma03g31530.1	Clark only	50-100mg	Auxin-induced protein AUX28	Hormone related	2.80898	7.10823	0.395172	335.891	888.548	0.00182352	5.47115	3.78426	1.44577	523	382	0.0712953
Glyma11g35050.1	Clark only	50-100mg	Putative Hs1pro-1-like receptor	Stress	3.93444	9.46342	0.415752	604.16	1519.1	0.00182371	5.73496	4.89088	1.17258	704	634	0.498115
Glyma06g17860.1	Clark only	50-100mg	acid phosphatase/ protein serine/threonine phosphatase	Protein metabolism	39.4843	15.9423	2.4767	8185.53	3454.96	0.0018321	27.3521	23.919	1.14353	4533	4186	0.462466
Glyma17g07240.1	Clark only	50-100mg	XTR6 (XYLOGLUCAN ENDOTRANSGLYCOSYLASE 6); hydrolase, acting on glycosyl bonds / hydrolase, hydrolyzing O-glycosyl compounds / xyloglucan:xyloglucosyl transferase	cell wall	44.7612	100.909	0.443579	5589.31	13172.2	0.00183734	37.9373	58.4755	0.648772	3787	6164	5.82573e-06
Glyma01g01050.1	Clark only	50-100mg	MATE efflux protein-related	Stress	6.16693	14.8159	0.416238	590.857	1483.92	0.00188128	3.27708	6.13247	0.534382	251	496	0.00028637
Glyma14g37920.1	Clark only	50-100mg	Leucine zipper protein	membrane protein	4.60885	10.9341	0.421511	720.557	1787.02	0.00188411	3.44048	4.12941	0.833166	430	545	0.163143
Glyma08g11530.1	Clark only	50-100mg	Chalcone synthase 3	flavanoid pathway	4.69612	11.1826	0.419951	676.215	1683.28	0.00188518	5.60326	4.09686	1.3677	645	498	0.108601
Glyma17g36860.1	Clark only	50-100mg	2-hydroxyacid dehydrogenase, putative	oxidation-reduction	2.71112	6.69048	0.405221	416.815	1075.28	0.00189983	3.23829	2.25757	1.43442	398	293	0.11084
Glyma19g01590.1	Clark only	50-100mg	gibberellin-regulated family protein	Hormone related	21.9819	50.136	0.438445	1963.24	4680.89	0.00191644	19.7206	32.5354	0.606128	1408	2453	4.19155e-06
Glyma18g09980.1	Clark only	50-100mg	Disease resistance protein RPM1	disease resistance	2.39809	5.72014	0.419235	638.525	1592.17	0.00192661	2.5933	2.8918	0.896779	552	650	0.304229
Glyma10g39150.1	Clark only	50-100mg	Beta-conglycinin, alpha chain	seed storage	29.0404	11.709	2.48018	5677.99	2393.22	0.00193101	19.2128	16.5764	1.15904	3003	2736	0.411611
Glyma15g05510.1	Clark only	50-100mg	unknown	unknown	45.0041	102.998	0.436941	1646.2	3938.48	0.00193845	38.9854	33.7446	1.15531	1140	1042	0.506558
Glyma03g35950.1	Clark only	50-100mg	Harpin-induced protein 1 (Hin1)	stress	1.83078	5.1766	0.353665	150.763	445.627	0.00196467	1.65575	1.53919	1.07573	109	107	0.975975
Glyma02g16090.1	Clark only	50-100mg	ATAUX2-11 (AUXIN INDUCIBLE 2-11); DNA binding / transcription factor	Hormone related	30.2769	68.1884	0.444019	3311.24	7795.77	0.00199093	29.1667	29.1042	1.00215	2550	2687	0.649479
Glyma04g16440.1	Clark only	50-100mg	unknown	unknown	6.39238	16.7589	0.381433	235.013	644.085	0.00201561	5.75022	7.86191	0.731402	169	244	0.119972
Glyma15g40440.1	Clark only	50-100mg	Probable LRR receptor-like serine/threonine-proteinkinase	membrane protein	2.76723	6.77889	0.408212	422.358	1081.59	0.00203794	2.50791	3.01913	0.830675	306	389	0.211219
Glyma16g07890.1	Clark only	50-100mg	unknown	unknown	4.12747	9.85387	0.418868	579.772	1446.94	0.00205401	4.35475	3.39016	1.28452	489	402	0.264498
Glyma08g17920.1	Clark only	50-100mg	Cysteine proteinase inhibitor 5	Protein metabolism	79.7037	178.514	0.446484	4099.42	9598.12	0.00206011	62.6511	86.1381	0.727334	2576	3740	0.000884422
Glyma12g34580.1	Clark only	50-100mg	Calcium-binding EF hand family protein	Calcium ion binding	20.9343	48.1232	0.435016	1204.99	2895.67	0.00206551	13.626	21.8764	0.622865	627	1063	0.000250131
Glyma13g35480.1	Clark only	50-100mg	Probable asparagine synthetase [glutamine-hydrolyzing]	Protein metabolism	9.27988	21.3631	0.434389	1117.42	2689.1	0.00209915	9.5782	6.33548	1.51184	922	644	0.0144621
Glyma02g37290.1	Clark only	50-100mg	RING-H2 finger protein	heavy metal	9.32799	3.28126	2.84281	645.176	237.247	0.00210876	6.87259	5.15518	1.33314	380	301	0.22843
Glyma13g01110.1	Clark only	50-100mg	Probable xyloglucan endotransglucosylase/hydrolaseprotein 23	cell wall	2.7875	7.06018	0.394819	297.091	786.613	0.00211057	2.27695	2.47854	0.918663	194	223	0.560817
Glyma13g08880.1	Clark only	50-100mg	Gibberellin-regulated protein 4, putative	Hormone related	218.43	484.589	0.450753	8091.31	18765.1	0.00215904	146.153	194.302	0.752193	4328	6076	0.00149406
Glyma01g00680.1	Clark only	50-100mg	unknown	unknown	29.2581	11.8049	2.47847	3691.47	1556.99	0.00218907	11.8578	9.81138	1.20858	1196	1045	0.314011
Glyma12g17510.1	Clark only	50-100mg	Indole-3-acetic acid-amido synthetase GH3.6	Hormone related	3.92006	9.10235	0.430664	843.606	2047.72	0.00219285	6.00454	4.34307	1.38256	1033	789	0.0556625
Glyma13g26040.1	Clark only	50-100mg	Annexin A7	lipid metabolism	10.3461	3.87508	2.66991	999.912	391.502	0.00223679	9.35794	7.04775	1.32779	723	575	0.139469
Glyma07g07970.1	Clark only	50-100mg	DNA-binding protein, putative	Transcription factor/related	5.93676	14.0465	0.422651	589.749	1458.66	0.00224685	6.45991	5.24689	1.23119	513	440	0.371984
Glyma13g24490.1	Clark only	50-100mg	18.5 kDa class I heat shock protein	Stress	45.8907	18.5897	2.46862	3779.05	1600.29	0.00227357	10.1472	9.94003	1.02084	668	691	0.830919
Glyma17g16130.1	Clark only	50-100mg	senescence-associated protein-related	Stress	4.59329	11.0017	0.417507	489.979	1226.83	0.00228193	3.92842	3.8756	1.01363	335	349	0.841765
Glyma06g17060.1	Clark only	50-100mg	Calnexin 1 (CNX1)	membrane protein	136.617	56.7186	2.40868	27434.4	11906.5	0.00228385	67.5999	54.0995	1.24955	10852	9171	0.100861
Glyma17g21240.1	Clark only	50-100mg	Probable disease resistance protein	disease resistance	8.36159	18.6354	0.448695	2841.21	6619.46	0.00231619	8.69912	11.6927	0.743978	2363	3354	0.00202427
Glyma13g08890.1	Clark only	50-100mg	Gibberellin-regulated protein 4, putative	Hormone related	247.315	543.65	0.454915	9896.02	22740.5	0.00237832	166.626	222.329	0.749457	5330	7510	0.0011208
Glyma10g38070.1	Clark only	50-100mg	Cytochrome b561	oxidation-reduction	4.40025	10.5585	0.416748	456.723	1145.64	0.00238495	6.06204	4.9075	1.23526	503	430	0.365204
Glyma15g07720.1	Clark only	50-100mg	Probable asparagine synthetase	Protein metabolism	9.27773	21.0144	0.441494	1228.27	2908.3	0.00243504	11.8109	13.7706	0.857691	1250	1539	0.102931
Glyma20g07830.1	Clark only	50-100mg	unknown	unknown	1.86499	5.77165	0.323129	90.9011	294.078	0.0024581	1.53987	2.74633	0.560702	60	113	0.0718779
Glyma02g17470.1	Clark only	50-100mg	Universal stress protein (USP) family protein	Stress	20.8052	46.2149	0.450184	2354.56	5467.5	0.00250261	21.6754	21.0181	1.03127	1961	2008	0.845629
Glyma08g11630.1	Clark only	50-100mg	Chalcone synthase 3	flavanoid pathway	5.61747	13.0141	0.431643	697.278	1688.69	0.00253288	6.47996	4.74306	1.3662	643	497	0.11041
Glyma20g26770.1	Clark only	50-100mg	Probable protein phosphatase 2C 63	Protein metabolism	9.60728	21.4694	0.447487	1707.17	3988.09	0.00253648	10.6228	13.5395	0.784583	1509	2031	0.0147887
Glyma14g07800.1	Clark only	50-100mg	Transcription factor bZIP18	Transcription factor/related	42.9529	17.6036	2.44001	4059.51	1739.21	0.00253982	51.619	34.0922	1.5141	3900	2720	0.00123182
Glyma04g40100.1	Clark only	50-100mg	(ARABIDOPSIS RESPONSE REGULATOR 17); transcription regulator/ two-component response regulator	Transcription factor/related	1.89258	5.04474	0.375159	182.911	509.675	0.00255021	1.48847	1.33601	1.11412	115	109	0.882642
Glyma10g36600.1	Clark only	50-100mg	GI (GIGANTEA) (Photoperiodic response in Arabidopsis)	membrane protein	34.3568	14.3483	2.39449	13288.2	5801.27	0.00256856	22.6365	20.3705	1.11124	6999	6651	0.626556
Glyma20g16100.1	Clark only	50-100mg	unknown	unknown	39.1128	85.3678	0.458168	8918.28	20348.2	0.00260264	40.3174	52.9862	0.760905	7349	10199	0.00152068
Glyma19g31900.1	Clark only	50-100mg	unknown	unknown	2.58929	6.35998	0.407122	328.131	842.542	0.00261556	3.71149	3.72035	0.997618	376	398	0.765644
Glyma10g20830.1	Clark only	50-100mg	NAC domain-containing protein 18	Transcription factor/related	8.14569	20.3977	0.399344	276.029	722.566	0.00263771	9.04412	6.01269	1.50417	245	172	0.132686
Glyma12g18980.1	Clark only	50-100mg	NAC domain-containing protein 18	Transcription factor/related	8.14569	20.3977	0.399344	276.029	722.566	0.00263771	9.04412	6.01269	1.50417	245	172	0.132686
Glyma13g34290.1	Clark only	50-100mg	gamma-glutamyl hydrolase, putative / gamma-Glu-X carboxypeptidase, putative / conjugase, putative	Protein metabolism	3.55206	8.68238	0.409111	340.325	869.605	0.00264353	10.0271	10.8802	0.921591	768	880	0.34795
Glyma0024s00260.1	Clark only	50-100mg	dehydration-responsive protein-related	Stress	14.0434	5.71466	2.45744	2850.08	1212.39	0.00264802	17.6529	16.1624	1.09222	2864	2769	0.768154
Glyma16g27670.1	Clark only	50-100mg	PAB3 (POLY(A) BINDING PROTEIN 3); RNA binding / translation initiation factor	Protein metabolism	3.58853	8.33552	0.43051	623.005	1512.79	0.00265855	5.5841	9.11587	0.612569	775	1336	6.45319e-05
Glyma17g16730.1	Clark only	50-100mg	Transcription factor bHLH18	Transcription factor/related	5.43509	1.99175	2.7288	720.557	276.036	0.00266178	3.72702	3.55622	1.04803	395	398	0.977707
Glyma02g46310.1	Clark only	50-100mg	unknown	unknown	54.5786	119.632	0.456223	4038.45	9253.53	0.0026632	0.879099	1.50488	0.584164	52	94	0.121247
Glyma02g43470.1	Clark only	50-100mg	unknown	unknown	3.66831	9.86977	0.371672	165.174	464.571	0.00277706	3.02815	5.15641	0.587259	109	196	0.0297121
Glyma15g01820.1	Clark only	50-100mg	Cysteine-rich receptor-like protein kinase 10	membrane protein	3.79022	8.6295	0.439217	825.87	1965.63	0.00278158	3.01397	4.09913	0.735271	525	754	0.0200366
Glyma09g33730.1	Clark only	50-100mg	Transcription factor ATR2	Transcription factor/related	5.09614	11.4816	0.443853	1027.63	2420.28	0.00279956	7.81634	9.69298	0.806392	1260	1650	0.032948
Glyma15g40770.1	Clark only	50-100mg	unknown	unknown	3.7807	10.2899	0.367417	154.088	438.411	0.00280733	4.26622	3.63311	1.17426	139	125	0.725883
Glyma02g13910.1	Clark only	50-100mg	Probable indole-3-acetic acid-amido synthetase	Hormone related	13.2915	29.09	0.456911	2759.18	6312.75	0.00287886	16.752	25.1309	0.666587	2780	4404	3.24843e-05
Glyma19g26220.1	Clark only	50-100mg	unknown	unknown	2.57125	6.90943	0.372137	161.848	454.648	0.00292056	1.9873	1.46791	1.35383	100	78	0.481191
Glyma09g39580.1	Clark only	50-100mg	unknown	unknown	2.53014	8.5001	0.29766	63.1873	221.912	0.00295424	2.10373	3.36775	0.62467	42	71	0.227829
Glyma20g36650.1	Clark only	50-100mg	Pollen-specific protein SF21	unknown	3.13408	7.37321	0.425064	448.963	1104.15	0.00301995	4.85514	4.30002	1.1291	556	520	0.689505
Glyma01g39900.1	Clark only	50-100mg	Oxidoreductase, 2OG-Fe(II) oxygenase family protein	oxidation-reduction	8.55252	3.1626	2.70427	688.409	266.113	0.00308034	6.76025	5.60711	1.20566	435	381	0.46688
Glyma01g34210.1	Clark only	50-100mg	Plant self-incompatibility protein S2	Plant self-incompatibility protein	4.98883	12.8387	0.388576	202.865	545.758	0.00310148	3.62995	5.94278	0.610817	118	204	0.0376133
Glyma06g14100.1	Clark only	50-100mg	unknown	unknown	3.77068	10.0188	0.376358	166.282	461.865	0.00312267	2.66641	3.22345	0.827192	94	120	0.447948
Glyma07g07280.1	Clark only	50-100mg	glycoside hydrolase family 28 protein / polygalacturonase (pectinase) family protein	cell wall	9.54175	3.83793	2.48617	1591.88	669.343	0.00316508	8.99009	6.97973	1.28803	1199	983	0.140269
Glyma20g37470.1	Clark only	50-100mg	Probable LRR receptor-like serine/threonine-proteinkinase	membrane protein	7.48548	2.88168	2.59761	914.554	368.048	0.00323424	6.74718	4.73148	1.42602	659	488	0.062026
Glyma10g32260.1	Clark only	50-100mg	fatty acid elongase	lipid metabolism	7.00164	15.4914	0.45197	1173.95	2715.26	0.00324495	8.33352	13.3742	0.623106	1117	1893	2.879e-05
Glyma15g18430.1	Clark only	50-100mg	Beta-galactosidase	Carbohydrate metabolism	6.29468	13.7962	0.456262	1580.79	3621.85	0.00324698	6.96358	4.34908	1.60116	1398	922	0.00174215
Glyma17g38210.1	Clark only	50-100mg	cyclin-dependent protein kinase/ kinase	Cell cycle	3.98349	9.31041	0.427854	441.203	1077.98	0.00329751	6.5393	6.70595	0.975148	579	627	0.619804
Glyma02g00260.1	Clark only	50-100mg	SHY2 (SHORT HYPOCOTYL 2); transcription factor	Transcription factor/related	4.00133	9.26658	0.431802	488.87	1183.53	0.0033282	3.14322	3.47105	0.905555	307	358	0.433946
Glyma11g01940.1	Clark only	50-100mg	UDP-glucose 4-epimerase GEPI48	Carbohydrate metabolism	11.5246	25.1531	0.458176	1689.43	3854.59	0.00333766	11.5283	10.9494	1.05287	1351	1355	0.986151
Glyma03g27560.1	Clark only	50-100mg	ARABIDOPSIS THALIANA CALMODULIN (CAM)-BINDING PROTEIN OF 25 KDA	stress	55.9499	119.682	0.467489	6082.61	13601.6	0.00338194	53.1706	65.2684	0.814646	4621	5990	0.0148884
Glyma07g11810.1	Clark only	50-100mg	copper ion binding / glutamate-ammonia ligase	Protein metabolism	3.7955	8.67711	0.437415	562.035	1343.2	0.0034273	5.65143	5.61578	1.00635	669	702	0.757573
Glyma14g09020.1	Clark only	50-100mg	Probable protein phosphatase 2C 12	Protein metabolism	5.52133	12.1699	0.453687	1138.48	2623.25	0.00342996	6.65504	6.33666	1.05025	1097	1103	0.972871
Glyma05g15700.1	Clark only	50-100mg	unknown	unknown	28.3246	11.8617	2.3879	3342.28	1463.17	0.00343216	18.0959	13.0205	1.3898	1707	1297	0.0288076
Glyma02g31140.1	Clark only	50-100mg	unknown	unknown	148.193	63.2529	2.34286	9039.12	4033.2	0.00343948	117.881	101.688	1.15925	5748	5236	0.380007
Glyma04g34530.1	Clark only	50-100mg	NAC domain-containing protein 18	Transcription factor/related	10.9454	27.3545	0.400133	231.687	605.295	0.00344066	11.5237	8.17055	1.4104	195	146	0.260925
Glyma15g19510.1	Clark only	50-100mg	Auxin-binding protein ABP19a	Hormone related	2.43933	6.05204	0.403059	242.772	629.651	0.00347365	1.68424	1.79728	0.937103	134	151	0.679257
Glyma12g02460.1	Clark only	50-100mg	Ubiquitin carrier protein E2 20	transporter	4.46009	10.3145	0.43241	456.723	1104.15	0.00358635	7.04844	6.23515	1.13044	577	539	0.68036
Glyma16g06600.1	Clark only	50-100mg	unknown	unknown	32.366	69.9204	0.462897	1869.02	4220.83	0.00364536	21.3156	27.078	0.787192	984	1320	0.0271485
Glyma04g05720.1	Clark only	50-100mg	17.6 KDA CLASS II HEAT SHOCK PROTEIN	Stress	22.4363	9.18008	2.44402	1687.21	721.664	0.00364985	1.71335	1.87454	0.914008	103	119	0.656018
Glyma02g11640.1	Clark only	50-100mg	Anthocyanin 3'-O-beta-glucosyltransferase	flavanoid pathway	5.07052	1.94909	2.60148	805.916	323.847	0.00366012	3.40782	2.92902	1.16347	433	393	0.595468
Glyma08g27570.1	Clark only	50-100mg	IRX6	cell wall	9.82595	4.0173	2.44591	1648.41	704.524	0.00367244	8.70173	7.02584	1.23853	1167	995	0.237858
Glyma08g18400.1	Clark only	50-100mg	Seed maturation protein (cellular dehydration tolerance)	stress	2.23884	6.48702	0.345126	99.7695	302.197	0.00374012	2.13337	2.07342	1.02891	76	78	0.97117
Glyma11g01690.1	Clark only	50-100mg	unknown	unknown	24.8411	10.4239	2.38309	2695.99	1182.63	0.0037896	14.3153	11.8754	1.20546	1242	1088	0.319012
Glyma13g02890.1	Clark only	50-100mg	Transmembrane emp24 domain-containing protein 10	Transporter	26.6854	11.2176	2.37889	2742.55	1205.18	0.00383692	6.3292	5.75157	1.10043	520	499	0.812784
Glyma15g42200.1	Clark only	50-100mg	unknown	unknown	16.7263	6.70324	2.49525	1158.43	485.319	0.00386026	13.1307	10.861	1.20898	727	635	0.377427
Glyma16g01640.1	Clark only	50-100mg	Pectinesterase 3	cell wall	11.6112	24.8525	0.467203	2266.98	5072.39	0.0038641	11.9042	17.4495	0.682207	1858	2876	0.000178109
Glyma15g20550.1	Clark only	50-100mg	Pectinesterase/pectinesterase inhibitor	cell wall	3.07647	6.93671	0.443505	578.663	1363.94	0.0039018	4.21641	4.09992	1.02841	634	651	0.871672
Glyma02g38650.1	Clark only	50-100mg	lectin protein kinase family protein	seed storage	5.33944	2.14972	2.48378	1191.69	501.556	0.00394993	5.13958	4.85115	1.05946	917	914	0.987529
Glyma10g36460.1	Clark only	50-100mg	Putative hypoxanthine-guanine phosphoribosyltransferase	nucleotide metabolism	3.91998	9.2346	0.424489	336.999	829.913	0.00397912	8.78858	7.71632	1.13896	604	560	0.641822
Glyma06g46390.1	Clark only	50-100mg	Disease resistance response protein 206	disease resistance	20.4772	45.1066	0.453974	826.978	1904.29	0.00402187	59.7807	52.5339	1.13794	1930	1791	0.537505
Glyma11g10320.1	Clark only	50-100mg	copper ion binding / oxidoreductase	oxidation-reduction	10.4138	22.2868	0.467264	1905.6	4263.23	0.00403131	11.4504	10.6232	1.07787	1675	1641	0.871233
Glyma20g39270.1	Clark only	50-100mg	Trypsin-alpha amylase inhibitor	Protein metabolism	102.03	215.154	0.47422	4745.7	10461.4	0.00407588	91.8967	119.598	0.768381	3417	4696	0.00356986
Glyma20g26940.1	Clark only	50-100mg	STZ (salt tolerance zinc finger); nucleic acid binding / transcription factor/ transcription repressor/ zinc ion binding	Stress	26.7607	56.7453	0.471593	2956.5	6553.61	0.00408051	42.6296	57.5357	0.740924	3765	5366	0.00103452
Glyma04g39110.1	Clark only	50-100mg	Mitogen-activated protein kinase kinase kinase 2	Protein metabolism	6.88161	14.7807	0.465582	1565.27	3514.5	0.00409026	13.0889	12.0825	1.0833	2380	2320	0.828675
Glyma11g35040.1	Clark only	50-100mg	Putative Hs1pro-1-like receptor	Stress	5.48287	14.4481	0.379488	149.654	412.25	0.00410962	6.14116	5.94575	1.03287	134	137	0.957627
Glyma11g27730.1	Clark only	50-100mg	unknown	unknown	13.6009	30.3745	0.447774	617.462	1441.52	0.00413584	12.234	15.16	0.806987	444	581	0.107367
Glyma20g35340.1	Clark only	50-100mg	KCS20 (3-KETOACYL-COA SYNTHASE 20); fatty acid elongase	lipid metabolism	3.3374	7.51039	0.444371	548.732	1290.88	0.00414541	3.68991	6.05914	0.608983	485	841	0.000367087
Glyma02g37060.1	Clark only	50-100mg	EXO (EXORDIUM)	cell division	23.9524	50.8154	0.471362	2599.55	5765.19	0.00415215	35.016	60.2392	0.581282	3038	5519	4.5414e-08
Glyma13g37710.1	Clark only	50-100mg	Vesicle-associated membrane protein-associated protein	transporter	2.21253	5.29938	0.417507	273.812	685.58	0.00427221	1.9104	2.19199	0.871537	189	229	0.418116
Glyma17g36150.1	Clark only	50-100mg	Probable protein phosphatase 2C 12	Protein metabolism	4.88761	10.6405	0.459339	943.376	2146.95	0.00428062	5.89118	5.42539	1.08585	909	884	0.848903
Glyma18g53950.1	Clark only	50-100mg	NAC domain-containing protein 78	Transcription factor/related	2.94817	6.7238	0.438469	442.311	1054.53	0.00428618	2.40962	1.52387	1.58125	289	193	0.0681495
Glyma18g05050.1	Clark only	50-100mg	Myb-like protein G	Transcription factor/related	3.51539	7.90926	0.444465	525.453	1235.85	0.00429515	5.70757	5.3574	1.06536	682	676	0.961277
Glyma14g07810.1	Clark only	50-100mg	unknown	unknown	21.8326	8.71147	2.50619	968.873	404.132	0.00433049	33.9102	19.3261	1.75463	1203	724	0.000265861
Glyma03g33070.1	Clark only	50-100mg	Zinc finger protein 1	Transcription factor/related	15.2484	32.8764	0.463811	1165.09	2625.95	0.00434507	11.7549	16.4959	0.712594	718	1064	0.00552836
Glyma03g40730.1	Clark only	50-100mg	BZIP transcription factor bZIP105	Transcription factor/related	2.5371	5.8047	0.437077	419.032	1002.21	0.00435182	3.31735	2.69678	1.23012	438	376	0.401485
Glyma01g24360.1	Clark only	50-100mg	Haloacid dehalogenase-like hydrolase family protein	lipid metabolism	26.9224	56.6391	0.475332	3444.26	7574.76	0.00435446	46.1515	37.047	1.24576	4720	4001	0.126911
Glyma04g38000.1	Clark only	50-100mg	calnexin 1 (CNX1) (Calcium-binding protein that interacts with newly synthesized glycoproteins in the endoplasmic reticulum. It may act in assisting protein assembly and/or in the retention within the ER of unassembled protein subunits. It seems to play a major role in the quality control apparatus of the ER by the retention of incorrectly folded proteins)	membrane protein	114.204	50.1428	2.27757	23612.1	10837.6	0.00438361	63.8966	52.4188	1.21896	10561	9149	0.162039
Glyma18g03320.1	Clark only	50-100mg	Putative Hs1pro-1-like receptor	membrane protein	2.23501	5.76756	0.387514	161.848	436.606	0.00439725	2.33202	1.79942	1.29599	135	110	0.499234
Glyma18g02550.1	Clark only	50-100mg	Protein maternal effect lethal 26	Protein metabolism	6.14604	2.23339	2.75189	484.436	184.024	0.00440872	5.72918	3.89247	1.47186	361	259	0.0971768
Glyma02g39870.1	Clark only	50-100mg	Probable WRKY transcription factor 33	Transcription factor/related	6.69859	14.356	0.466606	1320.28	2957.92	0.00443156	7.40017	5.95603	1.24247	1166	991	0.228874
Glyma04g33320.1	Clark only	50-100mg	Thioredoxin	oxidation-reduction	2.12783	5.68093	0.374557	134.135	374.363	0.00443719	2.44078	3.06303	0.796851	123	163	0.312932
Glyma17g37210.1	Clark only	50-100mg	unknown	unknown	9.32991	3.71086	2.51422	911.228	378.873	0.00445392	3.09951	2.83814	1.09209	242	234	0.893157
Glyma16g05940.1	Clark only	50-100mg	unknown	unknown	2.59676	7.0388	0.368921	124.158	351.811	0.00445618	1.77908	1.7343	1.02582	68	70	0.969447
Glyma04g09290.1	Clark only	50-100mg	Inositol-tetrakisphosphate 1-kinase 2	lipid metabolism	13.3535	28.2285	0.47305	2210.45	4884.76	0.00446618	16.7158	18.2626	0.915301	2212	2552	0.218515
Glyma02g14180.1	Clark only	50-100mg	adenosylmethionine decarboxylase family protein	Protein metabolism	112.577	233.807	0.481495	18332.1	39800.6	0.00447156	148.19	144.304	1.02692	19291	19837	0.781131
Glyma02g06730.1	Clark only	50-100mg	BLH4 (BEL1-LIKE HOMEODOMAIN 4); DNA binding / transcription factor	Transcription factor/related	8.81971	3.75463	2.34902	2612.85	1162.78	0.00447512	10.1466	9.52064	1.06575	2403	2381	0.939529
Glyma16g22060.1	Clark only	50-100mg	HMGB2 (HIGH MOBILITY GROUP B 2); DNA binding / chromatin binding / structural constituent of chromatin / transcription factor	Transcription factor/related	29.626	62.3824	0.47491	2698.21	5939.29	0.00448452	27.2637	32.8807	0.829169	1985	2528	0.0389209
Glyma19g00600.1	Clark only	50-100mg	aldose 1-epimerase family protein	Carbohydrate metabolism	13.7012	28.9666	0.473002	2130.63	4708.85	0.0044977	24.9207	28.627	0.870531	3098	3758	0.0816389
Glyma16g28340.1	Clark only	50-100mg	Nodulin-21	Hormone related	23.7355	10.0701	2.35702	2351.23	1042.8	0.0045067	22.3007	17.8776	1.24741	1766	1495	0.178124
Glyma04g40590.1	Clark only	50-100mg	Caffeic acid 3-O-methyltransferase	cell wall	30.1849	12.8838	2.34285	2707.08	1207.88	0.00454006	30.0443	19.7468	1.52147	2154	1495	0.0026128
Glyma08g07490.1	Clark only	50-100mg	unknown	unknown	94.1208	195.908	0.480433	7139.06	15533.8	0.00455438	71.2285	98.9212	0.720053	4319	6334	0.000332163
Glyma06g15870.1	Clark only	50-100mg	Mitogen-activated protein kinase	Protein metabolism	10.4927	22.0757	0.475307	2498.67	5495.47	0.00459193	13.1535	12.7993	1.02767	2504	2573	0.815451
Glyma16g17150.1	Clark only	50-100mg	pectinacetylesterase family protein	cell wall	1299.34	574.924	2.26003	182032	84198.3	0.00459347	1392.43	1080.1	1.28916	155944	127738	0.0424585
Glyma20g35620.1	Clark only	50-100mg	Isoflavone-7-O-methyltransferase 6	flavanoid pathway	8.91509	3.53705	2.52049	859.126	356.321	0.00461363	3.88121	2.45848	1.5787	299	200	0.0653668
Glyma08g05810.1	Clark only	50-100mg	Probable calcium-binding protein CML27	Calcium ion binding	5.28395	11.6412	0.4539	652.936	1503.77	0.00461607	4.13024	4.66857	0.884689	408	487	0.313134
Glyma15g07850.1	Clark only	50-100mg	Probable asparagine synthetase	Protein metabolism	12.7949	27.2924	0.468806	1361.3	3035.5	0.00461832	13.2387	15.9327	0.830918	1126	1431	0.0649736
Glyma14g08360.1	Clark only	50-100mg	Pathogenesis-related protein 5	disease resistance	18.6923	7.67665	2.43496	1246.01	534.933	0.004652	11.5035	6.87733	1.67267	613	387	0.00636543
Glyma09g08040.1	Clark only	50-100mg	Mps one binder kinase activator-like 1	heavy metal	7.92581	17.2823	0.458609	763.791	1741.01	0.00469449	9.61864	9.04719	1.06316	741	736	0.970818
Glyma12g03390.1	Clark only	50-100mg	Magnesium transporter NIPA2	transporter	5.13734	11.1362	0.46132	854.692	1936.76	0.00471086	5.78204	6.37975	0.906312	769	896	0.290189
Glyma10g41160.1	Clark only	50-100mg	Probable ribose-5-phosphate isomerase	Carbohydrate metabolism	6.2261	13.6029	0.457704	728.317	1663.43	0.00472272	4.03147	3.43291	1.17436	377	339	0.58078
Glyma09g39200.1	Clark only	50-100mg	Probable polygalacturonase	Carbohydrate metabolism	9.42201	3.90936	2.41011	1410.08	611.61	0.00472282	9.06896	8.4219	1.07683	1085	1064	0.889846
Glyma05g00830.1	Clark only	50-100mg	unknown	unknown	16.0039	6.78181	2.35982	2060.79	912.904	0.00472407	15.4653	11.0668	1.39745	1592	1203	0.0279729
Glyma13g32430.1	Clark only	50-100mg	Regulator of ribonuclease-like protein 3	Transcription factor/related	5.09654	11.5412	0.441594	426.792	1010.33	0.00477119	4.28715	3.8618	1.11014	287	273	0.82114
Glyma16g27480.1	Clark only	50-100mg	TT10 (TRANSPARENT TESTA 10); copper ion binding / laccase	flavanoid pathway	370.367	164.328	2.25383	69629.1	32295.3	0.00478265	23.4479	20.3333	1.15318	3524	3227	0.428622
Glyma16g33120.1	Clark only	50-100mg	Subtilisin inhibitor CLSI-II	Protein metabolism	161.716	334.105	0.484027	13452.3	29053.3	0.00479037	37.8502	47.1788	0.802271	2517	3313	0.0151052
Glyma08g45480.1	Clark only	50-100mg	trypsin and protease inhibitor family protein / Kunitz family protein	Protein metabolism	11.1667	4.48644	2.48898	927.856	389.698	0.00481987	3.22169	1.55395	2.07323	214	109	0.0105184
Glyma18g14090.1	Clark only	50-100mg	protease inhibitor/seed storage/lipid transfer protein (LTP) family protein	seed storage	7.93045	18.0665	0.438959	392.427	934.554	0.00484303	6.57263	10.2459	0.641489	260	428	0.00966073
Glyma13g05090.1	Clark only	50-100mg	unknown	unknown	20.3499	43.1227	0.471907	1456.63	3226.74	0.00485617	12.6176	18.8496	0.66938	722	1139	0.00115969
Glyma11g10130.1	Clark only	50-100mg	ATP binding / fructokinase/ glucokinase/ hexokinase	Carbohydrate metabolism	2.76355	6.23096	0.443519	438.986	1034.69	0.00487147	3.9768	3.06496	1.29751	505	411	0.235996
Glyma11g35860.1	Clark only	50-100mg	Protein maternal effect lethal 26	Protein metabolism	8.86807	3.45702	2.56523	703.929	286.861	0.00487799	7.56429	5.83504	1.29636	480	391	0.246388
Glyma18g35380.1	Clark only	50-100mg	unknown	unknown	1.74861	6.5336	0.267633	38.7992	151.549	0.00488102	0.507385	1.49484	0.339425	9	28	0.157649
Glyma07g36980.1	Clark only	50-100mg	unknown	unknown	9.956	3.84884	2.58675	656.262	265.211	0.00492408	10.1718	7.67367	1.32555	536	427	0.182913
Glyma05g34670.2	Clark only	50-100mg	Nudix hydrolase 17, mitochondrial	Hormone related	1.92807	5.1477	0.374549	126.375	352.713	0.00497551	3.07266	4.01219	0.76583	161	222	0.188374
Glyma19g43680.1	Clark only	50-100mg	caleosin-related family protein / embryo-specific protein, putative	Calcium ion binding	10.2104	22.0076	0.463946	863.56	1945.79	0.00498333	6.16752	6.44277	0.957277	417	460	0.582448
Glyma02g02330.1	Clark only	50-100mg	UDP-GALACTOSE TRANSPORTER 3	transporter	44.556	19.5743	2.27626	6208.99	2851.47	0.00500306	15.1615	11.9179	1.27216	1689	1402	0.136127
Glyma06g11990.1	Clark only	50-100mg	Aspartic proteinase Asp1	Protein metabolism	12.5939	26.4676	0.475824	1794.74	3942.99	0.00500729	13.1667	15.9348	0.826283	1500	1917	0.0454417
Glyma17g32790.1	Clark only	50-100mg	Stress-induced receptor-like kinase	Stress	2.55867	6.34797	0.403069	189.562	491.633	0.00500974	0.135077	0.191872	0.703993	8	12	0.763832
Glyma01g45420.1	Clark only	50-100mg	kinase/ transmembrane receptor protein serine/threonine kinase	membrane protein	10.6019	22.8098	0.464793	877.972	1974.65	0.00504068	15.9663	15.4201	1.03542	1057	1078	0.889297
Glyma05g01400.1	Clark only	50-100mg	unknown	unknown	17.1347	36.3904	0.470859	1199.45	2662.94	0.00506871	13.4203	12.3195	1.08935	751	728	0.840687
Glyma08g27590.1	Clark only	50-100mg	Alpha-1,4-glucan-protein synthase	Protein metabolism	61.6583	27.2589	2.26195	9015.84	4166.7	0.00508878	52.3471	38.9509	1.34393	6119	4808	0.0233202
Glyma20g37180.1	Clark only	50-100mg	Probable serine/threonine-protein kinase	Protein metabolism	3.6499	7.92964	0.460286	710.58	1613.82	0.00509059	3.71383	4.27142	0.869461	578	702	0.212146
Glyma05g08530.1	Clark only	50-100mg	kinesin light chain-related	cell division	35.6479	15.7235	2.26717	7287.61	3360.25	0.00509908	35.0554	33.8399	1.03592	5729	5840	0.85715
Glyma12g13130.1	Clark only	50-100mg	Early nodulin-like protein 2	Hormone related	2.23884	5.74612	0.389626	152.98	410.446	0.00511477	0.915346	1.17887	0.776463	50	68	0.477802
Glyma06g19020.1	Clark only	50-100mg	Putative carboxyl-terminal proteinase	Protein metabolism	2.49065	5.79501	0.429792	301.526	733.391	0.00513028	3.26514	4.24664	0.768877	316	434	0.08852
Glyma04g40580.1	Clark only	50-100mg	Caffeic acid 3-O-methyltransferase	cell wall	67.8826	30.0862	2.25627	9125.58	4228.05	0.00522357	68.5512	45.8566	1.4949	7367	5204	0.000973247
Glyma09g38320.1	Clark only	50-100mg	unknown	unknown	5.5186	12.2422	0.450785	494.413	1146.54	0.00523492	8.46132	8.40936	1.00618	606	636	0.764284
Glyma18g44450.1	Clark only	50-100mg	CBL-interacting protein kinase 18	Protein metabolism	3.3417	7.35973	0.454053	545.407	1255.69	0.00524261	4.18472	2.24997	1.8599	546	310	0.00149139
Glyma01g10080.1	Clark only	50-100mg	Adenosylmethionine decarboxylase family protein	Protein metabolism	189.631	388.203	0.488483	18696.8	40011.7	0.00525061	235.895	247.236	0.954126	18593	20578	0.312031
Glyma02g37040.1	Clark only	50-100mg	unknown	unknown	36.7593	76.8693	0.478205	1781.44	3894.28	0.00529889	28.3932	46.4915	0.610719	1100	1902	1.44059e-05
Glyma13g06630.1	Clark only	50-100mg	Receptor-like protein kinase FERONIA	membrane protein	3.69788	7.86341	0.470264	1016.54	2259.71	0.00534439	4.92814	5.10207	0.965909	1083	1184	0.506113
Glyma06g14750.1	Clark only	50-100mg	(ARABIDOPSIS RESPONSE REGULATOR 17); transcription regulator/ two-component response regulator	Transcription factor/related	3.95801	8.80718	0.449407	462.265	1075.28	0.00535332	3.43809	2.77909	1.23713	321	274	0.440368
Glyma13g07900.1	Clark only	50-100mg	EXL2 (EXORDIUM LIKE 2)	cell division	13.4256	28.0506	0.47862	1743.75	3808.58	0.00537936	12.3856	10.7074	1.15673	1286	1174	0.488522
Glyma14g11160.1	Clark only	50-100mg	unknown	unknown	10.8873	23.1656	0.469976	985.501	2192.05	0.00538166	12.161	15.9657	0.761697	880	1220	0.0162425
Glyma09g26410.1	Clark only	50-100mg	Cytochrome P450 71A6	oxidation-reduction	16.8131	6.9517	2.41856	1120.74	484.417	0.00539313	12.8921	12.9017	0.999263	687	726	0.71976
Glyma09g08290.1	Clark only	50-100mg	JASMONATE-ZIM-DOMAIN PROTEIN 1	Hormone related	6.37569	13.7765	0.462793	697.278	1575.03	0.00545511	5.62746	6.59638	0.853115	492	609	0.191405
Glyma01g06600.1	Clark only	50-100mg	EUKARYOTIC ELONGATION FACTOR 5A-1	Protein metabolism	12.5139	26.7948	0.467026	822.544	1841.14	0.00548486	9.30612	9.33533	0.99687	489	518	0.738188
Glyma10g32270.1	Clark only	50-100mg	SENESCENCE-ASSOCIATED E3 UBIQUITIN LIGASE 1	Stress	3.90493	8.21682	0.475236	1265.96	2784.72	0.00549482	4.59548	5.27992	0.870369	1191	1445	0.134201
Glyma04g11090.1	Clark only	50-100mg	unknown	unknown	39.9529	17.5478	2.2768	3805.65	1747.33	0.00552947	37.7164	39.1863	0.962489	2872	3151	0.410808
Glyma16g29750.1	Clark only	50-100mg	HEAT SHOCK PROTEIN 90.1	Stress	13.6595	5.97226	2.28716	3100.61	1417.17	0.00558822	3.50486	2.06657	1.69598	636	396	0.0045222
Glyma07g05600.1	Clark only	50-100mg	unknown	unknown	3.50597	7.96949	0.439925	346.976	824.501	0.00559544	2.18666	3.99781	0.546965	173	334	0.00252652
Glyma12g36720.1	Clark only	50-100mg	unknown	unknown	11.9153	25.1882	0.47305	1048.69	2317.44	0.00562052	11.3277	11.5616	0.979771	797	859	0.607529
Glyma02g43710.1	Clark only	50-100mg	Wall-associated receptor kinase-like 10	cell wall	6.39796	13.39	0.477817	1384.58	3029.18	0.00565217	6.23695	7.38967	0.844009	1079	1350	0.088076
Glyma03g33730.1	Clark only	50-100mg	Fasciclin-like arabinogalactan protein 11	cell wall	49.9969	22.0884	2.26349	4488.52	2072.98	0.00565757	34.0122	26.7989	1.26916	2441	2031	0.116835
Glyma13g06600.1	Clark only	50-100mg	Receptor-like protein kinase FERONIA	membrane protein	2.41222	5.29442	0.455615	509.933	1170	0.0057149	1.57402	2.45439	0.641309	266	438	0.00901389
Glyma15g36200.1	Clark only	50-100mg	Auxin-induced protein 5NG4	Hormone related	4.98243	10.8027	0.46122	573.12	1298.99	0.00596714	2.72958	2.11113	1.29294	251	205	0.374762
Glyma07g15400.1	Clark only	50-100mg	unknown	unknown	14.4194	6.20598	2.32347	1760.38	792.026	0.0059902	6.14778	5.56954	1.10382	600	574	0.788089
Glyma19g38570.1	Clark only	50-100mg	Harpin-induced protein 1 (Hin1)	stress	2.07005	5.14364	0.402448	167.391	434.802	0.00600825	3.06295	2.92985	1.04543	198	200	0.982984
Glyma15g16590.1	Clark only	50-100mg	ATPUP4; purine transmembrane transporter	transporter	3.60255	8.03963	0.448099	391.318	912.904	0.00601137	5.44714	7.72113	0.705484	473	708	0.0114987
Glyma13g32920.1	Clark only	50-100mg	defense-related protein, putative	disease resistance	13.5451	28.2032	0.480267	1356.87	2953.41	0.00601175	11.6507	12.4993	0.932108	933	1057	0.366102
Glyma13g04100.1	Clark only	50-100mg	zinc finger (C3HC4-type RING finger) family protein	Transcription factor/related	6.63521	13.9451	0.475811	1012.11	2223.63	0.00607135	6.06858	6.3681	0.952966	740	820	0.487096
Glyma14g37480.1	Clark only	50-100mg	Probable protein phosphatase 2C 25	Protein metabolism	26.9952	55.0062	0.490766	3939.79	8392.04	0.00608929	25.7735	35.7623	0.72069	3007	4406	0.000526925
Glyma07g39650.1	Clark only	50-100mg	Scarecrow-like transcription factor PAT1	Transcription factor/related	12.9797	26.4075	0.491513	4292.31	9129.04	0.0061303	13.8975	22.8002	0.609537	3674	6365	3.23108e-07
Glyma06g45860.1	Clark only	50-100mg	Xyloglucan endotransglucosylase/hydrolase protein 9	cell wall	2.36435	5.48295	0.431219	264.943	642.281	0.00617782	2.54519	3.11852	0.816154	228	295	0.22995
Glyma01g01040.1	Clark only	50-100mg	MATE efflux protein-related	Stress	2.93296	6.80156	0.431219	264.943	642.281	0.00617782	1.55095	2.84564	0.545027	112	217	0.0114225
Glyma18g52830.1	Clark only	50-100mg	unknown	unknown	9.40485	22.2502	0.422687	226.144	559.289	0.00620517	5.41036	7.88231	0.686393	104	160	0.134638
Glyma15g16560.1	Clark only	50-100mg	Salt stress root protein RS1	Stress	2.9918	6.67481	0.448222	372.473	868.702	0.00631365	2.82339	2.74029	1.03032	281	288	0.917709
Glyma15g08370.1	Clark only	50-100mg	Ethylene-responsive transcription factor 4	Transcription factor/related	9.82146	20.597	0.47684	971.09	2128.91	0.00632399	0.974168	1.869	0.521226	77	156	0.0210144
Glyma01g36150.1	Clark only	50-100mg	TONOPLAST MONOSACCHARIDE TRANSPORTER2	transporter	3.67002	7.7021	0.476496	944.484	2072.08	0.0063534	3.90315	4.09666	0.952763	803	890	0.476068
Glyma06g14290.1	Clark only	50-100mg	NAC domain-containing protein 78	Transcription factor/related	25.9686	52.4059	0.495528	5557.16	11723.4	0.00653127	35.1256	41.7493	0.841347	6009	7542	0.0300517
Glyma12g04630.1	Clark only	50-100mg	Glucose-1-phosphate adenylyltransferase large subunit 1	Carbohydrate metabolism	3.73203	7.85793	0.474938	822.544	1810.47	0.00655353	4.09779	3.13881	1.30552	722	584	0.170451
Glyma05g06240.1	Clark only	50-100mg	S3 self-incompatibility protein	self-incompatibility protein	2.52728	7.35603	0.343566	76.4899	232.736	0.00659877	2.23187	4.57933	0.48738	54	117	0.0293248
Glyma12g02610.1	Clark only	50-100mg	L-ascorbate oxidase homolog	oxidation-reduction	2.746	6.06445	0.452803	394.644	911.1	0.00663503	3.22921	3.18163	1.01495	371	386	0.840262
Glyma16g07190.1	Clark only	50-100mg	GAMMA-VPE (GAMMA VACUOLAR PROCESSING ENZYME); cysteine-type endopeptidase	Protein metabolism	7.66063	16.0381	0.477651	906.794	1984.57	0.0066395	8.47534	11.8888	0.712882	802	1188	0.00436231
Glyma06g19870.1	Clark only	50-100mg	ARR6 (RESPONSE REGULATOR 6); transcription regulator/ two-component response regulator	Transcription factor/related	4.55511	10.0135	0.4549	415.706	955.302	0.00664088	3.67345	4.24451	0.865459	268	327	0.330266
Glyma04g35970.1	Clark only	50-100mg	short-chain dehydrogenase/reductase (SDR) family protein	oxidation-reduction	6.84972	2.81091	2.43684	815.893	350.007	0.00664634	13.9045	14.0225	0.991581	1324	1410	0.625606
Glyma09g34070.1	Clark only	50-100mg	HB-7 (HOMEOBOX-7); DNA binding / transcription factor	Transcription factor/related	4.09644	8.59123	0.476817	859.126	1883.54	0.00668643	6.18522	7.19028	0.860221	1037	1273	0.122848
Glyma05g01390.1	Clark only	50-100mg	DNA binding / protein homodimerization/ sequence-specific DNA binding / transcription activator/ transcription factor	Transcription factor/related	16.0811	32.7073	0.491665	2333.5	4961.44	0.00673352	13.2584	12.4574	1.06429	1538	1526	0.954054
Glyma06g07240.1	Clark only	50-100mg	Ethylene-responsive transcription factor SHINE 2	Transcription factor/related	2.46208	5.8192	0.423097	213.95	528.619	0.00675267	2.77827	4.08958	0.679353	193	300	0.044321
Glyma07g36200.1	Clark only	50-100mg	Serine/threonine-protein kinase PBS1	Protein metabolism	7.94549	16.3914	0.484734	1188.37	2562.81	0.00694365	9.11641	8.2608	1.10357	1090	1043	0.748664
Glyma09g06980.1	Clark only	50-100mg	Probable WRKY transcription factor 11	Transcription factor/related	11.833	24.145	0.490082	1709.38	3646.2	0.0069771	7.98388	8.07718	0.988449	922	985	0.638261
Glyma01g39610.1	Clark only	50-100mg	IRX14 (irregular xylem 14)	cell wall	8.53142	3.71336	2.29749	1611.83	733.391	0.00702071	8.56767	6.41423	1.33573	1294	1023	0.0767465
Glyma03g22200.1	Clark only	50-100mg	unknown	unknown	2.56767	6.19246	0.414645	180.694	455.55	0.0070914	1.83088	2.86163	0.639805	103	170	0.0771232
Glyma20g34590.1	Clark only	50-100mg	protein serine/threonine phosphatase	Protein metabolism	4.88201	10.5866	0.461152	450.071	1020.25	0.00713755	5.82104	6.00069	0.970063	429	467	0.632997
Glyma03g41700.1	Clark only	50-100mg	JASMONATE RESISTANT 1	Hormone related	2.41609	5.24433	0.460705	440.094	998.602	0.00719803	3.44745	3.08257	1.11837	502	474	0.742045
Glyma17g02410.1	Clark only	50-100mg	unknown	unknown	38.8015	77.7129	0.499293	4272.35	8945.02	0.00726699	31.0036	29.7686	1.04149	2729	2767	0.905633
Glyma13g36360.1	Clark only	50-100mg	Gibberellin 2-beta-dioxygenase 8	Hormone related	7.89069	3.2428	2.43329	753.814	323.847	0.0072857	2.38314	1.77318	1.34399	182	143	0.360915
Glyma18g52610.1	Clark only	50-100mg	Heat shock cognate 70 kDa protein 2	Stress	8.05634	3.54162	2.27476	1798.07	826.305	0.00732465	8.45201	8.10472	1.04285	1508	1527	0.924307
Glyma10g30210.1	Clark only	50-100mg	Probable serine/threonine-protein kinase	Protein metabolism	4.42176	9.08723	0.48659	1139.59	2448.24	0.00734003	4.59161	5.57079	0.824229	946	1212	0.066435
Glyma19g01440.1	Clark only	50-100mg	22.7 kDa class IV heat shock protein	Stress	12.5918	5.36814	2.34565	1093.03	487.123	0.00736752	4.7699	5.21297	0.915006	331	382	0.454081
Glyma08g40620.1	Clark only	50-100mg	unknown	unknown	4.74649	9.84512	0.482116	885.731	1920.53	0.00739809	4.98065	5.49737	0.906005	743	866	0.293685
Glyma01g05170.1	Clark only	50-100mg	UDP-GALACTOSE TRANSPORTER 3	transporter	42.7802	19.4874	2.19528	6044.92	2878.54	0.00740106	14.3857	11.0409	1.30295	1625	1317	0.095766
Glyma10g30270.1	Clark only	50-100mg	Ndr family|alpha/beta hydrolase fold	disease resistance	3.30992	7.12162	0.464771	474.459	1067.16	0.00741127	4.28477	3.88404	1.10317	491	470	0.805426
Glyma04g05550.1	Clark only	50-100mg	Possible lysine decarboxylase	Protein metabolism	2.61169	5.84309	0.44697	308.177	720.761	0.00742659	2.42763	2.11822	1.14607	229	211	0.732422
Glyma11g16120.1	Clark only	50-100mg	BPS1 (BYPASS 1)	membrane protein	3.72676	8.05359	0.462745	445.637	1006.72	0.00745048	3.38939	1.82278	1.85946	324	184	0.00915479
Glyma01g37300.1	Clark only	50-100mg	Histone H1	Histone	92.2614	184.982	0.498758	3134.98	6570.75	0.00746771	105.177	104.133	1.01003	2857	2987	0.695241
Glyma01g41670.1	Clark only	50-100mg	TONOPLAST INTRINSIC PROTEIN 2;2; water channel	transporter	6.75652	14.049	0.480925	819.218	1780.7	0.00748384	6.02508	7.29812	0.825566	584	747	0.109434
Glyma19g41240.1	Clark only	50-100mg	Pectinacetylesterase	cell wall	3.60296	7.7868	0.462702	441.203	996.798	0.00750396	3.49361	3.02784	1.15383	342	313	0.658486
Glyma05g36980.1	Clark only	50-100mg	unknown	unknown	4.80143	9.94504	0.482796	885.731	1917.82	0.00750734	3.08536	4.00701	0.769992	455	624	0.0543764
Glyma13g06490.1	Clark only	50-100mg	Receptor-like protein kinase FERONIA	membrane protein	3.90046	7.99192	0.48805	1157.33	2478.91	0.00753119	5.05903	5.36969	0.942147	1200	1345	0.381464
Glyma1403s00200.1	Clark only	50-100mg	AUX1 (AUXIN RESISTANT 1); amino acid transmembrane transporter/ auxin binding / auxin influx transmembrane transporter/ transporter	Hormone related	2.34698	5.7876	0.405519	151.871	391.502	0.00756044	2.80303	3.25852	0.860216	145	178	0.440434
Glyma14g07990.1	Clark only	50-100mg	unknown	unknown	10.4354	21.6917	0.481078	807.024	1753.64	0.00756441	9.99623	9.92575	1.0071	618	648	0.767323
Glyma18g02400.1	Clark only	50-100mg	unknown	unknown	4.80445	11.1281	0.431739	226.144	547.562	0.00762291	2.68415	2.89416	0.927434	101	115	0.695215
Glyma06g13200.1	Clark only	50-100mg	Ion transport protein|Cyclic nucleotide-binding domain	transporter	4.48873	9.19155	0.488354	1125.18	2408.55	0.00765938	5.9834	5.91662	1.01129	1199	1252	0.744951
Glyma12g08440.1	Clark only	50-100mg	heavy-metal-associated domain-containing protein	heavy metal	7.80317	15.9891	0.48803	1064.21	2279.55	0.00776942	11.0066	12.8898	0.8539	1200	1484	0.0984729
Glyma01g32090.1	Clark only	50-100mg	Alanine--glyoxylate aminotransferase 2 homolog 3,mitochondrial	oxidation-reduction	7.2065	14.6558	0.491717	1324.72	2816.29	0.00777796	7.93462	7.54614	1.05148	1166	1171	0.979284
Glyma08g15020.1	Clark only	50-100mg	unknown	unknown	2.01425	5.02999	0.400448	138.569	361.734	0.00784938	1.58195	2.27295	0.695993	87	132	0.184791
Glyma06g05190.1	Clark only	50-100mg	Probable xyloglucan glycosyltransferase 12	cell wall	7.16146	14.4554	0.495419	1686.1	3557.8	0.00785132	6.8804	8.28159	0.830806	1295	1646	0.0573013
Glyma08g43870.1	Clark only	50-100mg	Putative transposase En/Spm	transposon related	5.93885	2.3457	2.5318	524.344	216.499	0.00789036	1.89853	2.02595	0.937103	134	151	0.679257
Glyma08g10980.1	Clark only	50-100mg	zinc finger (MYND type) family protein / F-box family protein	Transcription factor/related	6.72019	13.7648	0.488215	1013.21	2169.5	0.00795382	5.49243	7.69184	0.71406	662	979	0.00693342
Glyma04g34820.1	Clark only	50-100mg	ARR6 (RESPONSE REGULATOR 6); transcription regulator/ two-component response regulator	Transcription factor/related	5.93573	12.5006	0.474837	572.012	1259.3	0.00806185	3.2841	3.99502	0.822047	253	325	0.224472
Glyma06g18970.1	Clark only	50-100mg	short-chain dehydrogenase/reductase (SDR) family protein	oxidation-reduction	15.7352	7.01127	2.24428	1944.4	905.688	0.00807438	28.203	26.1421	1.07884	2786	2727	0.852966
Glyma15g11080.1	Clark only	50-100mg	Putative RING zinc finger protein	heavy metal	6.07317	2.35805	2.57551	457.831	185.828	0.00826571	3.73353	3.28415	1.13683	225	209	0.761034
Glyma04g19030.1	Clark only	50-100mg	Heme oxygenase	oxidation-reduction	13.5219	27.1583	0.497891	1687.21	3542.47	0.00827041	17.7346	14.1076	1.2571	1769	1486	0.158916
Glyma18g25820.1	Clark only	50-100mg	Glyoxalase/Bleomycin resistance protein/Dioxygenase superfamily	oxidation-reduction	3.06966	6.91543	0.443886	261.618	616.12	0.00832469	4.05097	4.62844	0.875234	276	333	0.354255
Glyma08g11240.1	Clark only	50-100mg	FKBP-type peptidyl-prolyl cis-trans isomerase|Tetratricopeptide repeat	stress	11.6652	5.22305	2.2334	2019.78	945.379	0.00833375	4.56595	3.5234	1.29589	632	515	0.204062
Glyma13g31580.1	Clark only	50-100mg	Asparagine synthetase [glutamine-hydrolyzing] 1	Protein metabolism	5.61972	11.8355	0.47482	542.081	1193.45	0.00835317	7.54745	9.25953	0.815101	582	754	0.0918357
Glyma15g38010.1	Clark only	50-100mg	annexin, putative	lipid metabolism	37.5799	17.2355	2.18037	4406.49	2112.67	0.00840309	41.7018	37.2177	1.12048	3909	3684	0.589849
Glyma01g37840.1	Clark only	50-100mg	isoflavone reductase, putative	flavanoid pathway	216.36	100.864	2.14506	23963.5	11678.3	0.00841716	201.69	174.226	1.15763	17858	16290	0.361382
Glyma18g04770.1	Clark only	50-100mg	Syringolide-induced protein 13-1-1	lipid metabolism	11.3715	22.7712	0.499383	1706.06	3571.33	0.00850899	11.3311	12.4989	0.906563	1359	1583	0.226843
Glyma03g29900.1	Clark only	50-100mg	SPL9 (SQUAMOSA PROMOTER BINDING PROTEIN-LIKE 9); transcription factor	Transcription factor/related	2.80786	5.99417	0.468431	438.986	979.658	0.00852217	1.87226	2.51553	0.744282	234	332	0.091756
Glyma02g14190.1	Clark only	50-100mg	S-adenosylmethionine decarboxylase	Protein metabolism	46.4352	96.1039	0.483177	698.386	1510.98	0.00853213	73.1915	73.0126	1.00245	880	927	0.716536
Glyma17g32680.1	Clark only	50-100mg	Stress-induced receptor-like kinase	Stress	3.20461	7.26728	0.440965	242.772	575.527	0.00853846	0.214658	0.18764	1.14399	13	12	1
Glyma01g32750.1	Clark only	50-100mg	seed storage	seed storage	4468.05	2093.1	2.13466	310280	151948	0.00855113	2236.74	2201.46	1.01603	124172	129056	0.694747
Glyma01g39010.1	Clark only	50-100mg	Probable disease resistance protein	disease resistance	3.16392	6.45762	0.489951	867.995	1851.97	0.0088169	3.36505	3.61843	0.929976	738	838	0.3872
Glyma12g18950.1	Clark only	50-100mg	Probable LRR receptor-like serine/threonine-proteinkinase	membrane protein	2.8787	6.11605	0.470679	442.311	982.364	0.00888345	3.24839	3.27661	0.991388	399	425	0.733268
Glyma05g36850.1	Clark only	50-100mg	UDP-glucose 4-epimerase GEPI48	Carbohydrate metabolism	6.97066	14.1306	0.4933	957.787	2029.68	0.00905577	9.02204	9.31098	0.968968	991	1080	0.530612
Glyma06g20970.1	Clark only	50-100mg	Expansin-A15	cell wall	16.3921	7.4034	2.21413	2004.26	946.281	0.00910514	12.5838	8.15755	1.5426	1230	842	0.00547725
Glyma07g00890.1	Clark only	50-100mg	Seed lipoxygenase	lipid metabolism	11.4619	5.26038	2.17891	3106.16	1490.24	0.00919409	8.21173	9.00027	0.912387	1779	2059	0.223998
Glyma11g11520.1	Clark only	50-100mg	UBC10 (ubiquitin-conjugating enzyme 10); ubiquitin-protein ligase	Protein metabolism	49.2032	22.7687	2.161	4124.91	1995.4	0.00933124	33.7071	29.32	1.14963	2259	2075	0.471845
Glyma08g28280.1	Clark only	50-100mg	GLUTAMINE DUMPER 1	Protein metabolism	9.71854	3.95557	2.45693	557.601	237.247	0.00935885	4.57851	3.2002	1.4307	210	155	0.223721
Glyma02g07640.1	Clark only	50-100mg	3'-N-debenzoyl-2'-deoxytaxol N-benzoyltransferase	Alkaloids biosynthesis	6.48491	2.58698	2.50675	488.87	203.87	0.00937752	1.99121	2.62418	0.758795	120	167	0.234191
Glyma11g05680.1	Clark only	50-100mg	Anthocyanin 3'-O-beta-glucosyltransferase	flavanoid pathway	11.0319	4.96207	2.22324	1709.38	803.753	0.00938958	8.32329	7.09455	1.1732	1031	928	0.44831
Glyma16g32160.1	Clark only	50-100mg	IQD23 (IQ-domain 23); calmodulin binding	Calcium ion binding	6.76509	2.99744	2.25695	1273.72	589.96	0.00954211	6.25194	4.58662	1.36308	941	729	0.0764938
Glyma16g05620.1	Clark only	50-100mg	NAC domain-containing protein 78	Transcription factor/related	3.3648	7.39917	0.454754	284.897	654.91	0.00954522	3.2946	3.69354	0.891991	223	264	0.4484
Glyma14g06370.1	Clark only	50-100mg	ESK1 (ESKIMO 1)	stress	16.1853	7.44537	2.17387	2937.66	1412.66	0.00955837	14.17	9.1046	1.55635	2056	1395	0.00155399
Glyma19g01560.1	Clark only	50-100mg	Xyloglucan glycosyltransferase 4	cell wall	3.0844	6.34758	0.485917	628.548	1352.22	0.00959071	4.30305	5.2375	0.821585	701	901	0.0850716
Glyma17g36650.1	Clark only	50-100mg	PARVUS (PARVUS); polygalacturonate 4-alpha-galacturonosyltransferase/ transferase, transferring glycosyl groups / transferase, transferring hexosyl groups	Carbohydrate metabolism	4.41206	9.30352	0.474235	437.877	965.225	0.00964301	3.93251	5.35923	0.733783	312	449	0.0494485
Glyma19g38900.1	Clark only	50-100mg	Lymphoid organ expressed yellow head virus receptorprotein	disease resistance	9.31597	4.07039	2.28872	1030.95	470.885	0.00966169	9.14461	7.30031	1.25263	809	682	0.25165
Glyma12g09660.1	Clark only	50-100mg	unknown	unknown	19.7135	39.6944	0.496632	933.399	1964.73	0.00980223	14.108	11.1083	1.27004	534	444	0.277814
Glyma16g33710.1	Clark only	50-100mg	trypsin and protease inhibitor family protein / Kunitz family protein	Protein metabolism	24.3377	11.0928	2.194	2067.45	985.071	0.00983096	20.7189	16.664	1.24333	1407	1195	0.207233
Glyma17g05090.1	Clark only	50-100mg	unknown	unknown	51.0379	23.7018	2.15333	3695.91	1794.24	0.00990836	33.011	29.9357	1.10273	1911	1830	0.722007
Glyma05g32360.1	Clark only	50-100mg	unknown	unknown	3.68997	7.78548	0.473956	413.489	912.002	0.0100351	3.01404	3.58365	0.841053	270	339	0.260236
Glyma08g16810.1	Clark only	50-100mg	unknown	unknown	15.7768	33.6331	0.469085	364.713	812.774	0.0101002	16.7747	21.3683	0.785028	310	417	0.1157
Glyma13g27950.1	Clark only	50-100mg	unknown	unknown	5.86142	2.32653	2.51938	447.854	185.828	0.010137	4.32212	3.27127	1.32124	264	211	0.316606
Glyma17g03520.1	Clark only	50-100mg	ARABIDOPSIS THALIANA SECRETION-ASSOCIATED RAS SUPER FAMILY 2	Transporter	55.5501	26.05	2.13244	5487.32	2690	0.0101408	23.6933	18.6356	1.2714	1871	1554	0.129899
Glyma08g07380.1	Clark only	50-100mg	unknown	unknown	5.39888	11.5122	0.468971	361.387	805.557	0.0101592	3.5133	3.4509	1.01808	188	195	0.895875
Glyma02g08380.1	Clark only	50-100mg	TT10 (TRANSPARENT TESTA 10); copper ion binding / laccase	flavanoid pathway	31.9285	14.8343	2.15235	3382.19	1642.69	0.0101666	8.86844	6.44125	1.37682	751	576	0.0847301
Glyma13g19200.1	Clark only	50-100mg	unknown	unknown	6.97254	3.16017	2.20638	1685	798.34	0.010171	5.8958	5.3185	1.10855	1139	1085	0.720698
Glyma15g19520.1	Clark only	50-100mg	Mps one binder kinase activator-like 1	heavy metal	6.94214	14.0836	0.492924	720.557	1528.12	0.0102604	8.18316	7.60091	1.0766	679	666	0.906607
Glyma01g10070.1	Clark only	50-100mg	S-adenosylmethionine decarboxylase	Protein metabolism	58.7442	118.021	0.497742	883.514	1855.58	0.0102638	87.8298	90.5766	0.969674	1056	1150	0.527738
Glyma10g28890.1	Clark only	50-100mg	calcium ion binding / unfolded protein binding	Calcium ion binding	660.241	314.62	2.09854	109537	54565	0.0102868	427.115	307.399	1.38945	56647	43052	0.00557635
Glyma12g12570.1	Clark only	50-100mg	unknown	unknown	6.00374	12.4557	0.482008	496.63	1077.08	0.0103023	4.43081	3.42258	1.29458	293	239	0.340648
Glyma04g05040.1	Clark only	50-100mg	unknown	unknown	6.48094	2.78634	2.32597	794.83	357.223	0.0103198	5.38547	3.95052	1.36323	528	409	0.138081
Glyma06g11880.1	Clark only	50-100mg	unknown	unknown	4.01893	8.59067	0.467824	344.759	770.376	0.0103558	3.66011	3.99079	0.91714	251	289	0.510228
Glyma08g26150.3	Clark only	50-100mg	Patellin-3	cell division	3.07775	6.32216	0.48682	570.903	1225.93	0.0103567	4.61268	3.74227	1.23259	684	586	0.322846
Glyma13g04530.1	Clark only	50-100mg	gibberellin-regulated family protein	Hormone related	5.96375	12.3426	0.483183	509.933	1103.24	0.0103598	5.51537	7.91061	0.697212	377	571	0.0155049
Glyma16g33790.1	Clark only	50-100mg	trypsin and protease inhibitor family protein / Kunitz family protein	Protein metabolism	28.8986	13.347	2.16519	2387.82	1152.86	0.0106097	22.5725	20.5442	1.09873	1491	1433	0.756522
Glyma16g25770.1	Clark only	50-100mg	BLH4 (BEL1-LIKE HOMEODOMAIN 4); DNA binding / transcription factor	Transcription factor/related	8.30852	3.80602	2.18299	1904.49	912.002	0.0106708	8.50236	8.08256	1.05194	1558	1564	0.979421
Glyma11g09690.1	Clark only	50-100mg	ATFP6 (FARNESYLATED PROTEIN 6); metal ion binding	heavy metal	11.8916	23.8901	0.497763	809.241	1699.52	0.0106829	9.46665	6.66696	1.41993	515	383	0.0900118
Glyma07g02400.1	Clark only	50-100mg	cyclin-dependent protein kinase/ kinase/ protein binding	Cell cycle	3.4845	7.27967	0.478662	431.226	941.771	0.0106834	4.87203	5.29332	0.92041	482	553	0.411645
Glyma08g25950.1	Clark only	50-100mg	Cytochrome P450 monooxygenase	oxidation-reduction	6.69143	2.98762	2.23972	1182.82	552.073	0.0107289	4.28843	3.93373	1.09017	606	587	0.848224
Glyma07g03950.1	Clark only	50-100mg	hydroxyproline-rich glycoprotein family protein	cell wall	5.16583	10.3517	0.499034	843.606	1767.17	0.0107517	4.62662	6.20203	0.745985	604	855	0.0202485
Glyma05g02550.1	Clark only	50-100mg	Transcription factor MYB86	Transcription factor/related	14.0022	6.36642	2.19938	1588.55	755.04	0.0107835	14.4662	9.37645	1.54283	1312	898	0.00477782
Glyma15g19910.1	Clark only	50-100mg	Ethylene-responsive transcription factor	Transcription factor/related	4.76314	9.98559	0.477001	404.621	886.744	0.010866	2.72423	2.57979	1.05599	185	185	1
Glyma01g04750.1	Clark only	50-100mg	DNAJ heat shock protein, putative	Stress	2.99227	6.35728	0.470684	348.085	773.082	0.0108808	2.64531	2.81055	0.941208	246	276	0.598421
Glyma04g35030.1	Clark only	50-100mg	gibberellin-regulated family protein	Hormone related	7.1554	14.6803	0.487415	535.43	1148.35	0.0109209	0.117019	0.316613	0.369596	7	20	0.277726
Glyma14g34210.1	Clark only	50-100mg	Low affinity sulfate transporter 3	transporter	12.2444	5.68252	2.15475	2500.89	1213.3	0.0109534	20.0638	14.3892	1.39437	3276	2481	0.0141282
Glyma18g47130.1	Clark only	50-100mg	glycoside hydrolase family 28 protein / polygalacturonase (pectinase) family protein	cell wall	11.5366	5.29005	2.1808	1804.72	865.094	0.0110228	13.4419	12.6459	1.06294	1681	1670	0.96116
Glyma06g46520.1	Clark only	50-100mg	Probable gibberellin receptor GID1L3	Hormone related	10.6173	4.81698	2.20415	1458.85	691.895	0.0110307	30.2525	30.6745	0.986243	3323	3558	0.538491
Glyma11g03720.1	Clark only	50-100mg	phosphoinositide binding	lipid metabolism	4.25773	8.60152	0.494998	651.827	1376.57	0.0112862	4.90257	4.75096	1.03191	600	614	0.891381
Glyma05g00220.1	Clark only	50-100mg	Cytochrome P450 78A3	oxidation-reduction	6.11719	2.71343	2.25441	992.152	460.06	0.0113872	0.177389	0.109555	1.61918	23	15	0.604091
Glyma17g37800.1	Clark only	50-100mg	pathogenesis-related thaumatin family protein	disease resistance	44.5321	21.1546	2.10508	6052.68	3005.73	0.0113906	23.5241	16.8296	1.39778	2556	1931	0.0167589
Glyma11g34740.1	Clark only	50-100mg	unknown	unknown	23.0552	10.8411	2.12665	3435.4	1688.69	0.0114114	16.7983	15.844	1.06023	2001	1993	0.976488
Glyma10g36890.1	Clark only	50-100mg	Abscisic stress ripening-like protein	Hormone related	5.38381	11.1868	0.481265	422.358	917.415	0.0114397	7.73353	7.82179	0.988716	485	518	0.701684
Glyma11g19910.1	Clark only	50-100mg	Exostosin family	membrane protein	2.77072	5.5791	0.496625	651.827	1372.06	0.0116557	2.99892	2.19036	1.36914	564	435	0.123206
Glyma13g40860.1	Clark only	50-100mg	zinc finger (C2H2 type) family protein	Transcription factor/related	2.00998	5.00372	0.401697	111.964	291.372	0.011671	1.93126	3.44506	0.560587	86	162	0.0328318
Glyma15g40940.1	Clark only	50-100mg	1-aminocyclopropane-1-carboxylate oxidase homolog 1	Hormone related	3.47439	7.08666	0.490272	525.453	1120.38	0.011703	4.06946	3.75187	1.08465	492	479	0.883312
Glyma13g21490.2	Clark only	50-100mg	Heat stress transcription factor A-3	Transcription factor/related	5.31514	10.7126	0.496159	634.091	1335.98	0.0117277	3.90061	6.22584	0.62652	372	627	0.00198941
Glyma15g06900.1	Clark only	50-100mg	Regulator of ribonuclease-like protein 3	Transcription factor/related	5.20679	10.6117	0.490667	525.453	1119.48	0.0117947	4.28884	3.8032	1.12769	346	324	0.743847
Glyma19g37130.1	Clark only	50-100mg	Flavonol-3-O-glycoside-7-O-glucosyltransferase 1	flavanoid pathway	9.2181	4.20426	2.19256	1400.1	667.539	0.0118398	5.1886	4.01659	1.29179	630	515	0.211454
Glyma17g17330.1	Clark only	50-100mg	unknown	unknown	3.98334	8.18688	0.486552	462.265	993.189	0.0118742	4.31164	4.17491	1.03275	400	409	0.91214
Glyma18g50780.1	Clark only	50-100mg	RGP1 (REVERSIBLY GLYCOSYLATED POLYPEPTIDE 1); cellulose synthase (UDP-forming)	cell wall	51.4686	24.5626	2.09541	5495.08	2741.42	0.0120942	48.9044	36.1149	1.35413	4174	3255	0.0237729
Glyma10g12940.1	Clark only	50-100mg	galactosyltransferase	Carbohydrate metabolism	5.58683	12.3007	0.454187	226.144	520.5	0.0122359	2.78131	4.30194	0.646524	90	147	0.104926
Glyma06g12450.1	Clark only	50-100mg	Lysine-specific demethylase 5D	Transcription factor/related	5.0685	10.1398	0.499862	657.37	1374.77	0.0123619	5.16965	7.84567	0.658918	536	859	0.00190646
Glyma20g23080.1	Clark only	50-100mg	CRT1 (CALRETICULIN 1); calcium ion binding / unfolded protein binding	Calcium ion binding	681.582	331.168	2.05812	107699	54703	0.0125712	447.702	332.511	1.34643	56553	44354	0.0140843
Glyma20g01930.1	Clark only	50-100mg	17.1 kDa class II heat shock protein	Stress	25.0322	11.6731	2.14443	1880.1	916.513	0.0127117	3.63079	3.95875	0.917154	218	251	0.53524
Glyma04g06410.1	Clark only	50-100mg	Early nodulin-like protein 3	Hormone related	6.418	12.8966	0.497652	572.012	1201.57	0.0128194	8.7861	8.06772	1.08904	626	607	0.85162
Glyma13g41980.3	Clark only	50-100mg	Salt tolerance protein	Stress	4.9466	10.0778	0.490839	463.374	986.875	0.0128909	4.19306	4.46393	0.939322	314	353	0.553019
Glyma12g29470.1	Clark only	50-100mg	unknown	unknown	3.86944	8.32527	0.464783	258.292	580.939	0.0129922	3.67299	6.01595	0.610543	196	339	0.00994425
Glyma02g45790.1	Clark only	50-100mg	CSY3 (citrate synthase 3)	Carbohydrate metabolism	2.50164	5.1039	0.490142	444.529	948.085	0.0131029	3.54798	2.81322	1.26118	504	422	0.30576
Glyma05g28260.1	Clark only	50-100mg	FKBP-type peptidyl-prolyl cis-trans isomerase|Tetratricopeptide repeat	stress	53.9021	26.1305	2.0628	10899.3	5523.43	0.013147	19.5798	16.9306	1.15647	3165	2890	0.419753
Glyma17g32840.1	Clark only	50-100mg	Stress-induced receptor-like kinase	Stress	2.91331	6.70761	0.434329	157.414	378.873	0.0132304	0.23151	0.219235	1.05599	10	10	1
Glyma08g00920.1	Clark only	50-100mg	Calnexin 1 (CNX1)	membrane protein	61.1844	29.7043	2.05979	12127.5	6154.89	0.0132413	32.6592	29.4156	1.11027	5175	4922	0.639952
Glyma14g03000.1	Clark only	50-100mg	Citrate synthase, glyoxysomal	oxidation-reduction	2.89558	5.81222	0.498188	528.778	1109.56	0.0135946	4.24698	3.63908	1.16705	620	561	0.534396
Glyma08g11260.1	Clark only	50-100mg	unknown	unknown	8.33622	17.0233	0.489695	417.923	892.157	0.0135996	4.69091	5.15105	0.91067	188	218	0.540536
Glyma13g06860.1	Clark only	50-100mg	Pollen Ole e 1 allergen and extensin family protein	cell wall	41.6563	20.1356	2.06879	5627	2843.35	0.0136819	22.5213	22.2831	1.01069	2432	2541	0.705876
Glyma10g40320.1	Clark only	50-100mg	unknown	unknown	9.20183	19.4708	0.472596	279.355	617.924	0.0139402	6.71634	5.57984	1.20368	163	143	0.637096
Glyma0317s00200.1	Clark only	50-100mg	Isoflavone reductase homolog	flavanoid pathway	14.2045	6.64354	2.1381	1599.64	782.103	0.0139966	7.47562	5.84854	1.2782	673	556	0.226095
Glyma11g25990.1	Clark only	50-100mg	unknown	unknown	4.7277	10.6395	0.444353	172.934	406.838	0.0141451	3.11199	5.18152	0.600594	91	160	0.0555475
Glyma19g04610.1	Clark only	50-100mg	Cytokinin-O-glucosyltransferase 2	Hormone related	5.67565	2.5785	2.20115	961.113	456.452	0.0143813	5.02316	6.19787	0.810466	680	886	0.0712087
Glyma01g39720.1	Clark only	50-100mg	Microtubule-associated protein RP/EB family member 1	cytoskeleton related	2.60692	5.43618	0.479551	303.743	662.126	0.0146793	4.49845	4.29044	1.04848	419	422	0.978542
Glyma08g11650.1	Clark only	50-100mg	Chalcone synthase 2	flavanoid pathway	5.7091	11.7342	0.486535	351.41	755.04	0.0147132	6.76743	4.33014	1.56286	333	225	0.0602009
Glyma11g10140.1	Clark only	50-100mg	Ubiquitin carrier protein E2 20	transporter	3.11104	6.39644	0.486371	349.193	750.53	0.0147465	4.24611	3.91544	1.08445	381	371	0.896472
Glyma01g43050.1	Clark only	50-100mg	Beta-1,3-glucosyltransferase	Carbohydrate metabolism	22.5703	10.9111	2.06857	3627.18	1833.03	0.0147711	21.0476	16.1355	1.30443	2704	2189	0.0678581
Glyma07g03480.1	Clark only	50-100mg	unknown	unknown	4.11382	8.55494	0.480871	307.068	667.539	0.0148986	4.2064	4.09446	1.02734	251	258	0.911954
Glyma06g12250.1	Clark only	50-100mg	WD40-like Beta Propeller Repeat	stress	101.263	49.8953	2.02951	21378.4	11011.7	0.0149214	76.9623	65.4976	1.17504	12989	11673	0.293637
Glyma19g28220.1	Clark only	50-100mg	ENDOXYLOGLUCAN TRANSFERASE A4	cell wall	4.13656	8.27366	0.499967	478.894	1001.31	0.0149952	2.86334	3.40731	0.840352	265	333	0.261911
Glyma03g27740.1	Clark only	50-100mg	Cytochrome P450 98A2	oxidation-reduction	21.4876	10.4096	2.06421	3642.69	1844.75	0.0150605	23.5756	19.4187	1.21406	3195	2779	0.215924
Glyma04g13530.1	Clark only	50-100mg	Triacylglycerol lipase, putative	lipid metabolism	14.3286	29.7039	0.48238	312.611	677.462	0.0150785	15.022	20.1437	0.745739	262	371	0.0797973
Glyma06g10690.1	Clark only	50-100mg	EXL2 (EXORDIUM LIKE 2) (response to arsenic-containing substance)	cell division	3.03217	6.26709	0.483824	321.479	694.601	0.0151067	2.3479	3.44126	0.682279	199	308	0.0439722
Glyma20g16070.1	Clark only	50-100mg	heat shock protein 70, putative / HSP70, putative	Stress	19.2833	9.41984	2.04709	5723.44	2922.74	0.0151359	9.59651	9.79412	0.979824	2277	2454	0.52081
Glyma01g41640.1	Clark only	50-100mg	Phosphoinositide binding	lipid metabolism	2.73492	5.60107	0.488285	351.41	752.334	0.015206	3.30032	3.00549	1.0981	339	326	0.851208
Glyma09g41200.1	Clark only	50-100mg	Non-specific lipid-transfer protein	lipid metabolism	9.92328	4.39415	2.25829	676.215	313.022	0.0153116	6.93887	6.57096	1.05599	378	378	1
Glyma07g09110.1	Clark only	50-100mg	Cytochrome P450 76C4	oxidation-reduction	7.67476	3.60831	2.12697	1449.98	712.643	0.0153648	6.37609	6.87821	0.926999	963	1097	0.341053
Glyma03g02970.1	Clark only	50-100mg	Self-incompatibility protein	self-incompatibility protein	4.30188	9.57389	0.449335	172.934	402.327	0.0155709	6.84585	9.37071	0.730559	220	318	0.0817795
Glyma17g10050.1	Clark only	50-100mg	gibberellin-regulated family protein	Hormone related	3.87145	7.80438	0.496061	407.946	859.682	0.0156184	14.4711	11.7927	1.22712	1219	1049	0.26092
Glyma13g44630.1	Clark only	50-100mg	unknown	unknown	3.25055	6.98066	0.465651	220.601	495.242	0.0157287	2.34088	2.02476	1.15613	127	116	0.777667
Glyma04g02880.1	Clark only	50-100mg	glyoxal oxidase-related	oxidation-reduction	9.77265	4.623	2.11392	1554.19	768.572	0.0157345	14.0323	10.0556	1.39547	1784	1350	0.0253031
Glyma03g30890.1	Clark only	50-100mg	OUTER ENVELOPE MEMBRANE PROTEIN 7	membrane protein	6.12987	12.6085	0.48617	319.262	686.482	0.0158821	5.81226	4.38963	1.32409	242	193	0.330005
Glyma18g44680.1	Clark only	50-100mg	Non-specific lipid-transfer protein	lipid metabolism	128.862	63.18	2.03959	4486.3	2299.4	0.0162623	97.0479	86.1181	1.12692	2701	2531	0.571882
Glyma13g05100.1	Clark only	50-100mg	unknown	unknown	2.38338	5.69446	0.418543	111.964	279.645	0.0163868	3.06225	5.16936	0.592384	115	205	0.0286507
Glyma02g39350.1	Clark only	50-100mg	Protein kinase domain|Protein tyrosine kinase	Protein metabolism	3.23923	6.6168	0.489546	321.479	686.482	0.0168009	3.51657	4.35661	0.807181	279	365	0.173637
Glyma07g18550.1	Clark only	50-100mg	DnaJ homolog subfamily C member 16	Stress	10.0643	4.86269	2.06969	2057.47	1039.2	0.0171152	5.09095	4.6356	1.09823	832	800	0.791968
Glyma12g33440.1	Clark only	50-100mg	unknown	unknown	8.47059	17.0405	0.497085	368.039	773.984	0.017228	4.26097	5.34372	0.79738	148	196	0.273514
Glyma10g40220.1	Clark only	50-100mg	unknown	unknown	2.77812	5.73294	0.484589	282.68	609.806	0.0172548	1.31543	1.92091	0.684793	107	165	0.127259
Glyma10g28940.1	Clark only	50-100mg	unknown	unknown	2.61756	5.29904	0.493968	341.433	722.566	0.0173008	4.7758	4.60431	1.03724	498	507	0.923827
Glyma11g21020.1	Clark only	50-100mg	Disease resistance response protein 206	disease resistance	17.1765	8.12864	2.11308	1283.7	635.064	0.0173045	12.2018	10.2076	1.19537	729	644	0.417946
Glyma04g29480.1	Clark only	50-100mg	unknown	unknown	20.2381	9.22731	2.19328	775.985	369.853	0.0173522	12.7561	13.7172	0.929937	391	444	0.481946
Glyma20g04820.1	Clark only	50-100mg	RNS1 (RIBONUCLEASE 1); endoribonuclease/ ribonuclease	Transcription factor/related	13.1548	6.21817	2.11553	1224.95	605.295	0.0175525	8.62436	8.94309	0.96436	642	703	0.557311
Glyma03g41830.1	Clark only	50-100mg	auxin-responsive protein -related	Hormone related	15.031	7.30925	2.05643	2253.68	1145.64	0.0176337	13.0985	11.2821	1.161	1570	1428	0.45204
Glyma19g32450.1	Clark only	50-100mg	unknown	unknown	164.902	82.373	2.0019	9445.95	4932.57	0.0178523	116.897	111.713	1.04641	5353	5402	0.933022
Glyma02g01560.1	Clark only	50-100mg	unknown	unknown	14.7522	7.11346	2.07385	1721.58	867.8	0.0179314	11.2336	9.69397	1.15882	1048	955	0.501307
Glyma11g03850.1	Clark only	50-100mg	DNA binding / protein homodimerization/ sequence-specific DNA binding / transcription factor	Transcription factor/related	3.12245	6.26407	0.49847	359.17	753.236	0.0180103	4.70879	3.06887	1.53437	433	298	0.0469248
Glyma19g40260.1	Clark only	50-100mg	DnaJ homolog subfamily B member 11	Stress	34.1914	16.9758	2.01412	4790.04	2486.13	0.0181493	13.3132	12.5481	1.06097	1491	1484	0.974326
Glyma04g40710.1	Clark only	50-100mg	unknown	unknown	2.26754	5.63052	0.402723	87.5754	227.324	0.0183761	0.680172	0.0306719	22.1758	21	1	0.0245089
Glyma17g01740.1	Clark only	50-100mg	unknown	unknown	8.86338	3.95746	2.23966	587.531	274.232	0.0186283	10.6999	8.66716	1.23453	567	485	0.34728
Glyma12g18220.1	Clark only	50-100mg	Mitogen-activated protein kinase	Protein metabolism	3.78256	8.43786	0.448285	148.546	346.398	0.0187369	6.24322	5.97253	1.04532	196	198	0.982883
Glyma20g23260.1	Clark only	50-100mg	membrane protein 2	membrane protein	3.33083	6.73945	0.494228	307.068	649.497	0.0190351	3.55504	4.34311	0.818548	262	338	0.209816
Glyma10g16320.1	Clark only	50-100mg	UDP-N-acetylglucosamine-dolichyl-phosphate N-acetylglucosaminephosphotransferase	oxidation-reduction	20.8582	10.3191	2.02132	3075.12	1590.37	0.0190522	10.2666	7.68141	1.33656	1210	956	0.0806666
Glyma06g48450.1	Clark only	50-100mg	unknown	unknown	2.37819	5.63089	0.422346	106.421	263.407	0.0191173	4.69629	4.89732	0.958952	168	185	0.714361
Glyma01g38720.1	Clark only	50-100mg	unknown	unknown	3.68305	7.63223	0.482565	242.772	525.912	0.0193329	2.97944	3.77393	0.789478	157	210	0.243013
Glyma16g11860.1	Clark only	50-100mg	Triacylglycerol lipase, putative	lipid metabolism	12.8551	26.1837	0.490956	280.463	597.177	0.0194937	13.5886	18.0262	0.753824	237	332	0.103516
Glyma12g00400.1	Clark only	50-100mg	Patellin-3	cell division	3.96913	8.12332	0.48861	266.052	569.212	0.0196557	6.77427	6.90992	0.980369	363	391	0.696694
Glyma09g25350.1	Clark only	50-100mg	caleosin-related family protein / embryo-specific protein, putative	Calcium ion binding	4.36847	9.25704	0.471907	199.539	442.019	0.0197842	2.65644	2.72306	0.975533	97	105	0.826879
Glyma08g46230.1	Clark only	50-100mg	unknown	unknown	5.24071	2.36427	2.21663	585.314	276.036	0.0202604	3.86408	3.51072	1.10065	345	331	0.840602
Glyma11g25930.1	Clark only	50-100mg	Mitogen-activated protein kinase	Protein metabolism	3.58478	7.89958	0.453794	150.763	347.301	0.0202876	5.82976	5.52066	1.05599	196	196	1
Glyma12g31930.1	Clark only	50-100mg	unknown	unknown	10.5522	5.15695	2.04621	1626.24	830.815	0.0206743	9.45607	5.98005	1.58127	1165	778	0.0035979
Glyma16g07800.1	Clark only	50-100mg	glycine-rich protein / oleosin	cell wall	21.632	10.6845	2.0246	2068.55	1068.06	0.0208776	8.33288	4.50918	1.84798	637	364	0.00092173
Glyma17g11140.1	Clark only	50-100mg	unknown	unknown	28.6914	14.0606	2.04054	1672.8	856.975	0.0209579	27.2052	22.5932	1.20413	1268	1112	0.320714
Glyma01g38650.1	Clark only	50-100mg	BLH4 (BEL1-LIKE HOMEODOMAIN 4); DNA binding / transcription factor	Transcription factor/related	9.35264	4.67011	2.00266	2844.54	1484.82	0.0211286	8.01194	7.14703	1.12102	1948	1835	0.621637
Glyma08g45490.1	Clark only	50-100mg	trypsin and protease inhibitor family protein / Kunitz family protein	Protein metabolism	14.8227	7.13967	2.0761	1157.33	582.743	0.0212869	16.3257	17.4779	0.934074	1019	1152	0.36402
Glyma11g21010.1	Clark only	50-100mg	Disease resistance response protein 206	disease resistance	5.0641	2.21115	2.29026	436.769	199.36	0.0213836	3.78545	3.4474	1.09806	261	251	0.868725
Glyma18g00400.1	Clark only	50-100mg	Putative gibberellin-regulated protein	Hormone related	8.85725	18.8951	0.468759	175.151	390.6	0.021829	6.5788	7.30825	0.900188	104	122	0.617078
Glyma13g32650.1	Clark only	50-100mg	Transcription factor bHLH25	Transcription factor/related	6.61456	3.18009	2.07999	1069.75	537.639	0.0218611	2.05744	1.57479	1.30648	266	215	0.339329
Glyma05g36680.1	Clark only	50-100mg	zinc finger (RING-H2 type) protein-related	Transcription factor/related	10.6658	4.90277	2.17547	630.765	303.099	0.0219343	6.98019	5.8289	1.19751	330	291	0.534984
Glyma04g04400.1	Clark only	50-100mg	responsive to dehydration 21	Stress	9.28197	4.52916	2.04938	1354.65	690.993	0.022034	13.2767	10.8764	1.22069	1549	1340	0.252765
Glyma13g38560.2	Clark only	50-100mg	unknown	unknown	9.48571	4.57664	2.07264	1040.93	525.01	0.0228676	4.52549	3.46514	1.30601	397	321	0.26297
Glyma13g27690.1	Clark only	50-100mg	RHF1A (RING-H2 GROUP F1A); protein binding / ubiquitin-protein ligase/ zinc ion binding	heavy metal	7.60683	3.66593	2.07501	1009.89	508.773	0.0230425	6.75579	5.55886	1.21532	717	623	0.36147
Glyma06g15530.1	Clark only	50-100mg	unknown	unknown	14.81	7.07606	2.09298	852.475	425.781	0.0238134	7.56276	6.8325	1.10688	348	332	0.817152
Glyma08g18190.1	Clark only	50-100mg	unknown	unknown	2.30965	6.10609	0.378254	58.7531	162.374	0.0243254	1.86864	2.0024	0.9332	38	43	0.839917
Glyma12g07380.1	Clark only	50-100mg	Beta-galactosidase 2	Carbohydrate metabolism	5.98599	2.91352	2.05455	1053.12	535.835	0.0244437	8.21232	7.69609	1.06708	1155	1143	0.942328
Glyma17g15140.1	Clark only	50-100mg	zinc finger (C2H2 type) family protein	Transcription factor/related	10.2162	4.97458	2.05369	1050.91	534.933	0.0245578	5.8857	5.47	1.076	484	475	0.921407
Glyma06g15570.1	Clark only	50-100mg	Serine/threonine-protein kinase ULK3	Protein metabolism	2.40025	5.02583	0.477582	175.151	383.384	0.0253777	2.62278	2.25645	1.16235	153	139	0.740408
Glyma18g11960.1	Clark only	50-100mg	unknown	unknown	10.7319	5.29843	2.02549	1230.49	635.064	0.0254557	8.85894	7.87266	1.12528	812	762	0.668579
Glyma09g03040.1	Clark only	50-100mg	unknown	unknown	2.72735	6.42094	0.424759	90.9011	223.716	0.0257119	1.57633	0.568668	2.77197	42	16	0.120113
Glyma19g34770.1	Clark only	50-100mg	Glycinin G2	seed storage	5.09763	2.42007	2.1064	696.169	345.496	0.0260699	4.14017	3.14867	1.3149	452	363	0.225923
Glyma16g19300.1	Clark only	50-100mg	ATERDJ3A; oxidoreductase	oxidation-reduction	10.16	5.03678	2.01715	1227.16	635.966	0.0263866	5.30256	4.95276	1.07063	512	505	0.943287
Glyma02g43530.1	Clark only	50-100mg	glycosyl hydrolase family protein 27 / alpha-galactosidase family protein / melibiase family protein	Carbohydrate metabolism	8.41031	4.18099	2.01156	1291.46	671.147	0.02639	6.53329	5.66231	1.15382	802	734	0.551214
Glyma15g21040.1	Clark only	50-100mg	hydroxyproline-rich glycoprotein family protein	cell wall	5.41809	2.69224	2.01248	1278.16	663.93	0.0264104	5.44576	4.47913	1.21581	1027	892	0.311449
Glyma06g14210.1	Clark only	50-100mg	Caffeic acid 3-O-methyltransferase	cell wall	8.2206	3.97626	2.06742	840.281	424.879	0.0265351	7.33048	5.72497	1.28044	599	494	0.239354
Glyma15g42140.1	Clark only	50-100mg	ACLA-1; ATP citrate synthase	oxidation-reduction	6.88084	3.40243	2.02233	1151.78	595.372	0.0266201	4.82011	4.23901	1.13708	645	599	0.642035
Glyma13g30770.1	Clark only	50-100mg	Glutaredoxin-C9	oxidation-reduction	2.68541	5.53708	0.484986	186.236	401.425	0.0267572	1.01009	1.46896	0.687621	56	86	0.269792
Glyma12g29010.1	Clark only	50-100mg	ATHB21 (ARABIDOPSIS THALIANA HOMEOBOX PROTEIN 21); DNA binding / transcription activator/ transcription factor	Transcription factor/related	3.35171	7.36132	0.455314	124.158	285.057	0.0271044	3.54576	4.09327	0.866241	105	128	0.524311
Glyma18g19670.1	Clark only	50-100mg	polygalacturonase, putative / pectinase, putative	cell wall	7.92084	3.94786	2.00636	1260.42	656.714	0.0272643	7.15358	6.2383	1.14672	910	838	0.565617
Glyma13g29620.1	Clark only	50-100mg	unknown	unknown	8.56797	19.2282	0.445593	104.204	244.464	0.0295882	7.09693	6.23364	1.13849	69	64	0.875842
Glyma04g02340.1	Clark only	50-100mg	RING-H2 finger protein ATL5J	heavy metal	5.75917	11.5246	0.499726	211.733	442.921	0.0296647	5.58009	5.47756	1.01872	164	170	0.906049
Glyma07g02320.1	Clark only	50-100mg	zinc finger (B-box type) family protein	unknown	7.96872	3.8573	2.06588	700.604	354.517	0.0301474	5.73387	4.71576	1.2159	403	350	0.452111
Glyma12g08520.1	Clark only	50-100mg	Probable xyloglucan endotransglucosylase/hydrolaseprotein 32	cell wall	5.09004	2.47407	2.05735	708.363	359.93	0.0308788	6.7684	4.45178	1.52038	753	523	0.0192873
Glyma03g41620.1	Clark only	50-100mg	Harpin-induced protein 1 (Hin1)	stress	5.72248	2.60056	2.20048	396.861	188.535	0.0313795	4.31092	3.84322	1.1217	239	225	0.800039
Glyma07g37000.1	Clark only	50-100mg	unknown	unknown	10.2864	4.78824	2.14826	441.203	214.695	0.0332554	8.37014	6.79401	1.23199	287	246	0.472949
Glyma18g45850.1	Clark only	50-100mg	Elicitor-responsive protein 3	disease resistance	3.56119	9.0774	0.392314	56.536	150.647	0.033314	4.33371	5.44703	0.795608	55	73	0.496605
Glyma05g21050.1	Clark only	50-100mg	Chaperone protein dnaJ, putative	Stress	11.713	5.73919	2.04089	685.084	350.909	0.0335853	5.98839	4.94177	1.21179	280	244	0.525853
Glyma02g01520.1	Clark only	50-100mg	unknown	unknown	10.1133	5.04986	2.00269	791.505	413.152	0.0353182	8.1195	6.5084	1.24754	508	430	0.334491
Glyma01g29930.1	Clark only	50-100mg	Oxidoreductase, 2OG-Fe(II) oxygenase family protein	oxidation-reduction	9.14193	4.49008	2.03603	651.827	334.671	0.0353925	14.2634	17.212	0.828687	813	1036	0.084004
Glyma20g17210.1	Clark only	50-100mg	unknown	unknown	3.19338	7.31337	0.43665	76.4899	183.122	0.0407093	3.96905	4.79717	0.827373	76	97	0.495799
Glyma08g48160.1	Clark only	50-100mg	unknown	unknown	6.90027	3.40966	2.02374	509.933	263.407	0.044305	4.67185	4.56841	1.02264	276	285	0.889479
Glyma19g23200.1	Clark only	50-100mg	Probable peroxisomal (S)-2-hydroxy-acid oxidase 2	oxidation-reduction	3.49979	7.2115	0.485307	113.072	243.561	0.0482672	2.51667	3.18987	0.788958	65	87	0.442951
Glyma09g29900.1	Harosoy only	50-100mg	GAD5 (glutamate decarboxylase 5); calmodulin binding	Calcium ion binding	70.8346	45.9414	1.54185	12047.7	8168.33	0.152905	38.811	86.6768	0.447767	5277	12445	2.50021e-16
Glyma17g13820.1	Harosoy only	50-100mg	Putative calcium-binding protein	Calcium ion binding	5.18659	7.94903	0.652481	355.845	570.114	0.139495	3.11777	6.78549	0.459476	171	393	7.51964e-05
Glyma09g28920.1	Harosoy only	50-100mg	Alpha-galactosidase	Carbohydrate metabolism	24.9168	23.0169	1.08254	4346.62	4197.38	0.899127	11.1434	25.1862	0.442439	1554	3709	7.63607e-14
Glyma08g12270.1	Harosoy only	50-100mg	XBCP3 (xylem bark cysteine peptidase 3); cysteine-type endopeptidase/ cysteine-type peptidase	cell wall	21.8399	13.2057	1.65382	2929.9	1851.97	0.101117	9.24057	3.01106	3.06887	991	341	1.33264e-11
Glyma09g12260.1	Harosoy only	50-100mg	Proline-rich protein	cell wall	24.1158	21.2613	1.13426	3528.51	3252	0.767824	10.2166	4.12093	2.47919	1195	509	4.45378e-09
Glyma07g28610.1	Harosoy only	50-100mg	Glycine rich protein family	cell wall	8.46896	9.07211	0.933517	492.196	551.171	0.720635	12.1179	4.4434	2.72717	563	218	3.8739e-07
Glyma02g42630.1	Harosoy only	50-100mg	Glycine rich protein family	cell wall	5.35025	5.98801	0.893493	258.292	302.197	0.655192	8.73211	2.72366	3.20602	337	111	2.10821e-06
Glyma09g12250.1	Harosoy only	50-100mg	Proline-rich protein	cell wall	15.2731	13.7467	1.11104	2021.99	1902.49	0.829323	6.21726	2.63959	2.35539	658	295	3.60965e-06
Glyma13g35320.1	Harosoy only	50-100mg	Defensin-like protein	Disease resistance	4.9769	6.05838	0.821491	269.378	342.79	0.481937	23.5966	1.05052	22.4618	1021	48	5.67084e-50
Glyma19g09810.1	Harosoy only	50-100mg	Germin-like protein subfamily 1 member 7	Disease resistance	0.225027	0.295595	0.761266	17.7368	24.3561	0.75267	17.6954	8.73176	2.02655	1115	581	6.48022e-06
Glyma19g09830.1	Harosoy only	50-100mg	Germin-like protein subfamily 1 member 8	Disease resistance	0.215629	0.283251	0.761266	17.7368	24.3561	0.75267	16.8956	8.36712	2.01928	1111	581	7.36322e-06
Glyma19g09860.1	Harosoy only	50-100mg	Germin-like protein subfamily 1 member 10	Disease resistance	0.215144	0.251212	0.856424	13.3026	16.2374	0.89789	17.5201	8.23811	2.12671	866	430	7.49136e-06
Glyma19g09990.1	Harosoy only	50-100mg	Germin-like protein subfamily 1 member 11	Disease resistance	0.215144	0.251212	0.856424	13.3026	16.2374	0.89789	17.5201	8.23811	2.12671	866	430	7.49136e-06
Glyma19g09840.1	Harosoy only	50-100mg	Germin-like protein subfamily 1 member 9	Disease resistance	0.232701	0.237748	0.978771	17.7368	18.9437	0.991293	17.2978	8.57885	2.01633	1054	552	1.03312e-05
Glyma05g33200.1	Harosoy only	50-100mg	Defensin-like protein	Disease resistance	19.0464	25.8893	0.735688	1013.21	1439.72	0.223824	14.9083	7.4152	2.0105	634	333	0.000170424
Glyma06g16800.1	Harosoy only	50-100mg	Defensin-like protein	Disease resistance	12.5574	6.56834	1.91181	699.495	382.482	0.0534729	5.05271	2.46683	2.04826	225	116	0.0100602
Glyma15g20970.1	Harosoy only	50-100mg	cytidine/deoxycytidylate deaminase family protein	Heavy metal	0.246558	4.01222	0.0614519	23.2795	396.013	8.12558e-11	6.8893	1.85684	3.71023	520	148	4.77842e-10
Glyma20g33320.1	Harosoy only	50-100mg	Probable histone H2B.1	Histone	4.2973	5.71515	0.751915	300.417	417.663	0.32092	2.77351	5.69348	0.487138	155	336	0.000480422
Glyma07g04810.1	Harosoy only	50-100mg	dormancy/auxin associated protein-related	hormone related	0.0615488	0.894348	0.0688198	3.32565	50.5164	0.00422654	12.571	0.153465	81.9146	543	7	5.23467e-42
Glyma03g26640.1	Harosoy only	50-100mg	auxin efflux carrier family protein	Hormone related	3.6916	6.30979	0.58506	572.012	1022.06	0.0529007	7.47563	3.31793	2.2531	926	434	9.1954e-07
Glyma16g22650.1	Harosoy only	50-100mg	Adipocyte plasma membrane-associated protein	Membrane protein	54.8225	46.8008	1.1714	7385.16	6590.59	0.67597	50.4505	16.1802	3.11804	5433	1840	9.22841e-22
Glyma11g04210.1	Harosoy only	50-100mg	CT-BMY (CHLOROPLAST BETA-AMYLASE); beta-amylase	Photosynthesis	2.40157	4.63072	0.518617	434.552	875.919	0.0223213	3.70549	7.63344	0.485429	536	1166	8.42496e-08
Glyma03g06420.1	Harosoy only	50-100mg	Ferritin-2, chloroplastic	Photosynthesis	1.38485	2.54729	0.543655	149.654	287.763	0.0758184	6.47071	3.04737	2.12337	559	278	0.000107607
Glyma14g26410.1	Harosoy only	50-100mg	Bowman-Birk type proteinase inhibitor	Protein metabolism	7.30657	5.79243	1.2614	421.249	349.105	0.567992	5.33748	0.965694	5.52709	246	47	1.68652e-08
Glyma09g28730.1	Harosoy only	50-100mg	Bowman-Birk type proteinase inhibitor	Protein metabolism	7.67734	6.01937	1.27544	461.157	377.971	0.539427	5.12299	1.1241	4.55743	246	57	2.66292e-07
Glyma09g28700.1	Harosoy only	50-100mg	Bowman-Birk type proteinase inhibitor	Protein metabolism	9.08803	7.03997	1.29092	455.614	368.95	0.516051	6.11315	1.34684	4.5389	245	57	2.96356e-07
Glyma08g45530.1	Harosoy only	50-100mg	trypsin and protease inhibitor family protein / Kunitz family protein	Protein metabolism	36.5338	21.7844	1.67707	2615.07	1630.06	0.0926689	11.7438	5.13028	2.28911	672	310	6.22524e-06
Glyma03g32020.1	Harosoy only	50-100mg	Glycinin G2	Seed storage	9.76696	13.0828	0.746549	1564.16	2190.25	0.232805	8.06871	2.66285	3.0301	1033	360	1.21283e-11
Glyma03g32030.1	Harosoy only	50-100mg	Glycinin G1	Seed storage	11.139	11.5207	0.966867	1818.02	1965.63	0.782709	8.56872	3.22979	2.65302	1118	445	7.04251e-10
Glyma20g28650.1	Harosoy only	50-100mg	Beta-conglycinin, alpha chain	Seed storage	23.4792	15.0529	1.55978	4405.38	2952.51	0.147196	14.3073	6.59756	2.16857	2146	1045	9.62577e-09
Glyma20g28660.1	Harosoy only	50-100mg	Beta-conglycinin, alpha chain	Seed storage	23.4264	14.8151	1.58125	4284.55	2832.53	0.134254	14.1647	6.61939	2.13988	2071	1022	2.14179e-08
Glyma13g36400.1	Harosoy only	50-100mg	2S albumin	Seed storage	12.6396	9.93511	1.27222	1022.08	839.836	0.505146	16.707	8.21823	2.03292	1080	561	7.08282e-06
Glyma09g31740.1	Harosoy only	50-100mg	Dehydrin DHN2	Stress	7.11414	6.91216	1.02922	754.922	766.767	0.962073	12.0947	3.92943	3.07797	1026	352	7.30645e-12
Glyma15g42810.1	Harosoy only	50-100mg	RNA binding / nucleic acid binding / nucleotide binding	Transcription factor/related	6.37063	6.55919	0.971254	1384.58	1490.24	0.798214	4.16706	8.42094	0.494845	724	1545	1.93239e-08
Glyma02g47140.1	Harosoy only	50-100mg	OPT1 (OLIGOPEPTIDE TRANSPORTER 1); oligopeptide transporter	Transporter	0.420401	0.862757	0.487276	85.3583	183.122	0.0696613	13.1535	0.449237	29.2797	2135	77	7.42784e-85
Glyma06g16350.1	Harosoy only	50-100mg	AAP2 (AMINO ACID PERMEASE 2); amino acid transmembrane transporter	Transporter	6.4621	5.10951	1.26472	1267.07	1047.31	0.511	9.86299	4.8271	2.04325	1546	799	7.56245e-07
Glyma12g10440.1	Harosoy only	50-100mg	Unknown	Unknown	0.0535447	0.364707	0.146816	4.4342	31.5728	0.0676177	0.0151053	7.45257	0.00202685	1	521	1.25819e-46
Glyma20g19630.1	Harosoy only	50-100mg	Unknown	Unknown	24.1151	25.7785	0.935474	1027.63	1148.35	0.703913	31.4097	13.8158	2.27346	1070	497	2.33411e-07
Glyma20g19620.1	Harosoy only	50-100mg	Unknown	Unknown	12.1925	13.6357	0.894162	858.018	1003.11	0.596763	16.0691	6.95207	2.31141	904	413	5.16398e-07
Glyma09g39610.2	Harosoy only	50-100mg	Suspensor-specific protein	Unknown	8.79337	16.6983	0.526604	421.249	836.228	0.0260337	4.09961	10.0889	0.406349	157	408	6.19627e-06
Glyma14g03580.1	Harosoy only	50-100mg	Unknown	Unknown	10.0136	18.5897	0.538668	380.233	737.901	0.0336994	3.12963	8.36074	0.374325	95	268	4.68395e-05
Glyma13g40500.1	Harosoy only	50-100mg	Unknown	Unknown	9.02169	10.9679	0.822554	376.907	479.004	0.458023	12.2463	5.04709	2.4264	409	178	5.80399e-05
Glyma10g31910.1	Harosoy only	50-100mg	Unknown	Unknown	0.788924	2.3569	0.334729	41.0163	128.095	0.0222312	2.40605	5.21772	0.461131	100	229	0.00163437
Glyma04g03330.1	Harosoy only	50-100mg	Unknown	Unknown	2.43622	4.67083	0.521582	179.585	359.93	0.0482372	5.19271	2.49083	2.08473	306	155	0.00268567
Glyma20g01420.1	Harosoy only	50-100mg	Unknown	Unknown	7.06045	9.25442	0.762928	301.526	413.152	0.343222	5.09664	2.10809	2.41766	174	76	0.0053613
Glyma04g17620.1	Harosoy only	50-100mg	Unknown	Unknown	2.44564	4.92738	0.496337	56.536	119.074	0.123702	3.35494	7.53271	0.445383	62	147	0.00764703
Glyma03g34500.1	Harosoy only	50-100mg	Unknown	Unknown	8.49611	4.08883	2.07788	328.131	165.081	0.0547799	23.0935	10.2751	2.24752	713	335	6.45504e-06
Glyma17g37170.1	Harosoy only	50-100mg	Unknown	Unknown	8.05508	3.68842	2.18388	94.2267	45.104	0.160239	14.6502	6.78481	2.15926	137	67	0.0280546
Glyma05g09990.1	Clark only	100-200mg	Senescence-associated protein	Stress	1211.87	430.521	2.8149	53645.1	17464.7	0.00039867	211.26	237.427	0.889791	6535.28	7099.51	0.858974
Glyma20g02760.1	Clark only	100-200mg	HUMAN RING finger protein 26	membrane protein	8.14009	17.7643	0.458226	963.193	1926.31	0.0355327	14.1829	14.4894	0.978845	1172.8	1158.14	0.980706
Glyma17g23870.1	Clark only	100-200mg	Unknown	Unknown	47.8467	12.9085	3.70659	8318.1	2056.57	1.72793e-05	10.2958	9.05903	1.13652	1250.86	1063.85	0.739762
Glyma15g03080.1	Clark only	100-200mg	Unknown	Unknown	111.887	39.4088	2.83914	2095.43	676.361	0.000749944	32.206	42.8569	0.751478	421.505	542.174	0.628895
Glyma13g11810.1	Clark only	100-200mg	Senescence-associated protein	Stress related	278.794	66.3736	4.20038	99810.5	21776.2	2.28873e-06	39.7828	64.2782	0.618915	9953.18	15544.7	0.337942
Glyma13g11820.1	Clark only	100-200mg	Erythromycin resistance leader peptide|Copper binding octapeptide repeat|Bombesin-like peptide	membrane protein	129.43	26.3045	4.92044	432407	80534.8	2.1961e-07	16.6906	21.7351	0.767911	38967.8	49050.9	0.618635
Glyma13g11830.1	Clark only	100-200mg	Putative senescence-associated protein	Stress	1976.5	444.598	4.4456	162459	33489.4	1.00149e-06	274.244	293.906	0.933101	15752.8	16318.5	0.93934
Glyma13g11840.1	Clark only	100-200mg	Cytochrome P450 like_TBP	Oxidation-reduction	3788.88	912.687	4.15135	500292	110440	2.63008e-06	513.656	575.843	0.892008	47397.9	51362	0.861933
Glyma13g11850.1	Clark only	100-200mg	Putative senescence-associated protein	Stress	2011.17	452.133	4.44818	162455	33469.1	9.93081e-07	278.922	298.993	0.932873	15745	16314.4	0.93892
Glyma13g11860.1	Clark only	100-200mg	Unknown	Unknown	4016.46	1212.22	3.3133	253014	69980.7	5.42463e-05	708.975	961.373	0.737461	31210.9	40909	0.558625
Glyma13g11870.1	Clark only	100-200mg	Unknown	Unknown	4439.57	1336.59	3.32157	252792	69745.3	5.25617e-05	781.577	1059.29	0.737832	31100.6	40744	0.559356
Glyma13g11880.1	Clark only	100-200mg	Putative senescence-associated protein	Stress related	1749.38	676.394	2.58633	52122	18468.5	0.00102395	352.485	388.802	0.906593	7339.26	7825.14	0.890531
Glyma13g11890.1	Clark only	100-200mg	Unknown	Unknown	3705.32	1116.83	3.31771	153156	42304.8	5.3666e-05	641.888	893.631	0.718291	18541.3	24951.3	0.521598
Glyma13g11900.1	Clark only	100-200mg	Putative senescence-associated protein	Stress related	3322.81	990.327	3.35527	171603	46869.7	4.64449e-05	529.398	582.204	0.9093	19106.3	20310.5	0.894959
Glyma13g11910.1	Clark only	100-200mg	intron-encoded homing endonuclease	Transcription related/factor	4653.24	1070.44	4.34705	149204	31454.4	1.38691e-06	617.266	822.773	0.750226	13831.6	17821	0.584622
Glyma13g11920.1	Clark only	100-200mg	Cytochrome P450 like	Oxidation-reduction	5849.83	1159.06	5.04707	141648	25719.6	1.52481e-07	685.698	759.251	0.903125	11603.1	12418.8	0.883602
Glyma13g11930.1	Clark only	100-200mg	RRNA intron-encoded homing endonuclease	Transcription related/factor	1576.31	334.293	4.71534	179363	34858.9	4.20976e-07	198.667	277.59	0.715686	15797.7	21336.5	0.516743
Glyma13g11940.1	Clark only	100-200mg	Erythromycin resistance leader peptide|Copper binding octapeptide repeat|Bombesin-like peptide	membrane protein	95.4014	18.7572	5.08611	413481	74501.3	1.3287e-07	11.9072	15.6828	0.759254	36065	45914.7	0.601531
Glyma13g11950.1	Clark only	100-200mg	Unknown	Unknown	4588.28	1384.81	3.3133	253014	69980.7	5.42463e-05	809.91	1098.24	0.737461	31210.9	40909	0.558625
Glyma13g11960.1	Clark only	100-200mg	Unknown	Unknown	6456.62	1683.89	3.83435	339553	81153.8	7.93796e-06	967.09	1305.58	0.740737	35542.1	46380	0.564985
Glyma13g11970.1	Clark only	100-200mg	Unknown	Unknown	2079.38	467.275	4.45002	162458	33456	9.87142e-07	288.288	309.07	0.932759	15740.1	16311.3	0.938712
Glyma13g11990.1	Clark only	100-200mg	Unknown	Unknown	4421.21	960.782	4.60168	609713	121424	5.94634e-07	555.171	831.456	0.667709	53503.8	77455.1	0.424132
Glyma13g12000.1	Clark only	100-200mg	Bombesin-like peptide	membrane protein	70.9293	14.4671	4.9028	141652	26477.3	2.36481e-07	8.00415	11.6748	0.685593	11170.9	15749.7	0.459487
Glyma13g12010.1	Clark only	100-200mg	RRNA intron-encoded homing endonuclease	Transcription related/factor	1971.86	451.111	4.37112	172522	36169.8	1.27687e-06	275.003	371.023	0.741202	16814.3	21927.8	0.566575
Glyma13g12020.1	Clark only	100-200mg	Bombesin-like peptide	membrane protein	68.2787	17.3657	3.9318	155501	36243.9	5.68938e-06	9.94494	14.9637	0.664605	15827.9	23020.4	0.41941
Glyma13g12030.1	Clark only	100-200mg	Copper binding octapeptide repeat|Bombesin-like peptide|RNA polymerase Rpb1 C-terminal repeat	membrane protein	37.696	9.21139	4.09233	259413	58091.8	3.23682e-06	5.67692	8.39683	0.676079	27301.2	39033.5	0.440247
Glyma13g12040.1	Clark only	100-200mg	Unknown	Unknown	959.416	211.497	4.53632	38023.1	7681.36	8.04696e-07	137.148	140.119	0.978794	3798.43	3751.15	0.979125
Glyma13g12050.1	Clark only	100-200mg	Unknown	Unknown	106.841	28.4368	3.75715	148240	36157.8	1.05726e-05	17.2094	23.4627	0.733477	16686.5	21990.3	0.551409
Glyma13g12060.1	Clark only	100-200mg	Senescence-associated protein	Stress related	383.433	78.6902	4.87269	281507	52943.8	2.55685e-07	45.8845	60.7022	0.755894	23541.8	30104.5	0.595192
Glyma13g12070.1	Clark only	100-200mg	Bombesin-like peptide	membrane protein	68.313	13.9909	4.88268	272305	51108.3	2.48055e-07	8.86478	11.2301	0.789373	24694.2	30238.8	0.66148
Glyma13g12080.1	Clark only	100-200mg	Unknown	Unknown	3722.95	1161.66	3.20485	127122	36350.2	8.30448e-05	664.903	935.796	0.710521	15866	21584.5	0.506714
Glyma13g12090.1	Clark only	100-200mg	Unknown	Unknown	826.018	132.658	6.22669	40158.7	5910.39	6.15905e-09	108.985	131.604	0.828126	3702.81	4322.02	0.741614
Glyma13g12120.1	Clark only	100-200mg	Reverse transcriptase family member	Transcription related/factor	407.429	101.664	4.00759	138541	31680.2	4.38086e-06	55.973	77.706	0.720318	13300.8	17848.7	0.526022
Glyma13g12140.1	Clark only	100-200mg	Senescence-associated protein	Stress related	1212.92	436.589	2.77818	54379.8	17937.9	0.000462815	214.098	242.239	0.883831	6707.98	7336.26	0.847601
Glyma13g12160.1	Clark only	100-200mg	Unknown	Unknown	2751.99	697.134	3.94757	63252.7	14684	5.54228e-06	414.039	535.028	0.773864	6650.42	8306.85	0.632869
Glyma13g12170.1	Clark only	100-200mg	Senescence-associated protein	Stress related	189.554	58.7748	3.22508	10757.5	3056.77	9.25431e-05	31.4411	35.905	0.875675	1246.95	1376.45	0.838816
Glyma13g12190.1	Clark only	100-200mg	Unknown	Unknown	3380.5	792.793	4.26404	47962.1	10307.9	1.91885e-06	484.852	612.123	0.792084	4807.31	5866.55	0.669894
Glyma13g12200.1	Clark only	100-200mg	Senescence-associated protein	Stress related	722.944	239.771	3.01515	49165.5	14943.3	0.000179118	116.672	138.189	0.844296	5544.94	6348.26	0.771812
Glyma13g12210.1	Clark only	100-200mg	Unknown	Unknown	2240.86	645.614	3.4709	221704	58536.3	2.9957e-05	405.859	503.143	0.806648	28061.3	33626.1	0.695624
Glyma13g12220.1	Clark only	100-200mg	Unknown	Unknown	311.534	87.8934	3.54445	7219.34	1866.57	3.20018e-05	59.0443	60.8247	0.97073	956.192	952.136	0.994784
Glyma07g16770.1	Clark only	100-200mg	protease inhibitor/seed storage/lipid transfer protein (LTP) family protein	Seed storage	31.691	96.1481	0.329606	1864.46	5183.84	0.00153293	4.53274	11.631	0.389713	186.36	462.232	0.100049
Glyma08g36390.1	Clark only	100-200mg	Retrotransposon protein	Transposon related	128.286	34.2962	3.74053	8906.39	2182.04	1.50334e-05	31.7745	42.0911	0.754899	1541.62	1973.97	0.605338
Glyma09g24780.1	Clark only	100-200mg	Unknown	Unknown	48.743	18.136	2.68764	8372.5	2854.82	0.000785693	20.1095	36.4013	0.55244	2413.9	4223.63	0.236602
Glyma09g29370.1	Clark only	100-200mg	Retrotransposon protein	Transposon related	65.8523	23.6278	2.78707	4441.06	1460.27	0.000625084	20.5993	28.1898	0.730735	970.828	1284.2	0.566128
Glyma06g44680.1	Clark only	100-200mg	Putative, glucan endo-1,3-beta-glucosidase precursor	Carbohydrate biosynthesis/metabolism related	1.7854	8.69394	0.205362	93.7251	418.244	0.000323667	6.48956	14.1334	0.459165	238.072	501.178	0.168005
Glyma08g27000.1	Clark only	100-200mg	beta-glucan-binding protein 2	Carbohydrate biosynthesis/metabolism related	2.69622	5.94558	0.453482	606.703	1226.05	0.0382955	3.75387	7.82156	0.479938	590.302	1188.89	0.15919
Glyma01g05990.1	Clark only	100-200mg	Putative, glucan endo-1,3-beta-glucosidase precursor	Carbohydrate biosynthesis/metabolism related	1.82716	8.84109	0.206667	95.3987	423.024	0.000329764	6.55157	14.5298	0.450904	239.048	512.452	0.157199
Glyma01g40270.1	Clark only	100-200mg	Galactomannan galactosyltransferase 1	Carbohydrate biosynthesis/metabolism related	17.8766	42.081	0.424814	2548.15	5496.93	0.0160041	13.3702	27.3452	0.488941	1331.84	2632.98	0.155507
Glyma02g06780.1	Clark only	100-200mg	Putative, glucan endo-1,3-beta-glucosidase precursor	Carbohydrate biosynthesis/metabolism related	1.81728	8.7933	0.206667	95.3987	423.024	0.000329764	6.51615	14.4513	0.450904	239.048	512.452	0.157199
Glyma05g03130.1	Clark only	100-200mg	cell division cycle 2-like 2	Cell division/cycle related	11.8276	5.66378	2.08828	846.873	371.64	0.0201893	16.6135	6.42062	2.58753	831.302	310.546	0.0578395
Glyma06g19000.1	Clark only	100-200mg	Cell division cycle protein 48	Cell division/cycle related	9.06132	3.51948	2.57462	1984.13	706.236	0.00203081	15.0098	6.04914	2.48131	2296.81	894.741	0.0530231
Glyma10g40990.1	Clark only	100-200mg	cyclin d3	Cell division/cycle related	4.77192	12.3104	0.387634	653.565	1545.11	0.010602	5.92278	15.1879	0.389966	566.885	1405.14	0.0680362
Glyma13g23860.1	Clark only	100-200mg	MtN3/saliva family	Cell membrane protein	2.72133	6.59417	0.412687	189.961	421.829	0.0409029	0.440032	2.95606	0.148858	21.4655	139.387	0.0196259
Glyma12g11560.1	Clark only	100-200mg	GPI-anchored protein	Cell membrane protein	2.18669	5.09146	0.429483	218.413	466.044	0.0473936	0.880633	3.69124	0.238574	61.4695	249.052	0.0306029
Glyma03g04290.1	Clark only	100-200mg	beta-glucan-elicitor receptor	Cell membrane protein	4.78795	11.2181	0.426806	230.965	495.918	0.0435262	4.45727	10.1278	0.440102	150.259	330.019	0.172862
Glyma08g19790.1	Clark only	100-200mg	GNS1/SUR4 membrane protein	Cell membrane protein	6.61903	22.4299	0.295099	589.129	1829.52	0.000799908	9.9453	25.9962	0.382567	618.598	1562.98	0.0611793
Glyma16g25690.1	Clark only	100-200mg	GNS1/SUR4 membrane family protein	Cell membrane protein	3.88097	11.3005	0.343434	394.984	1053.98	0.00498437	5.47367	11.4046	0.479954	389.307	784.052	0.172385
Glyma02g14410.1	Clark only	100-200mg	Arabinogalactan-protein 19	Cell wall related	8.63152	23.3504	0.369651	903.778	2240.6	0.00599774	12.6143	33.6179	0.375225	923.018	2377.78	0.0518677
Glyma02g43140.1	Clark only	100-200mg	Glutaredoxin	Cell wall related	4.38826	13.534	0.32424	363.185	1026.49	0.0031336	5.66826	14.611	0.387944	327.837	816.849	0.0777184
Glyma07g08760.1	Clark only	100-200mg	Subtilisin-like protease	Cell wall related	3.15124	7.33001	0.429909	752.311	1603.67	0.0235037	3.11714	7.37858	0.422458	520.052	1189.91	0.0981192
Glyma09g39200.1	Clark only	100-200mg	glycoside hydrolase family 28 protein	Cell wall related	5.2085	11.2461	0.463138	794.153	1571.4	0.0406668	3.36062	8.79665	0.382034	358.084	906.015	0.0705594
Glyma10g24120.1	Clark only	100-200mg	Expansin-B4	Cell wall related	152.939	58.3935	2.6191	11109.8	3887.28	0.000992448	74.555	35.0269	2.12851	3784.77	1718.76	0.0981888
Glyma10g44500.1	Clark only	100-200mg	Putative, lipid binding protein	Cell wall related	113.436	564.441	0.200971	3186.65	14531	3.06544e-06	98.8048	209.991	0.47052	1939.7	3984.83	0.130095
Glyma13g06860.1	Clark only	100-200mg	pollen Ole e 1 allergen and extensin familyprotein	Cell wall related	38.612	116.533	0.33134	5313.88	14697.1	0.00137352	32.9918	66.2144	0.498257	3173	6155.57	0.159771
Glyma14g00720.1	Clark only	100-200mg	putative fasciclin-like arabinogalactan proteinFLA2	Cell wall related	10.466	28.1227	0.372154	1661.11	4090.43	0.00527423	18.0951	44.4424	0.407158	2007.03	4764.78	0.0696171
Glyma14g39910.3	Clark only	100-200mg	Putative, prolyl oligopeptidase	Cell wall related	15.6204	7.72773	2.02134	4014.28	1819.96	0.0139661	43.9681	20.3272	2.16302	7896.39	3528.74	0.0880389
Glyma16g04190.2	Clark only	100-200mg	dehydrin protein	Cell wall related	41.3883	111.573	0.370952	3319.71	8201.18	0.00452657	66.5815	156.797	0.424637	3732.08	8495.43	0.0814438
Glyma17g17970.1	Clark only	100-200mg	AGP18 (Arabinogalactan protein 18)	Cell wall related	9.4783	23.1581	0.409286	590.803	1322.85	0.0175625	8.91489	24.6821	0.361188	388.331	1039.25	0.0533355
Glyma19g41240.1	Clark only	100-200mg	pectinacetylesterase	Cell wall related	3.94406	9.7203	0.405755	492.057	1111.34	0.018005	2.69706	5.70372	0.47286	235.145	480.68	0.186953
Glyma20g24670.1	Clark only	100-200mg	Probable pectate lyase 13	Cell wall related	2.46643	5.43773	0.453578	427.621	863.974	0.0448045	3.18092	6.49339	0.489871	385.404	760.479	0.185976
Glyma14g28090.1	Clark only	100-200mg	TED7 (Tracheary element differentiation related-7)	Cell wall related annotation	1.46254	5.80974	0.251738	118.83	432.584	0.00144284	0.240576	2.39027	0.100648	13.6599	131.188	0.00825254
Glyma09g32080.1	Clark only	100-200mg	Serine-threonine protein kinase, plant type/leucine rich repeat family protein	Cell wall related annotation	18.0117	52.4669	0.343296	2947.32	7867.78	0.00213242	80.9897	80.1584	1.01037	9261.41	8860.3	0.924204
Glyma10g40300.1	Clark only	100-200mg	endo-1,4-beta-xylanase	Cell wall related annotation	6.06018	17.6934	0.342511	1106.29	2959.98	0.00266514	9.78973	15.8664	0.61701	1248.9	1956.54	0.350533
Glyma20g06290.1	Clark only	100-200mg	36.4 kDa proline-rich protein	Cell wall related annotation	102.758	289.218	0.355296	9709.75	25044.5	0.00271388	247.363	442.74	0.558709	16334.3	28259.7	0.238684
Glyma13g11090.1	Clark only	100-200mg	Proline rich protein/Structural constituent of cell wall	Cell wall related annotation	23.7971	65.8941	0.361141	3801.72	9647.11	0.00342938	53.9142	94.2893	0.571796	6019.13	10175.2	0.261187
Glyma13g11100.1	Clark only	100-200mg	36.4 kDa proline-rich protein	Cell wall related annotation	20.6666	56.5452	0.365489	3770.76	9454.72	0.00386053	47.237	81.8679	0.57699	6023.04	10090.2	0.26942
Glyma18g08530.1	Clark only	100-200mg	fasciclin-like arabinogalactan protein 1	Cell wall related annotation	5.02067	14.0439	0.357498	584.108	1497.32	0.00546861	15.9732	15.6106	1.02323	1298.67	1226.81	0.907441
Glyma03g38650.1	Clark only	100-200mg	pectinacetylesterase	Cell wall related annotation	3.29606	7.83916	0.42046	476.994	1039.64	0.0242401	2.17075	4.21468	0.515044	219.534	412.011	0.25262
Glyma09g40420.1	Clark only	100-200mg	fasciclin-like arabinogalactan protein 10	Cell wall related annotation	26.8484	58.8642	0.456108	3811.77	7658.65	0.0275512	49.4265	68.8233	0.718166	4903.9	6600.38	0.524702
Glyma04g13490.1	Clark only	100-200mg	pectin methylesterase inhibitor	Cell wall related annotation	6.83576	15.5772	0.438831	656.912	1371.84	0.0290371	15.3568	11.036	1.39151	1031.32	716.408	0.461694
Glyma18g45420.1	Clark only	100-200mg	fasciclin-like arabinogalactan protein 8	Cell wall related annotation	61.6408	128.797	0.478588	10127.3	19392.2	0.0382395	128.609	165.71	0.776109	14766.3	18390.9	0.635708
Glyma11g16000.1	Clark only	100-200mg	fasciclin-like arabinogalactan protein 12	Cell wall related annotation	2.2306	5.18442	0.430251	248.539	529.378	0.0434657	1.65404	4.16683	0.396954	128.793	313.621	0.129944
Glyma12g03510.1	Clark only	100-200mg	Thaumatin-like protein 1	Disease resistance related	2.13897	5.07233	0.421694	325.527	707.431	0.0311938	0.550444	3.38964	0.16239	58.5424	348.467	0.00428672
Glyma08g09640.1	Clark only	100-200mg	THH1, virion binding protein	Disease resistance related	22.5188	10.7954	2.08597	3269.5	1436.37	0.0111871	21.7329	10.8577	2.00162	2205.1	1064.88	0.132198
Glyma16g25080.1	Clark only	100-200mg	Functional candidate resistance proteinKR1	Disease resistance related	10.3556	4.37254	2.36832	3211.76	1242.78	0.00360193	10.3719	4.14844	2.5002	2248.03	869.119	0.0514059
Glyma18g44120.1	Clark only	100-200mg	LURP1 (Late Upregulated in response to Tohyaloperonospora parasitica) protein	Disease resistance related	13.9544	5.56035	2.50962	1426.8	521.013	0.00319209	17.0824	6.98917	2.44413	1220.61	482.73	0.0647712
Glyma07g02480.1	Clark only	100-200mg	J8 heat shock protein binding	Heat shock stress related	20.2464	8.91556	2.2709	1918.85	774.35	0.00647169	18.002	9.79747	1.83742	1192.31	627.241	0.195303
Glyma10g38910.1	Clark only	100-200mg	Early light-induced protein	Heat shock stress related	13.636	6.14686	2.21838	1203.36	497.113	0.0101518	8.14786	4.5733	1.78161	502.489	272.624	0.253223
Glyma10g27020.1	Clark only	100-200mg	Acid phosphatase class B family protein	Heavy metal related	11.9106	35.8225	0.332489	1018.42	2807.02	0.00204338	6.30285	12.4743	0.505266	376.623	720.508	0.208314
Glyma02g15170.1	Clark only	100-200mg	Gibberellin stimulated/ pathway related	Hormone related/regulated	5.30072	12.2225	0.433686	579.087	1223.66	0.0279739	6.78626	15.9993	0.42416	518.1	1180.69	0.0998634
Glyma03g39450.1	Clark only	100-200mg	Dormancy/Auxin associated family protein	Hormone related/regulated	194.63	91.3561	2.13045	15040.4	6469.64	0.00753565	148.063	65.5774	2.25783	7995.91	3423.18	0.0727787
Glyma05g26400.1	Clark only	100-200mg	Dormancy related/antioxidant/ thioredoxin peroxidase	Hormone related/regulated	21.1996	10.4418	2.03025	1148.97	518.623	0.02059	28.3372	11.0579	2.56262	1073.28	404.837	0.0549869
Glyma10g39530.1	Clark only	100-200mg	Plastocyanin-like domain	Hormone related/regulated	11.622	28.684	0.405174	613.397	1387.38	0.0158817	5.89914	17.1333	0.344308	217.583	610.843	0.0548068
Glyma15g36200.1	Clark only	100-200mg	Putative auxin-induced protein 5NG4	Hormone related/regulated	2.8777	8.15594	0.352834	337.243	875.923	0.00726635	3.39541	8.8167	0.385111	278.076	697.96	0.0800197
Glyma16g09760.1	Clark only	100-200mg	Auxin pathway related	Hormone related/regulated	26.3062	62.3302	0.422046	2988.32	6488.76	0.0148417	27.8875	60.8648	0.458188	2213.88	4670.49	0.115761
Glyma16g09770.1	Clark only	100-200mg	Auxin pathway related	Hormone related/regulated	29.103	73.9189	0.393715	1255.25	2921.74	0.00950408	36.9351	80.6972	0.457699	1113.28	2351.13	0.1215
Glyma18g48520.2	Clark only	100-200mg	Auxin regulated/Pathway Related	Hormone related/regulated	4.69658	10.4725	0.448469	345.611	706.236	0.0464353	4.57252	13.2987	0.343831	235.145	661.063	0.0523532
Glyma19g07080.1	Clark only	100-200mg	GDSL esterase/lipase	Lipid biosynthesis/metabolism related	2.11037	5.79853	0.363949	282.849	712.211	0.0110945	0.187508	2.09427	0.0895342	17.5627	189.607	0.00202213
Glyma01g00540.1	Clark only	100-200mg	Phospholipase A2 homolog 3	Lipid biosynthesis/metabolism related	5.58044	13.9363	0.400425	435.989	997.812	0.0173807	5.50413	10.5645	0.521003	300.518	557.548	0.242361
Glyma09g06100.1	Clark only	100-200mg	Putative, Nonspecific lipid-transfer protein A	Lipid biosynthesis/metabolism related	183.907	416.218	0.441851	8645.3	17930.7	0.0203019	38.9075	61.8077	0.629493	1278.18	1962.69	0.37211
Glyma09g06130.1	Clark only	100-200mg	Putative, Nonspecific lipid-transfer protein A	Lipid biosynthesis/metabolism related	180.825	399.922	0.45215	9441.13	19135.3	0.0244612	37.8386	60.851	0.621825	1380.62	2146.15	0.357272
Glyma07g15580.1	Clark only	100-200mg	PLA2-ALPHA phospholipase A2	Lipid biosynthesis/metabolism related	3.7154	8.5937	0.432341	267.786	567.618	0.0425591	2.88635	6.08377	0.474435	145.38	296.197	0.223814
Glyma07g16020.2	Clark only	100-200mg	haloacid dehalogenase-like hydrolase family protein	Lipid biosynthesis/metabolism related	18.0184	66.2603	0.271933	2701.29	9103.39	0.00016281	18.0299	43.2549	0.41683	1888.97	4380.44	0.0777354
Glyma10g29630.1	Clark only	100-200mg	Glucose and ribitol dehydrogenase homolog 1	Lipid biosynthesis/metabolism related	25.7707	9.66919	2.66524	3020.12	1038.44	0.00116219	46.1775	20.404	2.26316	3781.84	1615.25	0.0754047
Glyma11g00290.1	Clark only	100-200mg	phosphatidylinositol 3- and 4-kinasedomain-containing protein	Lipid biosynthesis/metabolism related	82.2918	307.154	0.267917	2918.87	9984.09	0.000134009	253.064	547.873	0.461902	6272.82	13127	0.115492
Glyma14g03660.1	Clark only	100-200mg	lipid binding protein	Lipid biosynthesis/metabolism related	273.872	666.67	0.410807	15698.1	35019	0.0106277	89.9549	229.126	0.3926	3603.28	8871.57	0.0569159
Glyma17g06750.1	Clark only	100-200mg	Oxysterol-binding protein	Lipid biosynthesis/metabolism related	10.3267	23.2806	0.443577	1477.84	3053.18	0.0249854	13.6977	27.6926	0.494632	1369.89	2677.05	0.162265
Glyma17g11670.1	Clark only	100-200mg	beta-glucuronidase	other (xenobiotic metabolism)	10.7254	22.4764	0.477184	2198.36	4221.88	0.0412841	6.64828	14.0201	0.474196	952.289	1941.17	0.1424
Glyma02g31990.1	Clark only	100-200mg	ATP synthase epsilon subunit	Other genes	1.44392	7.03623	0.205213	46.0257	205.537	0.00260184	4.24874	8.75826	0.485112	94.6435	188.582	0.284455
Glyma10g15280.1	Clark only	100-200mg	Acid phosphatase 1	Other genes	10.3787	31.3462	0.3311	1043.53	2888.28	0.00193849	5.37398	10.7744	0.498771	377.598	731.782	0.19905
Glyma15g03710.1	Clark only	100-200mg	Histone H3.2	Other genes	4.57579	9.7378	0.4699	654.402	1276.24	0.0480949	2.46018	5.97292	0.411889	245.878	577.021	0.110513
Glyma18g39960.1	Clark only	100-200mg	haloacid dehalogenase-like hydrolase familyprotein	Other genes	17.993	63.0484	0.285384	2169.9	6967.95	0.000302117	18.3964	42.801	0.429811	1550.4	3486.72	0.0903748
Glyma14g17400.1	Clark only	100-200mg	class III peroxidase	Oxidation-reduction related	22.813	62.1334	0.367162	1085.37	2709.03	0.005256	22.4204	42.6696	0.525443	745.44	1371.32	0.214717
Glyma17g29320.1	Clark only	100-200mg	peroxidase 16	Oxidation-reduction related	33.6861	80.697	0.41744	4502.15	9883.71	0.0129764	29.2714	58.1357	0.503502	2733.93	5248.53	0.167288
Glyma10g38910.1	Clark only	100-200mg	Early light-induced protein, chloroplastic	Photosynthesis	5.31783	13.3576	0.398114	315.416	718.848	0.00961906	4.32277	10.5341	0.410358	282.967	631.965	0.0947848
Glyma14g34080.1	Clark only	100-200mg	photosystem II protein D1	Photosynthesis related	18.4743	4.06716	4.5423	912.146	184.028	1.68423e-05	3.93063	1.01408	3.87605	135.623	33.8218	0.0696918
Glyma11g29880.1	Clark only	100-200mg	photosystem II protein D1	Photosynthesis related	17.5737	3.82349	4.59623	851.057	169.688	1.76574e-05	3.48846	0.971229	3.5918	118.06	31.772	0.0984019
Glyma13g15560.1	Clark only	100-200mg	photosystem II protein D1	Photosynthesis related	18.3461	4.55171	4.03059	1461.11	332.206	2.49075e-05	3.80422	0.857295	4.43747	211.728	46.1207	0.0256252
Glyma04g09740.1	Clark only	100-200mg	chloroplast nucleoid DNA-binding protein-related	Photosynthesis related	7.20757	17.151	0.420242	1497.09	3264.7	0.0159983	7.50153	16.1943	0.463219	1088.89	2272.21	0.127853
Glyma16g05350.1	Clark only	100-200mg	Light-regulated protein	Photosynthesis related	24.5632	7.46009	3.29262	1807.56	503.088	0.000179443	22.0657	10.639	2.07404	1134.75	528.851	0.127088
Glyma11g06850.1	Clark only	100-200mg	cystatin-like protein	Protein metabolism related	1.39109	5.54912	0.250686	41.8416	152.958	0.0149809	3.43497	6.96117	0.493447	72.2023	141.437	0.333182
Glyma11g27690.1	Clark only	100-200mg	serine carboxypeptidase 24	Protein metabolism related	68.7279	150.642	0.456234	2496.27	5014.15	0.0287822	44.0526	113.623	0.387707	1118.16	2787.74	0.0588267
Glyma15g37480.1	Clark only	100-200mg	aspartic-type endopeptidase	Protein metabolism related	6.49473	21.2901	0.305058	1081.19	3247.97	0.00080627	11.3895	27.5248	0.413791	1325.01	3095.21	0.0775892
Glyma06g05490.1	Clark only	100-200mg	alpha subunit of beta conglycinin	Seed storage protein	22.0275	48.5106	0.454077	2437.69	4919.75	0.0278027	22.4823	48.3833	0.464669	1738.71	3616.89	0.124489
Glyma13g44590.1	Clark only	100-200mg	transcription factor bHLH25	Transcription factor/related	3.0301	12.2494	0.247368	177.408	657.241	0.000538809	1.04925	2.09906	0.499868	42.9311	83.0172	0.4259
Glyma12g29010.1	Clark only	100-200mg	ZF-HD homeobox protein	Transcription factor/related	1.52999	7.22129	0.211871	57.7413	249.752	0.00177258	0	3.21623	0	0.975706	81.9923	0.00121786
Glyma06g13940.1	Clark only	100-200mg	GRF1-interacting factor 3	Transcription factor/related	2.03973	6.019	0.338881	133.893	362.08	0.0149981	0.297774	3.46706	0.0858865	13.6599	153.736	0.00340669
Glyma12g28700.1	Clark only	100-200mg	ZF-HD homeobox protein	Transcription factor/related	1.61333	5.10897	0.315784	51.8835	150.568	0.0407448	0	3.20819	0	0.975706	69.6935	0.00312583
Glyma13g44600.1	Clark only	100-200mg	transcription factor bHLH19	Transcription factor/related	3.52818	8.51166	0.414511	164.856	364.47	0.0478864	0.776899	1.91582	0.405517	25.3684	60.4693	0.369206
Glyma01g36160.1	Clark only	100-200mg	Zinc finger, C3HC4 type (RING finger)	Transcription factor/related	19.6953	7.72993	2.54793	2010.07	722.965	0.00222472	21.6833	8.80097	2.46374	1546.49	606.743	0.0590568
Glyma03g02180.1	Clark only	100-200mg	agamous-like 20 transcription factor	Transcription factor/related	7.2253	1.99133	3.62839	123.014	31.0696	0.0193348	5.4124	2.04968	2.64061	64.3966	23.5728	0.295739
Glyma03g38660.1	Clark only	100-200mg	MYB transcription factor MYB160	Transcription factor/related	16.8826	39.0825	0.431974	2679.53	5684.54	0.0183056	27.6396	66.8978	0.413162	3065.67	7172.28	0.0726003
Glyma07g08820.1	Clark only	100-200mg	MADS-box transcription factor	Transcription factor/related	6.93039	1.83815	3.77031	117.993	28.6796	0.0185406	5.16638	1.78233	2.89867	61.4695	20.4981	0.269015
Glyma08g44140.1	Clark only	100-200mg	NF-YB2 (nuclear factor Y, subunit B2)transcription factor	Transcription factor/related	5.53253	2.58259	2.14224	586.619	250.947	0.0226087	6.55755	3.06223	2.14143	485.902	219.329	0.143847
Glyma10g28250.1	Clark only	100-200mg	transcription factor MYB86	Transcription factor/related	11.1837	30.6714	0.36463	2046.89	5144.41	0.0041447	22.2141	46.4234	0.47851	2841.26	5739.46	0.136662
Glyma15g04160.1	Clark only	100-200mg	Putative, chitin-inducible gibberellin-responsiveprotein	Transcription factor/related	7.23243	3.46983	2.08438	1315.5	578.372	0.015732	10.0249	4.1875	2.39402	1274.27	514.502	0.0699109
Glyma15g37470.1	Clark only	100-200mg	nucleoid DNA-binding-like protein	Transcription factor/related	6.63341	18.2178	0.364117	669.465	1684.93	0.00599741	7.02777	17.5143	0.40126	495.659	1194.01	0.0796659
Glyma18g07330.1	Clark only	100-200mg	Zinc finger, C2H2 type	Transcription factor/related	28.4424	59.5928	0.477279	2943.13	5651.08	0.0400732	28.3888	73.0494	0.388624	2052.89	5106.07	0.0560087
Glyma18g32560.1	Clark only	100-200mg	Helix-loop-helix DNA-binding domain	Transcription factor/related	2.28923	6.52526	0.350826	377.411	985.862	0.00627655	2.04098	5.59547	0.364755	235.145	623.142	0.0680683
Glyma19g41250.1	Clark only	100-200mg	transcription factor MYB86	Transcription factor/related	9.83494	20.232	0.486109	1591.65	3000.61	0.049499	16.7367	34.1257	0.490443	1892.87	3730.65	0.153696
Glyma20g22230.1	Clark only	100-200mg	transcription factor MYB86	Transcription factor/related	11.5297	32.0329	0.359932	1712.16	4359.3	0.00380204	17.6757	42.1765	0.419089	1834.33	4230.8	0.0798042
Glyma15g38210.1	Clark only	100-200mg	Unknown	Unknown	0.704564	8.95548	0.0786741	58.5782	682.336	3.28515e-09	0	4.70827	0	0.975706	264.425	4.81507e-08
Glyma15g38220.1	Clark only	100-200mg	Unknown	Unknown	0.452196	5.08554	0.0889179	38.4942	396.735	3.20765e-07	0	2.86955	0	0.975706	165.01	5.70037e-06
Glyma02g27230.1	Clark only	100-200mg	Unknown	Unknown	0.562159	5.56867	0.10095	35.1469	319.061	3.42316e-06	0	4.61086	0	0.975706	194.732	1.17449e-06
Glyma15g06140.1	Clark only	100-200mg	Unknown	Unknown	7.26695	30.3926	0.239103	450.215	1725.56	9.14713e-05	9.42005	17.5104	0.53797	407.845	732.806	0.253374
Glyma05g21820.1	Clark only	100-200mg	Unknown	Unknown	15.6708	51.133	0.306472	1691.24	5057.17	0.00072189	24.7872	45.6766	0.542668	1869.45	3329.91	0.224476
Glyma18g00820.1	Clark only	100-200mg	Unknown	Unknown	14.4639	5.03425	2.87309	730.554	233.022	0.00197432	10.0895	5.55726	1.81555	356.133	189.607	0.262872
Glyma19g34320.1	Clark only	100-200mg	Unknown	Unknown	15.0539	6.48244	2.32226	2246.89	886.678	0.00494738	17.5112	8.87437	1.97324	1826.52	894.741	0.142635
Glyma11g31930.1	Clark only	100-200mg	Unknown	Unknown	74.1774	194.27	0.381826	6118.07	14684	0.00563463	96.3872	167.823	0.574338	5555.67	9350.2	0.265508
Glyma11g26090.1	Clark only	100-200mg	Unknown	Unknown	11.0366	28.2404	0.390808	409.21	959.572	0.0148703	0.188279	3.43735	0.0547745	4.87853	86.0919	0.00813171
Glyma02g14390.1	Clark only	100-200mg	Unknown	Unknown	17.8228	72.5328	0.24572	2909.66	10851.7	4.5924e-05	58.3516	150.856	0.386804	6657.24	16636.2	0.0519901
Glyma02g14400.1	Clark only	100-200mg	Unknown	Unknown	33.3944	124.194	0.26889	5505.51	18763.6	0.000127533	90.0485	226.644	0.397313	10374.7	25240.3	0.0585519
Glyma05g28120.2	Clark only	100-200mg	Unknown	Unknown	27.9809	13.8692	2.01749	3075.35	1396.94	0.0150218	20.6299	8.80734	2.34236	1584.55	653.889	0.0730458
Glyma05g35600.2	Clark only	100-200mg	Unknown	Unknown	2.38979	7.20997	0.331456	117.993	326.231	0.0152355	3.08229	7.25223	0.425013	106.352	241.877	0.18196
Glyma06g14430.1	Clark only	100-200mg	Unknown	Unknown	3.20887	8.16094	0.393198	234.313	546.108	0.0241335	2.98281	9.03862	0.330007	152.21	445.833	0.0560364
Glyma07g31070.1	Clark only	100-200mg	Unknown	Unknown	10.7191	5.16192	2.07657	666.118	293.966	0.025016	6.22347	2.24622	2.77064	270.271	94.2912	0.0867119
Glyma08g42910.1	Clark only	100-200mg	Unknown	Unknown	24.6383	11.4398	2.15373	2642.71	1124.48	0.00903251	24.2894	11.7973	2.05889	1820.67	854.77	0.121055
Glyma09g38570.1	Clark only	100-200mg	Unknown	Unknown	6.01279	2.43395	2.47039	834.321	309.501	0.00576883	6.84222	3.21475	2.12838	663.48	301.322	0.132151
Glyma10g05920.1	Clark only	100-200mg	Unknown	Unknown	5.79509	12.3014	0.47109	1175.75	2287.2	0.041614	6.06959	13.1693	0.46089	860.573	1804.86	0.128722
Glyma10g28350.1	Clark only	100-200mg	Unknown	Unknown	3.29274	8.70323	0.378335	179.082	433.779	0.0236947	3.74803	7.64386	0.490332	142.453	280.824	0.249491
Glyma10g31120.1	Clark only	100-200mg	Unknown	Unknown	1.24903	7.46071	0.167414	20.0839	109.939	0.00707428	1.38928	7.35997	0.188762	15.6113	79.9425	0.0874122
Glyma11g00280.1	Clark only	100-200mg	Unknown	Unknown	157.164	329.547	0.476909	18017	34621.1	0.0367565	246.371	561.049	0.439126	19737.6	43446.7	0.0916714
Glyma11g27730.1	Clark only	100-200mg	Unknown	Unknown	14.5827	54.0167	0.269966	674.486	2289.59	0.000268361	7.81824	15.4833	0.504947	252.708	483.755	0.228294
Glyma13g27730.1	Clark only	100-200mg	Unknown	Unknown	23.8308	11.8167	2.01671	2066.97	939.258	0.0168741	17.5942	8.78141	2.00357	1066.45	514.502	0.146216
Glyma13g30950.1	Clark only	100-200mg	Unknown	Unknown	12.8722	36.7092	0.350652	1458.6	3812	0.00307049	12.1736	31.6266	0.384915	963.998	2420.82	0.0580644
Glyma15g11240.1	Clark only	100-200mg	Unknown	Unknown	9.8052	3.94896	2.48298	1087.88	401.515	0.00433427	7.55043	3.00853	2.50967	585.424	225.479	0.0758617
Glyma16g10780.1	Clark only	100-200mg	Unknown	Unknown	9.10178	2.91399	3.12348	1287.05	377.615	0.000445247	8.22474	3.48716	2.35858	812.763	333.094	0.0845819
Glyma19g36440.1	Clark only	100-200mg	Unknown	Unknown	0.435113	25.0862	0.0173447	5.02099	265.287	1.06022e-10	37.2657	86.1215	0.432711	300.518	671.312	0.125031
Glyma20g38110.1	Clark only	100-200mg	Unknown	Unknown	15.3353	6.20602	2.47104	2197.52	814.979	0.00282884	8.13565	3.63171	2.24017	814.715	351.542	0.103005
Glyma10g38910.1	Clark only	100-200mg	Early light-induced protein, chloroplastic	Photosynthesis	5.31783	13.3576	0.398114	315.416	718.848	0.00961906	4.32277	10.5341	0.410358	282.967	631.965	0.0947848
Glyma20g28890.1	Clark only	100-200mg	Early light-induced protein, chloroplastic	Photosynthesis	14.5335	32.6705	0.44485	818.599	1669.62	0.0118077	11.9144	26.5266	0.449151	740.627	1511.22	0.115506
Glyma17g37170.1	Clark only	100-200mg	Unknown	Unknown	16.2903	42.6713	2.18388	330.094	466.044	0.02	22.7274	27.3715	0.83	189.287	220.354	0.800822
Glyma03g34500.1	Clark only	100-200mg	Unknown	Unknown	72.5224	34.0676	2.13	2041.02	1228.44	0.009	29.0964	28.8043	1.01	800.079	765.603	0.931224
Glyma07g09220.1	Harosoy only	100-200mg	Bark storage protein A	Cell wall	14.6515	10.9526	1.33	1651.9	1131.65	0.250133	6.46417	1.38609	4.68	509.319	105.565	0.00615356
Glyma06g24420.1	Harosoy only	100-200mg	Unknown	Unknown	9.77319	10.7938	0.91	476.994	482.774	0.977173	30.9811	8.98418	3.44	1056.69	296.197	0.0140693
Glyma06g24130.1	Harosoy only	100-200mg	1-aminocyclopropane-1-carboxylate oxidase, putative	Hormone rela./regu.	10.4177	11.0967	0.94	560.677	547.303	0.950502	28.6142	1.18404	24.24	1076.2	43.046	8.40618e-08
Glyma02g43560.1	Harosoy only	100-200mg	EFE (ETHYLENE-FORMING ENZYME); 1-aminocyclopropane-1-carboxylate oxidase	Hormone rela./regu.	29.203	32.8928	0.88	3535.61	3649.48	0.920085	74.555	3.4463	21.67	6307.94	281.849	1.03689e-08
Glyma15g16160.1	Harosoy only	100-200mg	Sucrose synthase 2	Carbohydrate biosynthesis/metabolism related	2.4182	0.423722	5.70704	208.371	33.4596	0.000448328	6.30303	0.334553	18.8401	379.55	19.4732	1.61936e-05
Glyma12g36870.1	Harosoy only	100-200mg	Cyanogenic beta-glucosidase	Carbohydrate biosynthesis/metabolism related	5.47986	10.6796	0.513114	887.878	1585.74	0.0803821	1.33565	5.94629	0.224619	151.234	650.814	0.00801988
Glyma09g00550.1	Harosoy only	100-200mg	Cyanogenic beta-glucosidase	Carbohydrate biosynthesis/metabolism related	6.46495	12.7629	0.506544	1062.78	1922.73	0.0709924	1.67315	6.61758	0.252834	192.214	734.856	0.0126967
Glyma18g44810.1	Harosoy only	100-200mg	Mannan endo-1,4-beta-mannosidase 6	Carbohydrate biosynthesis/metabolism related	9.70716	15.3872	0.63086	1502.11	2182.04	0.249011	3.37448	12.0111	0.280946	364.914	1255.51	0.015445
Glyma02g44850.1	Harosoy only	100-200mg	C2 domain containing protein	Carbohydrate biosynthesis/metabolism related	7.66405	15.816	0.484577	1181.61	2234.62	0.0510455	2.0738	7.99095	0.259518	223.437	832.222	0.0131537
Glyma17g38210.1	Harosoy only	100-200mg	Cyclin-dependent kinase B2-2	Cell division/cycle related	1.8985	4.03298	0.470743	214.229	417.05	0.0850045	0.742385	6.27923	0.118229	58.5424	478.63	0.000533168
Glyma14g39760.1	Harosoy only	100-200mg	Cyclin-dependent kinase B2-2	Cell division/cycle related	1.92238	4.24362	0.453004	220.923	446.924	0.0660537	0.801837	6.19194	0.129497	64.3966	480.68	0.000830126
Glyma18g03310.1	Harosoy only	100-200mg	HS1 PRO-1 2	Cell membrane protein	17.6043	9.39773	1.87325	2772.42	1356.31	0.0277317	108.762	6.59943	16.4805	11970	702.059	7.6175e-08
Glyma04g40180.1	Harosoy only	100-200mg	Probable inactive receptor kinase	Cell membrane protein	4.91472	9.15035	0.537107	1005.03	1714.8	0.105006	4.6154	14.4458	0.319499	659.578	1995.49	0.0250046
Glyma19g22790.1	Harosoy only	100-200mg	putative pectinesterase-2 precursor	Cell wall related	3.37882	0.178199	18.961	543.94	26.2897	7.54847e-11	22.5666	0	22566.6	2538.79	1.0249	7.22284e-20
Glyma03g04390.1	Harosoy only	100-200mg	expansin-A1	Cell wall related	270.422	479.095	0.564443	22483.1	36503.2	0.119694	2.50216	288.463	0.00867411	145.38	16200.7	3.60926e-15
Glyma06g00680.1	Harosoy only	100-200mg	glycosyl hydrolase family 10 protein	Cell wall related	11.1393	19.4761	0.571945	1919.69	3075.89	0.14168	0.988393	21.746	0.0454518	119.036	2531.51	4.05696e-08
Glyma16g07420.1	Harosoy only	100-200mg	putative pectinesterase-2 precursor	Cell wall related	0.519157	0	519.157	40.1679	1.19498	0.0103021	4.29479	0	4294.79	232.218	1.0249	2.45147e-07
Glyma07g27370.1	Harosoy only	100-200mg	S-locus lectin protein kinase family protein	Cell wall related	1.93393	1.66122	1.16416	497.915	391.955	0.51429	15.2112	1.0254	14.8345	2736.86	178.333	4.67185e-07
Glyma06g07170.1	Harosoy only	100-200mg	S-locus lectin protein kinase family protein	Cell wall related	1.43135	1.96693	0.727705	318.833	401.515	0.541703	13.6955	1.51214	9.05705	2131.92	227.529	2.33628e-05
Glyma15g23790.1	Harosoy only	100-200mg	ATPRP1 (PROLINE-RICH PROTEIN 1); structural constituent of cell wall	Cell wall related	23.7573	31.2292	0.760743	2134.76	2571.61	0.561106	13.8754	117.521	0.118067	871.306	7133.33	3.20138e-05
Glyma16g01650.1	Harosoy only	100-200mg	pectin methylesterase	Cell wall related	83.5035	93.3616	0.894409	14975.1	15343.6	0.937056	37.2453	293.466	0.126915	4667.78	35550.8	4.41038e-05
Glyma19g30460.1	Harosoy only	100-200mg	putative alpha-N-arabinofuranosidase 1 precursor	Cell wall related	58.6535	72.9093	0.804473	13148.3	14977.9	0.674907	6.38401	49.1516	0.129884	1000.1	7442.85	6.42407e-05
Glyma07g05150.1	Harosoy only	100-200mg	pectin methylesterase	Cell wall related	30.7464	34.3799	0.894313	6572.47	6734.93	0.937424	12.9911	97.8498	0.132765	1940.68	14129.3	6.71403e-05
Glyma18g40290.1	Harosoy only	100-200mg	lectin-like receptor kinase 72	Cell wall related	2.3964	1.35612	1.76711	486.199	252.142	0.0821912	10.5082	1.37601	7.63676	1489.9	188.582	0.000107078
Glyma12g08990.1	Harosoy only	100-200mg	probable mannan synthase 7	Cell wall related	10.702	17.2261	0.621266	2689.58	3967.35	0.22128	3.24999	21.7944	0.14912	570.788	3699.9	0.000215585
Glyma11g14800.1	Harosoy only	100-200mg	alpha-expansin 4 precursor, putative	Cell wall related	4.34816	7.81056	0.556704	482.015	793.47	0.153849	1.86403	13.4541	0.138547	144.405	1007.48	0.000365207
Glyma13g01140.1	Harosoy only	100-200mg	probable xyloglucan endotransglucosylase	Cell wall related	16.7132	16.1892	1.03237	1895.42	1682.54	0.714585	69.398	12.3752	5.60782	5500.06	948.036	0.000405527
Glyma04g07080.1	Harosoy only	100-200mg	S-locus lectin protein kinase family protein	Cell wall related	0.88019	1.1375	0.773791	210.881	249.752	0.683868	6.08975	0.968916	6.28511	1019.61	156.81	0.000549833
Glyma07g16260.1	Harosoy only	100-200mg	lectin-like receptor kinase 72	Cell wall related	1.99146	1.13824	1.74959	408.374	213.902	0.0964111	7.51671	1.30222	5.77224	1077.18	180.383	0.000853229
Glyma17g07220.1	Harosoy only	100-200mg	probable xyloglucan endotransglucosylase	Cell wall related	5.47147	5.6288	0.972049	561.514	529.378	0.872545	11.7272	2.02545	5.78995	841.059	140.412	0.00110401
Glyma03g27470.1	Harosoy only	100-200mg	alpha-L-arabinofuranosidase	Cell wall related	11.259	11.8867	0.947196	1437.68	1390.96	0.922107	1.04968	6.96296	0.150752	93.6678	600.594	0.00120975
Glyma13g01150.1	Harosoy only	100-200mg	probable xyloglucan endotransglucosylase	Cell wall related	32.3877	32.0533	1.01043	3449.42	3128.47	0.759528	124.001	27.1101	4.57398	9229.21	1950.39	0.00143565
Glyma17g04940.1	Harosoy only	100-200mg	pectinesterase inhibitor PPE8B	Cell wall related	200.148	271.445	0.737342	38259.9	47552	0.48278	115.218	527.597	0.218383	15391.8	68127.4	0.00199734
Glyma19g29060.1	Harosoy only	100-200mg	lysosomal beta glucosidase	Cell wall related	7.0058	8.04715	0.870595	1448.55	1524.8	0.87583	3.06566	15.1237	0.202706	442.971	2112.33	0.00200791
Glyma11g19490.1	Harosoy only	100-200mg	probable mannan synthase 7	Cell wall related	11.9408	17.6286	0.677355	2929.75	3963.76	0.340542	4.10283	19.6771	0.208508	703.484	3261.24	0.00201802
Glyma01g42030.1	Harosoy only	100-200mg	pectinesterase inhibitor 3	Cell wall related	14.667	10.5711	1.38746	1094.58	722.965	0.220556	25.1818	5.32665	4.7275	1313.3	268.525	0.00228587
Glyma16g04330.1	Harosoy only	100-200mg	lysosomal beta glucosidase	Cell wall related	5.90836	5.98393	0.987372	1135.58	1053.98	0.825208	2.46987	11.6281	0.212405	331.74	1509.68	0.00314708
Glyma13g17570.1	Harosoy only	100-200mg	pectinesteraseinhibitor PPE8B	Cell wall related	40.8449	50.9212	0.802121	6822.68	7794.88	0.669855	30.9515	129.39	0.23921	3613.04	14599.8	0.00374257
Glyma05g32390.1	Harosoy only	100-200mg	pectinesterase inhibitor 51	Cell wall related	8.70286	13.486	0.645326	605.029	859.194	0.308179	2.02839	11.0213	0.184042	98.5463	517.577	0.00403406
Glyma17g07250.1	Harosoy only	100-200mg	probable xyloglucan endotransglucosylase	Cell wall related	33.4804	43.9418	0.761926	4021.81	4837.3	0.557873	120.983	32.1829	3.75922	10156.1	2611.46	0.00485316
Glyma15g09250.1	Harosoy only	100-200mg	fasciclin-like arabinogalactan protein 12	Cell wall related	6.98333	9.94072	0.702498	445.194	580.762	0.457985	6.52641	28.4168	0.229668	290.761	1223.74	0.00549985
Glyma08g15650.1	Harosoy only	100-200mg	pectinesterase inhibitor 51	Cell wall related	11.2157	19.3005	0.581106	2068.65	3262.31	0.154656	5.95742	24.2177	0.245994	767.881	3017.32	0.00553602
Glyma17g07280.1	Harosoy only	100-200mg	probable xyloglucan endotransglucosylase	Cell wall related	19.2053	19.283	0.995971	2000.03	1840.28	0.798282	55.0893	14.7297	3.74001	4009.18	1036.18	0.00567213
Glyma05g29240.1	Harosoy only	100-200mg	cellulose synthase CesA-1	Cell wall related	3.50065	3.19659	1.09512	1041.02	871.144	0.597965	2.89212	11.0256	0.26231	601.035	2214.82	0.00868752
Glyma08g12400.1	Harosoy only	100-200mg	cellulose synthase	Cell wall related	3.34615	3.01238	1.1108	1022.61	843.659	0.569644	3.17059	11.8656	0.267208	677.14	2449.52	0.00932983
Glyma05g08880.1	Harosoy only	100-200mg	oleosin isoform	Cell wall related	20.0229	10.9332	1.83137	1583.28	792.275	0.038023	59.627	17.3073	3.44519	3294.96	924.463	0.00942216
Glyma16g08230.1	Harosoy only	100-200mg	pectinacetylesterase	Cell wall related	111.024	96.9173	1.14555	12570	10055.8	0.474883	73.1518	260.903	0.280379	5787.89	19953.9	0.00949496
Glyma16g17120.1	Harosoy only	100-200mg	pectinacetylesterase domain containing	Cell wall related	486.017	457.524	1.06228	66013.4	56949.4	0.634267	202.43	715.643	0.282865	19214.6	65660.5	0.00974195
Glyma13g18940.1	Harosoy only	100-200mg	xyloglucan galactosyltransferase	Cell wall related	4.52079	3.84699	1.17515	934.74	728.94	0.466097	14.2817	4.09462	3.4879	2063.62	571.896	0.00997115
Glyma13g29790.1	Harosoy only	100-200mg	fasciclin-like arabinogalactan protein 11	Cell wall related	2.95854	5.75708	0.513896	174.898	311.891	0.154386	3.68437	15.3223	0.240458	152.21	611.868	0.0116909
Glyma17g04040.1	Harosoy only	100-200mg	pectinesterase inhibitor	Cell wall related	15.6215	18.909	0.826143	1248.55	1384.99	0.752981	47.8818	15.1677	3.15682	2674.41	818.898	0.0158113
Glyma16g08240.1	Harosoy only	100-200mg	pectinacetylesterase	Cell wall related	109.669	82.9856	1.32154	17011.9	11796.9	0.240734	72.4283	228.183	0.317414	7851.51	23910	0.0188599
Glyma14g34480.1	Harosoy only	100-200mg	periplasmic beta-glucosidase precursor,putative	Cell wall related	147.703	217.852	0.677997	35052.3	47378.7	0.331351	92.6907	286.378	0.323665	15372.3	45908.5	0.0207046
Glyma03g05100.1	Harosoy only	100-200mg	pectin methylesterase	Cell wall related	0.316918	0.740746	0.427837	10.042	21.5097	0.530998	1.01345	6.56003	0.154488	22.4412	140.412	0.0213079
Glyma15g08100.1	Harosoy only	100-200mg	lectin kinase	Cell wall related	0.844349	0.692801	1.21875	173.224	130.253	0.536472	5.28105	1.61223	3.27562	757.148	223.429	0.0217928
Glyma13g01110.1	Harosoy only	100-200mg	probable xyloglucan endotransglucosylase	Cell wall related	2.96708	3.23037	0.918498	322.18	321.451	1	7.97201	2.43129	3.27892	604.938	178.333	0.0252123
Glyma15g07090.1	Harosoy only	100-200mg	S-locus lectin protein kinase family protein	Cell wall related	5.40611	4.27364	1.26499	1314.66	952.402	0.333005	15.1113	5.34698	2.82614	2568.06	878.343	0.0280348
Glyma11g37760.1	Harosoy only	100-200mg	probable alpha-galactosidase	Cell wall related	6.80772	7.18004	0.948145	1670.31	1614.42	0.918826	3.47688	10.6486	0.32651	596.157	1764.88	0.0286965
Glyma19g40020.1	Harosoy only	100-200mg	putative pectinesterase-3 precursor	Cell wall related	2.75048	3.60251	0.763491	482.852	579.567	0.609362	1.59063	5.28937	0.300723	195.141	627.241	0.0309197
Glyma05g22680.1	Harosoy only	100-200mg	galactomannangalactosyltransferase 1	Cell wall related	10.1741	5.77367	1.76215	1238.51	644.097	0.0537126	13.7747	40.4451	0.340578	1171.82	3325.81	0.0311036
Glyma09g34130.1	Harosoy only	100-200mg	putative cellulose synthase A catalytic subunit 3[UDP-forming]	Cell wall related	3.02488	2.95206	1.02467	801.684	716.991	0.747423	10.3886	3.73831	2.77896	1924.09	669.262	0.032351
Glyma01g01780.1	Harosoy only	100-200mg	putative cellulose synthase A catalytic subunit 3[UDP-forming]	Cell wall related	4.83662	4.56389	1.05976	1803.37	1559.45	0.656087	17.753	6.60845	2.68641	4625.82	1664.44	0.0331729
Glyma04g23530.1	Harosoy only	100-200mg	cellulose synthase 3	Cell wall related	33.4252	32.8199	1.01844	9086.31	8176.08	0.736377	42.9633	121.256	0.354319	8161.78	22266	0.0335711
Glyma13g01950.1	Harosoy only	100-200mg	probable beta-D-xylosidase	Cell wall related	63.7799	83.2128	0.766468	16427	19640.8	0.564936	38.2444	107.857	0.354585	6883.61	18765	0.0338331
Glyma14g04940.1	Harosoy only	100-200mg	lysosomal beta glucosidase	Cell wall related	22.6852	39.4484	0.57506	4754.87	7577.4	0.138621	12.6029	35.8098	0.351939	1846.04	5070.2	0.0348552
Glyma12g08520.1	Harosoy only	100-200mg	probable xyloglucan endotransglucosylase	Cell wall related	4.98731	6.78729	0.734801	707.122	881.898	0.5179	3.78136	11.4288	0.330863	374.671	1094.6	0.0355863
Glyma02g36720.1	Harosoy only	100-200mg	cellulose synthase	Cell wall related	2.48009	1.76629	1.40412	789.132	515.038	0.221709	2.02724	6.02251	0.33661	450.776	1294.45	0.0362917
Glyma06g11040.1	Harosoy only	100-200mg	putative, periplasmic beta-glucosidase precursor	Cell wall related	3.1017	5.35523	0.579191	782.437	1238	0.171327	2.18068	6.5499	0.332933	384.428	1116.12	0.0363385
Glyma18g48520.1	Harosoy only	100-200mg	Subtilisin-like protease	Cell wall related	1.74927	3.78153	0.462581	449.378	890.263	0.0501483	1.69024	5.09696	0.331618	303.445	884.492	0.0392215
Glyma17g08000.1	Harosoy only	100-200mg	cellulose synthase	Cell wall related	2.72502	1.99066	1.36891	885.367	592.712	0.244409	2.13574	6.20624	0.344128	484.926	1362.1	0.0395189
Glyma18g39850.1	Harosoy only	100-200mg	expansin-A4	Cell wall related	8.1751	10.8025	0.756781	1007.54	1220.08	0.564976	4.91658	14.219	0.345777	423.457	1183.76	0.0422022
Glyma03g41460.1	Harosoy only	100-200mg	putative phloem-specific lectin	Cell wall related	5.74571	4.54301	1.26474	620.092	449.314	0.367198	8.77127	3.13508	2.79778	661.529	228.554	0.0465364
Glyma16g27380.1	Harosoy only	100-200mg	lectin protein kinase family protein	Cell wall related	1.4025	1.21246	1.15674	366.532	290.381	0.546075	6.27733	2.38031	2.63719	1146.46	420.211	0.0475364
Glyma18g11380.1	Harosoy only	100-200mg	cellulose synthase catalytic subunit 12	Cell wall related	9.23103	7.38571	1.24985	1429.31	1048	0.348628	5.47341	15.0513	0.363652	592.254	1574.25	0.0488051
Glyma01g05700.1	Harosoy only	100-200mg	pectin methylesterase	Cell wall related	2.06082	6.36708	0.323668	48.5362	137.423	0.0518137	4.26826	37.1068	0.115027	70.2509	590.345	0.000299398
Glyma06g02490.1	Harosoy only	100-200mg	subtilisin-type protease precursor	Cell wall related	35.1528	70.2038	0.500725	7092.14	12979.9	0.0542197	21.6261	60.7571	0.355943	3049.08	8280.2	0.0355914
Glyma08g11820.1	Harosoy only	100-200mg	Glucan endo-1,3-beta-glucosidase 7	Cell wall related	7.79316	18.3619	0.42442	173.224	374.03	0.0531997	1.57033	10.9215	0.143783	24.3927	163.985	0.0126651
Glyma11g14970.1	Harosoy only	100-200mg	Putative, Zeamatin precursor	Cell wall related	2.81644	6.11788	0.460363	307.954	613.027	0.0591477	3.8435	12.5303	0.306737	293.688	925.488	0.0271096
Glyma12g06730.1	Harosoy only	100-200mg	Putative, alpha-expansin 4 precursor	Cell wall related	2.76567	6.1125	0.452461	328.038	664.411	0.0508333	1.45963	11.7685	0.124029	120.988	942.912	0.000205669
Glyma18g49620.1	Harosoy only	100-200mg	Protein cup-shaped cotyledon 2	Cell wall related	8.68571	17.8023	0.487898	899.593	1689.71	0.0569904	4.36766	14.5907	0.299346	316.129	1020.8	0.0231015
Glyma17g36400.1	Harosoy only	100-200mg	ADR1-L1 (ADR1-like 1); ATP binding	Disease resistance related	4.93912	1.97024	2.50686	1150.64	420.634	0.00381054	7.43148	2.04501	3.63396	1209.88	321.82	0.0100502
Glyma01g39010.1	Harosoy only	100-200mg	CC-NBS-LRR class protein, putative	Disease resistance related	6.4012	3.28907	1.9462	1789.14	842.464	0.0233696	10.9097	3.17562	3.43546	2130.94	599.569	0.0107083
Glyma13g39010.1	Harosoy only	100-200mg	Harpin-induced family protein	Disease resistance related	10.2483	20.3595	0.503367	1107.96	2017.13	0.0674621	9.73741	33.359	0.291897	735.683	2436.2	0.0150137
Glyma16g09320.1	Harosoy only	100-200mg	Serine carboxypeptidase-like 20	Disease resistance related	1.7615	4.15599	0.423846	296.238	640.512	0.0345178	2.50723	7.85808	0.319063	294.663	892.691	0.032945
Glyma18g05160.1	Harosoy only	100-200mg	OXS3 (Oxidative Stress 3) protein	Heat shock stress related	2.13153	0.659731	3.23091	122.177	34.6545	0.0299602	16.1251	0.344113	46.86	645.918	13.3238	1.31664e-08
Glyma16g03470.1	Harosoy only	100-200mg	LEA14 (Late Embryogenesis Abundant 14) protein	Heat shock stress related	2.58775	0.30878	8.38057	185.777	20.3147	9.65428e-05	8.51825	0.190209	44.7837	427.359	9.22414	1.76558e-07
Glyma05g08950.1	Harosoy only	100-200mg	Raffionse synthase 3	Heat shock stress related	4.97636	9.20939	0.540357	1043.53	1769.77	0.108298	3.41562	15.6213	0.218652	500.537	2212.77	0.00308758
Glyma16g29710.1	Harosoy only	100-200mg	Heavy-metal-associated domain containing protein	Heavy metal related	3.21951	1.34306	2.39715	212.555	81.2589	0.0393933	5.83676	0.390682	14.9399	269.295	17.4234	0.000171212
Glyma16g29700.1	Harosoy only	100-200mg	Heavy-metal-associated domain containing protein	Heavy metal related	1.47455	0.574421	2.56702	43.5152	15.5348	0.240348	6.05583	0.15424	39.2624	124.89	3.07471	0.000382876
Glyma16g27480.1	Harosoy only	100-200mg	Laccase-15	Heavy metal related	182.949	309.19	0.591705	35041.5	54271.4	0.159355	7.73408	23.8753	0.323937	1035.22	3089.06	0.0244868
Glyma02g15430.1	Harosoy only	100-200mg	Maternal effect embryo arrest 14 protein	Hormone regulated/related (Other genes)	13.0913	6.64879	1.96897	1432.65	666.801	0.0232953	17.5679	6.5162	2.69603	1343.55	481.705	0.0410044
Glyma06g06450.1	Harosoy only	100-200mg	Early nodulins/Plastocyanin-like domain-containing protein	Hormone related/regulated	3.13575	6.55197	0.478597	257.744	493.529	0.0836615	0.866301	6.79295	0.127529	49.761	377.165	0.00127851
Glyma18g15260.1	Harosoy only	100-200mg	Fatty acid desaturase 2	Lipid biosynthesis/ metabolism related	11.418	5.90422	1.93386	2070.32	981.082	0.0234098	17.2174	3.78222	4.5522	2181.68	463.257	0.00213603
Glyma02g01590.1	Harosoy only	100-200mg	agglutinin	membrane protein	2.51661	1.16693	2.1566	241.844	102.769	0.0546707	0.435859	22.3405	0.0195098	29.2712	1450.24	2.75674e-10
Glyma14g11760.1	Harosoy only	100-200mg	early nodulin-like protein 3	membrane protein	16.1066	11.076	1.45419	1069.47	673.971	0.174295	5.48809	16.0867	0.341158	254.659	721.532	0.0485859
Glyma18g53710.1	Harosoy only	100-200mg	Peptide transporter PTR1	Other genes	0.420705	2.12244	0.198218	84.5199	390.76	0.00029819	0.319684	6.34388	0.0503926	44.8825	860.919	8.99725e-07
Glyma19g00980.1	Harosoy only	100-200mg	Dihydroflavonol-4-reductase	Other genes	2.57404	1.10481	2.32985	419.252	164.908	0.0187121	7.29482	0.530972	13.7386	830.326	58.4195	6.65334e-06
Glyma15g07110.1	Harosoy only	100-200mg	beta-amyrin synthase	Other genes	0.848193	2.35868	0.359604	217.576	554.473	0.0130775	0.43543	5.59541	0.0778192	78.0565	969.559	1.07452e-05
Glyma09g37150.1	Harosoy only	100-200mg	Probable calcium-binding protein	Other genes	9.17528	4.81142	1.90698	959.845	461.264	0.0352398	14.3473	1.84195	7.7892	1048.88	130.163	0.00014533
Glyma08g45920.2	Harosoy only	100-200mg	GTP-binding protein	Other genes	11.782	5.89104	1.99999	1142.27	523.403	0.0230589	21.256	4.56971	4.65148	1440.14	299.272	0.00235731
Glyma15g07850.4	Harosoy only	100-200mg	Stem-specific protein TSJT1	Other genes	20.7193	10.9368	1.89447	2522.21	1220.08	0.0259946	49.4789	11.9653	4.1352	4209.2	983.908	0.00308859
Glyma12g02460.1	Harosoy only	100-200mg	Ubiquitin carrier protein E2	Other genes	1.47589	4.32456	0.34128	153.977	413.465	0.0130988	1.03047	5.5118	0.186956	75.1294	388.439	0.00652167
Glyma12g20830.1	Harosoy only	100-200mg	Human Centrin-2	Other genes	25.1078	13.2275	1.89816	1816.76	877.118	0.0280579	23.2897	6.83575	3.40704	1177.68	334.119	0.0141274
Glyma16g05160.1	Harosoy only	100-200mg	polyadenylate-binding protein-related	Other genes	1.56604	3.77357	0.415002	162.345	358.495	0.0489391	2.49161	7.83021	0.318204	180.506	548.324	0.0425575
Glyma18g36790.1	Harosoy only	100-200mg	Probable ubiquitin-conjugating enzyme	Other genes	1.55489	0.569373	2.73087	167.366	56.1643	0.0321155	7.12112	2.43856	2.92021	535.663	177.308	0.0442283
Glyma07g32360.1	Harosoy only	100-200mg	Histone H3.2	Other genes	4.98849	10.1086	0.493488	373.227	693.091	0.0833563	0.839758	5.55654	0.15113	43.9068	280.824	0.00483161
Glyma11g13940.1	Harosoy only	100-200mg	Histone H3.2	Other genes	6.0197	12.7534	0.472006	456.073	885.483	0.0571582	2.45097	9.35221	0.262073	129.769	478.63	0.0213091
Glyma16g33470.1	Harosoy only	100-200mg	Putative, ATP-binding cassette transporter	Other genes	3.19244	6.4068	0.49829	706.285	1298.95	0.0702306	3.12387	18.3933	0.169838	482.975	2748.79	0.000586421
Glyma08g07690.1	Harosoy only	100-200mg	alternative oxidase 2b	Oxidation/reduction related	4.92679	1.23199	3.99904	630.971	144.593	0.000144506	18.0752	1.2084	14.958	1617.72	104.54	9.20637e-07
Glyma06g20980.1	Harosoy only	100-200mg	Putative, Thioredoxin II	Oxidation/reduction related	4.51417	1.51056	2.98842	646.87	198.367	0.00170982	9.47048	1.02704	9.2211	948.387	99.4157	5.98706e-05
Glyma03g06520.1	Harosoy only	100-200mg	gamma interferon responsive lysosomal thiolreductase family protein	Oxidation/reduction related	17.5455	35.0849	0.500088	295.401	541.328	0.100826	4.14637	32.5325	0.127453	48.7853	369.99	0.00132968
Glyma04g06410.1	Harosoy only	100-200mg	plastocyanin-like domain-containing protein	Oxidation/reduction related	4.56189	9.3487	0.487971	414.231	777.935	0.0741663	0.615045	8.33795	0.0737645	39.0283	511.427	3.94914e-05
Glyma16g02710.1	Harosoy only	100-200mg	Putative, chloroplast nucleoid DNA binding protein	Photosynthesis related	4.92602	9.07839	0.54261	590.803	997.812	0.125758	2.66584	12.2205	0.218146	223.437	990.057	0.00483065
Glyma13g28180.1	Harosoy only	100-200mg	glutamine synthetase precursor	Photosynthesis related	12.0456	24.0556	0.500738	2130.57	3899.23	0.0588729	8.12254	34.6639	0.234323	1004	4141.64	0.00385756
Glyma15g10890.1	Harosoy only	100-200mg	glutamate-ammonia ligase	Photosynthesis related	10.7432	21.931	0.489861	1835.17	3433.19	0.0512528	7.17621	30.492	0.235347	856.67	3518.5	0.00411011
Glyma18g06080.1	Harosoy only	100-200mg	probable serine/threonine-protein kinase	Protein biosynthesis/metabolism relate	3.54071	1.442	2.45541	662.77	247.362	0.0076938	5.31071	0.462018	11.4946	694.703	58.4195	3.02098e-05
Glyma19g37850.1	Harosoy only	100-200mg	purple acid phosphatase 22	Protein biosynthesis/metabolism relate	1.62582	3.62203	0.448868	208.371	425.414	0.0650776	0.849715	6.3927	0.13292	76.1051	553.448	0.000724736
Glyma14g24810.1	Harosoy only	100-200mg	probable calcium-binding protein	Protein biosynthesis/metabolism relate	2.18697	1.12655	1.94131	202.513	95.5987	0.104026	5.02088	0.655401	7.66077	324.91	40.9962	0.0014927
Glyma12g08820.1	Harosoy only	100-200mg	serine carboxypeptidase-like 51	Protein biosynthesis/metabolism relate	26.7081	50.0097	0.534058	4842.74	8309.92	0.0863643	15.9315	47.3195	0.336679	2018.74	5795.83	0.027578
Glyma15g13770.1	Harosoy only	100-200mg	Protease inhibitor/Seed storage/Lipid transfer protein (LTP) family protein	seed storage	34.6498	23.2814	1.4883	2274.51	1400.52	0.135512	10.2094	0.624072	16.3593	468.339	27.6724	1.42532e-05
Glyma17g14910.1	Harosoy only	100-200mg	Protease inhibitor/Seed storage/Lipid transfer protein (LTP) family protein	seed storage	0.0420799	0.0983551	0.427837	3.34732	7.16991	0.78551	4.14223	0.553136	7.48863	230.267	29.7222	0.00372246
Glyma12g35000.2	Harosoy only	100-200mg	RD26 (Responsive to desiccation 26)	stress	15.1469	10.6272	1.4253	2094.59	1346.75	0.174969	44.2731	6.79162	6.51879	4278.47	634.416	0.000154933
Glyma01g31920.1	Harosoy only	100-200mg	Probable WRKY transcription factor 3	Transcription factor/related	1.22336	0.480379	2.54665	209.208	75.284	0.0304312	26.8933	0.0532332	505.197	3213.98	6.14942	2.309e-18
Glyma03g05220.1	Harosoy only	100-200mg	Probable WRKY transcription factor 3	Transcription factor/related	1.74155	0.794261	2.19266	240.171	100.379	0.0509832	24.8752	0.0990182	251.218	2397.31	9.22414	5.98057e-16
Glyma01g43420.1	Harosoy only	100-200mg	probable WRKY transcription factor 41	Transcription factor/related	3.30898	1.42012	2.33007	394.984	155.348	0.0200997	35.4289	0.203372	174.208	2955.41	16.3985	2.28077e-15
Glyma17g24700.1	Harosoy only	100-200mg	WRKY5	Transcription factor/related	1.25853	0.643937	1.95444	56.0677	26.2897	0.309177	22.8468	0.102172	223.612	711.29	3.07471	6.96346e-12
Glyma13g19560.1	Harosoy only	100-200mg	Zinc finger, C2H2 type	Transcription factor/related	0.334434	0.118437	2.82372	18.4103	5.97492	0.438122	10.2212	0.0826853	123.615	393.21	3.07471	7.7593e-09
Glyma06g13090.1	Harosoy only	100-200mg	probable WRKY transcription factor 41	Transcription factor/related	0.35952	0.138023	2.60477	57.7413	20.3147	0.173473	5.46803	0.132258	41.3438	613.719	14.3487	3.34711e-08
Glyma04g03070.1	Harosoy only	100-200mg	dehydration-responsive element-binding protein 2	Transcription factor/related	1.05619	0.192364	5.49057	64.436	10.7549	0.0286454	11.0308	0.273567	40.322	470.29	11.2739	1.62111e-07
Glyma16g04740.1	Harosoy only	100-200mg	NAC domain-containing protein 18	Transcription factor/related	4.47022	1.79262	2.49368	682.854	250.947	0.00662693	9.72495	1.15217	8.44057	1038.15	118.889	8.9639e-05
Glyma03g00890.1	Harosoy only	100-200mg	r2r3-myb transcription factor, putative	Transcription factor/related	1.12969	2.75722	0.40972	164.019	366.86	0.0446551	0.913552	5.18326	0.17625	92.6921	508.352	0.00336912
Glyma16g10340.1	Harosoy only	100-200mg	TIR domain, NB-ARC domain and leucine rich repeat containing protein	Transcription factor/related	1.02443	0.507909	2.01695	220.923	100.379	0.0814733	8.2416	2.10362	3.91783	1242.07	306.446	0.00668261
Glyma03g40730.1	Harosoy only	100-200mg	bZIP transcription factor bZIP105	Transcription factor/related	4.75437	2.12332	2.23912	800.011	327.426	0.0127187	8.16465	2.49766	3.26891	960.095	283.898	0.0191811
Glyma08g43780.1	Harosoy only	100-200mg	Scarecrow-like transcription factor	Transcription factor/related	13.5217	6.98053	1.93706	3023.47	1430.4	0.0209611	19.0196	7.51156	2.53204	2972	1134.57	0.0464799
Glyma10g13900.1	Harosoy only	100-200mg	GDSL-motif lipase/hydrolase family protein	Transcription factor/related	18.4147	37.4576	0.491616	449.378	837.684	0.0751687	4.06216	27.7297	0.146491	69.2752	457.107	0.00165866
Glyma11g16120.1	Harosoy only	100-200mg	Unknown	Unknown	14.8096	7.87777	1.87993	1804.21	879.508	0.0302025	48.5809	3.79852	12.7894	4136.02	312.596	1.02233e-06
Glyma20g19630.1	Harosoy only	100-200mg	Unknown	Unknown	209.367	109.718	1.90823	9089.66	4365.28	0.0203728	635.016	54.7978	11.5883	19266.3	1607.05	1.29119e-06
Glyma14g06660.1	Harosoy only	100-200mg	Unknown	Unknown	3.21217	0.938491	3.4227	388.29	103.964	0.00162134	5.67112	0.790751	7.17181	479.072	64.569	0.00086954
Glyma16g25330.1	Harosoy only	100-200mg	Unknown	Unknown	1.19008	4.75804	0.25012	127.198	466.044	0.00117287	0.953592	5.57884	0.17093	71.2266	402.787	0.00417695
Glyma19g15790.1	Harosoy only	100-200mg	Unknown	Unknown	2.55763	1.22001	2.0964	164.019	71.6991	0.095285	6.94511	1.18296	5.87096	311.25	51.2452	0.00489337
Glyma17g05960.3	Harosoy only	100-200mg	Unknown	Unknown	10.5745	5.7671	1.83359	1004.2	501.893	0.0448625	17.7603	4.56943	3.88677	1178.65	293.123	0.00718679
Glyma19g38020.1	Harosoy only	100-200mg	Unknown	Unknown	3.26236	0.920468	3.54424	203.35	52.5793	0.00632535	6.36138	1.21707	5.22681	277.101	51.2452	0.00945072
Glyma04g17670.1	Harosoy only	100-200mg	Unknown	Unknown	4.94849	0.973595	5.0827	165.693	29.8746	0.00196496	9.25695	1.72191	5.37598	216.607	38.9464	0.0132425
Glyma04g03920.1	Harosoy only	100-200mg	Unknown	Unknown	4.751	9.0299	0.526142	449.378	782.715	0.114048	1.72705	6.91365	0.249802	114.158	441.734	0.0188532
Glyma12g01090.1	Harosoy only	100-200mg	Unknown	Unknown	14.9746	7.54248	1.98537	856.915	395.54	0.0285147	19.6164	6.65501	2.94761	784.468	257.251	0.0341498
Glyma15g16110.1	Harosoy only	100-200mg	Unknown	Unknown	10.3049	5.28203	1.95094	508.793	238.997	0.0455766	21.8306	7.8361	2.7859	753.245	261.351	0.0443754
Glyma02g42620.1	Harosoy only	100-200mg	Unknown	Unknown	2.76959	7.73221	0.358189	60.2518	154.153	0.0648745	1.73282	13.6697	0.126764	26.3441	200.881	0.00539498
Glyma03g40070.1	Harosoy only	100-200mg	Unknown	Unknown	3.35612	6.85411	0.489651	393.311	736.11	0.0775477	1.75131	7.96221	0.219953	143.429	630.316	0.00748445
Glyma05g28830.1	Harosoy only	100-200mg	Unknown	Unknown	6.22339	3.0927	2.01228	309.628	141.008	0.0590392	18.297	2.3787	7.69203	636.161	79.9425	0.000351733
Glyma07g36800.1	Harosoy only	100-200mg	Unknown	Unknown	3.01135	6.83849	0.440353	107.951	224.657	0.0999125	3.19369	39.4887	0.0808761	80.0079	956.236	1.41398e-05
Glyma07g36810.1	Harosoy only	100-200mg	Unknown	Unknown	3.72324	7.98445	0.466312	84.5199	166.103	0.16089	3.87478	48.7244	0.0795245	61.4695	747.155	2.19325e-05
Glyma07g39210.1	Harosoy only	100-200mg	Unknown	Unknown	2.49269	5.54727	0.449355	297.075	605.857	0.0515332	2.38989	10.8467	0.220333	199.044	873.218	0.00561877
Glyma09g23170.1	Harosoy only	100-200mg	Unknown	Unknown	4.40594	8.2231	0.535801	520.509	890.263	0.121043	1.44184	6.06191	0.237852	119.036	483.755	0.0139718
Glyma11g08660.1	Harosoy only	100-200mg	Unknown	Unknown	8.08112	16.5906	0.487089	935.577	1760.21	0.0557893	0.446209	10.6547	0.0418793	36.1011	833.247	3.10696e-07
Glyma11g21100.1	Harosoy only	100-200mg	Unknown	Unknown	8.44307	17.3937	0.48541	769.048	1451.91	0.0573689	0.459847	11.5601	0.0397786	29.2712	711.283	3.97812e-07
Glyma16g06600.1	Harosoy only	100-200mg	Unknown	Unknown	36.3707	74.2056	0.490134	2139.78	4000.81	0.0504657	4.55648	16.5825	0.274776	187.336	659.013	0.0201718
Glyma01g34570.1	Clark only	400-500mg	polcalcin, putative / calcium-binding pollen allergen, putative	Calcium ion binding	6.70713	1.31231	5.11092	492.477	87.4275	5.04049e-06	0.976833	0.932332	1.04773	79.1579	69.2413	0.855344
Glyma18g45350.1	Clark only	400-500mg	polcalcin, putative / calcium-binding pollen allergen, putative	Calcium ion binding	6.49301	1.31894	4.92289	507.301	93.4988	6.29794e-06	0.896912	0.959642	0.934632	77.3382	75.8358	0.992409
Glyma03g02590.1	Clark only	400-500mg	Polcalcin, putative / calcium-binding pollen allergen, putative	Calcium ion binding	9.18301	4.44243	2.06711	677.773	297.496	0.0106746	4.93711	3.07699	1.60453	402.159	229.705	0.261051
Glyma11g13850.1	Clark only	400-500mg	BETA GLUCOSIDASE 17	Carbohydrate metabolism	8.74908	0.315951	27.6913	1000.6	32.7853	9.77038e-19	0.0288345	0.133018	0.216772	3.63944	15.387	0.429174
Glyma01g42660.1	Clark only	400-500mg	Osmotin-like protein	Carbohydrate metabolism	12.6311	0.389126	32.4603	868.835	24.2854	1.25151e-18	0.13184	3.74398	0.035214	10.0085	260.479	2.19215e-06
Glyma11g02770.1	Clark only	400-500mg	Osmotin-like protein	Carbohydrate metabolism	20.1797	1.20578	16.7358	1366.25	74.0705	4.2346e-17	0.30442	1.34816	0.225804	22.7465	92.3218	0.063546
Glyma12g05800.1	Clark only	400-500mg	Non-cyanogenic beta-glucosidase	Carbohydrate metabolism	5.64517	0.376534	14.9924	662.126	40.0709	1.43495e-12	0.0702889	0.0463218	1.5174	9.09861	5.49535	0.846139
Glyma11g13820.1	Clark only	400-500mg	BETA GLUCOSIDASE 12	Carbohydrate metabolism	12.0661	1.53455	7.86295	1420.61	163.927	1.82023e-11	0.399132	0.221504	1.80192	51.8621	26.3777	0.433114
Glyma09g07100.1	Clark only	400-500mg	Beta-galactosidase	Carbohydrate metabolism	24.1874	3.82113	6.3299	3193.69	457.78	2.41794e-11	16.0964	14.196	1.13387	2345.62	1895.89	0.629459
Glyma11g13830.1	Clark only	400-500mg	BETA GLUCOSIDASE 12	Carbohydrate metabolism	12.2526	1.62921	7.52059	1409.08	169.998	4.12733e-11	0.40862	0.217321	1.88026	51.8621	25.2786	0.407231
Glyma15g15200.1	Clark only	400-500mg	Glucan endo-1,3-beta-glucosidase, basic isoform	Carbohydrate metabolism	36.2098	7.29957	4.96054	3146.75	575.564	2.96574e-09	0.531254	4.60142	0.115455	50.9522	404.457	0.000215127
Glyma12g05810.1	Clark only	400-500mg	Cyanogenic beta-glucosidase	Carbohydrate metabolism	6.3176	0.907774	6.95944	782.363	101.999	6.96023e-09	0.492635	1.25476	0.392615	67.3297	157.167	0.161149
Glyma11g13800.1	Clark only	400-500mg	Non-cyanogenic beta-glucosidase	Carbohydrate metabolism	8.85751	1.74811	5.06691	956.13	171.212	1.66068e-07	0.106924	0.14093	0.758701	12.7381	15.387	0.926767
Glyma12g06950.1	Clark only	400-500mg	Osmotin-like protein, putative	Carbohydrate metabolism	3.51694	18.1772	0.193481	278.356	1305.34	5.08863e-07	3.16656	1.90835	1.65932	276.598	152.771	0.260357
Glyma15g18430.1	Clark only	400-500mg	Beta-galactosidase	Carbohydrate metabolism	21.9961	8.58411	2.56242	3782.52	1339.34	0.000138341	18.9323	20.1132	0.941285	3593.04	3498.34	0.951807
Glyma06g19590.1	Clark only	400-500mg	Probable alpha,alpha-trehalose-phosphate synthase	Carbohydrate metabolism	7.10365	2.88908	2.45879	1526.84	563.421	0.000610256	4.34961	5.1617	0.842671	1031.78	1122.15	0.85309
Glyma08g18640.1	Clark only	400-500mg	Lactoylglutathione lyase	Carbohydrate metabolism	5.07784	1.53522	3.30757	354.122	97.1416	0.0010383	0.342826	2.97604	0.115195	26.386	209.922	0.00117471
Glyma10g29630.1	Clark only	400-500mg	Glucose and ribitol dehydrogenase homolog 1	Carbohydrate metabolism	247.252	117.73	2.10017	19475.1	8413.68	0.00122181	78.6367	148.399	0.529899	6835.79	11822.7	0.207572
Glyma12g29660.1	Clark only	400-500mg	Beta-galactosidase 8	Carbohydrate metabolism	13.8711	35.192	0.394154	2454.97	5651.21	0.00170419	10.1455	6.27471	1.61688	1981.68	1123.25	0.203658
Glyma07g39140.1	Clark only	400-500mg	Glucan endo-1,3-beta-glucosidase 1	Carbohydrate metabolism	3.83213	9.85488	0.388856	489.183	1141.41	0.00438573	3.41645	2.20469	1.54962	481.316	284.659	0.280834
Glyma10g36460.1	Clark only	400-500mg	Phosphoribosyltransferase family protein	Carbohydrate metabolism	5.02228	13.6177	0.368806	295.651	727.348	0.00484298	9.6492	9.59853	1.00528	626.894	571.516	0.844873
Glyma18g50090.1	Clark only	400-500mg	UDP-glucoronosyl/UDP-glucosyl transferase family protein	Carbohydrate metabolism	5.30791	2.17613	2.43915	450.476	167.569	0.00568583	2.76851	5.3903	0.51361	259.31	462.708	0.237326
Glyma10g31780.1	Clark only	400-500mg	Arabidopsis thaliana ALPHA-GALACTOSIDASE 2	Carbohydrate metabolism	9.54307	4.5612	2.09223	728.009	315.71	0.00875341	1.58862	3.54675	0.447908	133.75	273.668	0.178638
Glyma02g46330.1	Clark only	400-500mg	Probable glucan endo-1,3-beta-glucosidase	Carbohydrate metabolism	3.30539	7.96417	0.415033	356.593	779.562	0.0123878	2.69759	4.43183	0.608685	321.181	483.59	0.397331
Glyma09g36740.1	Clark only	400-500mg	UDP-glucuronate 4-epimerase 5	Carbohydrate metabolism	6.85948	15.1793	0.451898	783.186	1572.48	0.0142504	10.2533	9.05079	1.13287	1292	1045.21	0.637478
Glyma09g30920.1	Clark only	400-500mg	Beta-glucosidase 44	Carbohydrate metabolism	104.492	217.653	0.480083	3919.23	7407.05	0.0150898	62.6654	66.401	0.943742	2594.01	2519.07	0.947516
Glyma02g43990.1	Clark only	400-500mg	Lysosomal beta glucosidase	Carbohydrate metabolism	5.47353	11.8077	0.463556	797.187	1560.34	0.0181263	2.10006	3.36483	0.62412	337.558	495.68	0.425171
Glyma13g40200.1	Clark only	400-500mg	Beta-galactosidase 8	Carbohydrate metabolism	4.53443	9.44595	0.48004	955.306	1805.62	0.0229927	3.02881	2.05794	1.47177	704.232	438.529	0.312667
Glyma17g37270.1	Clark only	400-500mg	(beta-galactosidase 5); beta-galactosidase/ catalytic/ cation binding	Carbohydrate metabolism	5.37901	11.0023	0.488897	830.952	1542.12	0.0292693	4.16266	3.08092	1.35111	709.692	481.392	0.406232
Glyma08g11810.1	Clark only	400-500mg	Glucan endo-1,3-beta-glucosidase-like protein	Carbohydrate metabolism	2.33179	5.4956	0.424301	140.825	301.139	0.0487112	2.78477	0.665718	4.18311	185.612	40.6656	0.015137
Glyma14g40380.1	Clark only	400-500mg	Tubulin beta-6 chain	Cell division	2.83217	9.85043	0.287517	317.063	1000.56	0.000206029	3.54216	1.43653	2.46578	437.643	162.662	0.0511475
Glyma04g02610.1	Clark only	400-500mg	Tubulin beta chain	Cell division	2.84251	7.25883	0.391593	351.651	814.775	0.00706773	2.97884	3.43436	0.867364	406.708	429.736	0.91196
Glyma20g27280.1	Clark only	400-500mg	Tubulin alpha-4 chain	Cell division	15.3437	32.9783	0.465268	1993.79	3888.09	0.0125821	48.371	25.6057	1.88907	6936.78	3365.35	0.0990791
Glyma06g02650.1	Clark only	400-500mg	Tubulin beta chain	Cell division	3.99219	8.44696	0.472618	447.182	858.489	0.0324794	3.44447	3.67659	0.936866	425.815	416.547	0.9674
Glyma15g23790.1	Clark only	400-500mg	Repetitive proline-rich cell wall protein 1	cell wall	0.0272724	18.2817	0.00149178	1.64708	1001.77	8.98787e-33	0.081905	1.76325	0.0464511	5.45917	107.709	0.000597046
Glyma01g02360.1	Clark only	400-500mg	Hydroxyproline-rich glycoprotein family protein	cell wall	0.74581	13.2265	0.0563877	37.8828	609.564	2.30637e-12	5.25873	2.80244	1.87648	294.795	143.978	0.173671
Glyma09g12200.1	Clark only	400-500mg	Proline-rich protein	cell wall	39.9493	12.1714	3.28224	2907.92	803.847	4.51412e-06	29.3231	43.0976	0.680387	2355.63	3173.01	0.496966
Glyma14g14220.1	Clark only	400-500mg	14 kDa proline-rich protein	cell wall	4.34226	18.2291	0.238204	247.062	941.06	2.50078e-05	0.594078	2.32996	0.254973	37.3043	134.086	0.0530168
Glyma06g47200.1	Clark only	400-500mg	Pectinesterase, putative	cell wall	2.19874	7.66534	0.286842	289.062	914.346	0.0002449	0.834035	0.487656	1.71029	121.012	64.8451	0.326536
Glyma05g21820.1	Clark only	400-500mg	ARABINOGALACTAN PROTEIN 18	cell wall	5.84708	18.5425	0.315334	424.123	1220.34	0.000413431	1.00018	1.90252	0.525714	80.0678	139.582	0.359103
Glyma08g04860.1	Clark only	400-500mg	enzyme inhibitor/ pectinesterase/ pectinesterase inhibitor	cell wall	16.2971	6.20273	2.62741	1160.37	400.709	0.000430765	6.81993	7.34073	0.929054	535.908	528.652	0.98016
Glyma06g45050.1	Clark only	400-500mg	Caffeate O-methyltransferase/ myricetin 3\'-O-methyltransferase/ quercetin 3-O-methyltransferase	cell wall	1.96749	6.00756	0.327503	312.945	866.989	0.00114393	1.42537	1.18187	1.20603	250.212	190.139	0.602157
Glyma17g08570.1	Clark only	400-500mg	(PLASMODESMATA CALLOSE-BINDING PROTEIN 3); callose binding / polysaccharide binding	cell wall	2.19389	7.26623	0.30193	172.943	519.708	0.00156882	2.16487	0.67544	3.20512	188.341	53.8544	0.0386685
Glyma04g13490.1	Clark only	400-500mg	Invertase/pectin methylesterase inhibitor family protein	cell wall	2.93259	9.3448	0.313821	189.414	547.636	0.00195127	1.23811	0.437413	2.83054	88.2565	28.5758	0.130449
Glyma17g11940.1	Clark only	400-500mg	36.4 kDa proline-rich protein	cell wall	1.40304	5.09149	0.275566	109.531	360.638	0.00196032	0.749796	0.278384	2.69339	64.6001	21.9814	0.195075
Glyma08g44210.1	Clark only	400-500mg	Fasciclin-like arabinogalactan protein 1	cell wall	2.82434	7.83967	0.360262	284.945	717.634	0.00400138	4.27374	1.16321	3.67408	475.857	118.699	0.00729615
Glyma06g36860.1	Clark only	400-500mg	Cellulose synthase-like protein	cell wall	10.7191	4.40297	2.43452	521.301	194.283	0.00428658	17.7996	9.38426	1.89675	955.354	461.609	0.117379
Glyma13g06860.1	Clark only	400-500mg	Pollen Ole e 1 allergen and extensin family protein	cell wall	8.76982	21.37	0.41038	811.187	1793.48	0.00498789	6.96099	4.24088	1.6414	710.601	396.764	0.216082
Glyma13g28640.1	Clark only	400-500mg	Glycine-rich protein	cell wall	9.56724	4.12021	2.32203	397.77	155.427	0.0104408	0.674193	0.470443	1.4331	30.9353	19.7832	0.678897
Glyma16g04950.1	Clark only	400-500mg	Probable xyloglucan endotransglucosylase/hydrolase	cell wall	2.69978	7.07868	0.381396	196.002	466.28	0.012909	0.340673	0.598696	0.569026	27.2958	43.9628	0.597772
Glyma17g32100.1	Clark only	400-500mg	14 kDa proline-rich protein	cell wall	1.32604	5.58063	0.237615	32.1181	122.641	0.018673	0.204225	0.538355	0.379351	5.45917	13.1888	0.636517
Glyma03g23990.1	Clark only	400-500mg	Cellulose synthase-like protein	cell wall	6.57657	2.90672	2.26254	299.768	120.213	0.0208837	10.1829	5.2208	1.95045	512.252	240.696	0.123418
Glyma20g22050.1	Clark only	400-500mg	Putative expansin-A17	cell wall	7.57152	16.1685	0.468289	527.065	1021.2	0.0263806	10.8247	5.54149	1.95339	831.613	390.17	0.107032
Glyma03g08570.1	Clark only	400-500mg	Cellulose synthase-like protein	cell wall	7.99551	3.48598	2.29362	236.356	93.4988	0.0297104	14.307	7.68255	1.86227	466.759	229.705	0.151178
Glyma09g40420.1	Clark only	400-500mg	Fasciclin-like arabinogalactan protein 10	cell wall	9.1656	18.5132	0.495086	874.599	1602.84	0.0319844	9.65926	6.52508	1.48033	1017.22	629.767	0.295148
Glyma08g38820.1	Clark only	400-500mg	Pleckstrin homology-like domain family A member 1	cytoskeleton	13.7376	3.66559	3.74772	722.244	174.855	2.50244e-05	1.69356	4.60905	0.367443	98.265	245.092	0.0977992
Glyma11g11390.1	Clark only	400-500mg	ADF5 (ACTIN DEPOLYMERIZING FACTOR 5); actin binding	cytoskeleton	11.9655	28.8571	0.414647	697.538	1526.34	0.00630164	13.6047	7.56779	1.79771	875.286	446.222	0.148231
Glyma13g26650.1	Clark only	400-500mg	Putative disease resistance protein	Disease resistance	9.09159	0.0909754	99.9347	1337.43	12.1427	1.29856e-28	10.5697	9.21857	1.14656	1716	1371.64	0.614814
Glyma16g30750.1	Clark only	400-500mg	disease resistance family protein	Disease resistance	5.64624	0.15004	37.6317	654.714	15.7855	4.19178e-17	8.93703	5.06036	1.76609	1143.7	593.497	0.152274
Glyma16g30540.1	Clark only	400-500mg	disease resistance family protein	Disease resistance	6.58559	1.22912	5.35795	1125.78	190.64	3.34044e-08	8.06359	4.61485	1.74731	1521.29	797.924	0.153411
Glyma16g31060.1	Clark only	400-500mg	disease resistance family protein	Disease resistance	7.40558	1.56093	4.74432	1422.25	271.997	7.77643e-08	9.08339	5.24495	1.73184	1925.27	1018.84	0.155477
Glyma16g31490.1	Clark only	400-500mg	disease resistance family protein	Disease resistance	5.28386	1.09925	4.80678	1022.84	193.069	2.52996e-07	6.17538	3.53643	1.74622	1319.3	692.413	0.156346
Glyma16g30570.1	Clark only	400-500mg	disease resistance family protein	Disease resistance	9.57436	2.54601	3.76054	1630.61	393.424	1.76627e-06	9.53138	5.24459	1.81738	1791.52	903.435	0.128083
Glyma16g30320.1	Clark only	400-500mg	disease resistance family protein	Disease resistance	9.7676	2.64549	3.69217	1630.61	400.709	2.32205e-06	9.9608	5.70193	1.74692	1835.19	962.784	0.150696
Glyma16g30280.1	Clark only	400-500mg	disease resistance family protein	Disease resistance	9.54774	2.58731	3.69021	1555.67	382.495	2.64479e-06	9.89699	5.6887	1.73976	1779.69	937.506	0.153685
Glyma16g30210.1	Clark only	400-500mg	Disease resistance family protein	Disease resistance	9.32042	2.65865	3.50569	1548.25	400.709	5.63613e-06	10.4719	5.9527	1.75919	1919.81	1000.15	0.14581
Glyma16g31430.1	Clark only	400-500mg	disease resistance family protein	Disease resistance	7.52905	2.00921	3.74727	1008.01	244.068	7.78312e-06	7.24771	3.80651	1.90403	1070.91	515.463	0.113037
Glyma16g30810.1	Clark only	400-500mg	disease resistance family protein	Disease resistance	7.65667	2.16638	3.53432	1272.37	326.639	8.37866e-06	8.89524	5.05459	1.75983	1631.38	849.58	0.147908
Glyma16g31620.1	Clark only	400-500mg	disease resistance family protein	Disease resistance	5.57233	1.58674	3.5118	1090.37	281.711	1.41416e-05	5.95328	3.42077	1.74033	1285.63	677.027	0.158974
Glyma16g34060.1	Clark only	400-500mg	disease resistance protein (TIR-NBS-LRR class), putative	Disease resistance	6.65607	1.47978	4.498	505.653	101.999	1.60765e-05	0.173634	0.772393	0.2248	14.5578	59.3497	0.115791
Glyma07g37280.1	Clark only	400-500mg	Pathogenesis-related protein	Disease resistance	22.8131	6.97947	3.26861	1347.31	373.995	2.08392e-05	1.8566	0.938354	1.97857	121.012	56.0525	0.233428
Glyma16g31800.1	Clark only	400-500mg	disease resistance family protein	Disease resistance	7.35424	2.21257	3.32385	1218.84	332.71	2.13684e-05	7.87947	4.56987	1.72422	1441.22	766.051	0.162797
Glyma16g30470.1	Clark only	400-500mg	disease resistance family protein	Disease resistance	8.8262	2.73245	3.23014	1301.19	365.495	2.65e-05	10.5748	6.08087	1.73903	1720.55	906.732	0.154442
Glyma16g31020.1	Clark only	400-500mg	disease resistance family protein	Disease resistance	9.59913	3.12941	3.06739	1609.2	475.994	3.35383e-05	11.1389	6.39115	1.74286	2060.84	1083.68	0.150614
Glyma16g31120.1	Clark only	400-500mg	disease resistance family protein	Disease resistance	7.76422	2.45503	3.16257	1214.72	348.496	4.1088e-05	8.00441	4.42425	1.80921	1382.08	700.107	0.134538
Glyma16g30680.1	Clark only	400-500mg	disease resistance family protein	Disease resistance	8.14079	2.69642	3.01912	1551.55	466.28	4.45897e-05	9.06224	5.24528	1.72769	1906.16	1011.14	0.157138
Glyma06g14190.1	Clark only	400-500mg	DOWNY MILDEW RESISTANT 6	Disease resistance	4.34552	15.7387	0.276104	435.653	1431.62	5.96158e-05	5.19719	4.82326	1.07753	575.032	489.086	0.732518
Glyma16g31760.1	Clark only	400-500mg	disease resistance family protein	Disease resistance	6.1982	1.94693	3.18358	933.071	265.925	7.39703e-05	6.02412	3.28429	1.83422	1000.85	500.076	0.133529
Glyma16g31140.1	Clark only	400-500mg	disease resistance family protein	Disease resistance	7.15945	2.49457	2.87002	1417.31	448.066	0.000102624	7.81263	4.40218	1.77472	1706.9	881.453	0.142198
Glyma02g47770.1	Clark only	400-500mg	Allergenic-related protein	Disease resistance	12.9005	39.3242	0.328056	788.951	2182.04	0.000303389	2.11645	3.03832	0.696585	142.848	187.941	0.621253
Glyma18g02610.1	Clark only	400-500mg	Wound-induced protein 1	Disease resistance	59.5786	25.908	2.29963	3382.28	1334.48	0.000643944	37.9464	39.009	0.972761	2377.47	2239.9	0.89292
Glyma17g03330.1	Clark only	400-500mg	Pathogenesis-related protein Bet v I family	Disease resistance	32.7088	14.3608	2.27764	1877.67	747.991	0.00118028	3.56161	2.5554	1.39376	225.646	148.374	0.437715
Glyma15g08560.1	Clark only	400-500mg	Pathogenesis-related genes transcriptional activator	Disease resistance	11.7541	4.6866	2.50801	620.949	224.64	0.00232535	0.842705	3.27046	0.257672	49.1325	174.752	0.03917
Glyma12g01970.1	Clark only	400-500mg	Pathogenesis-related protein Bet v I family	Disease resistance	45.5452	22.0848	2.06229	2655.09	1168.13	0.0028246	29.8822	29.246	1.02176	1922.54	1724.44	0.80648
Glyma09g04880.1	Clark only	400-500mg	Phylloplanin, putative	Disease resistance	21.7028	52.5229	0.413207	956.13	2099.47	0.00479519	8.6081	6.73351	1.2784	418.536	300.046	0.49721
Glyma17g11490.1	Clark only	400-500mg	Serine-rich protein-related	Disease resistance	6.44833	2.34603	2.74861	275.886	91.0703	0.00764466	0.173424	0.101591	1.70708	8.18875	4.39628	0.824426
Glyma13g37770.1	Clark only	400-500mg	wound-responsive family protein	Disease resistance	8.45039	3.31111	2.55213	324.475	115.356	0.00836215	0.772945	1.95265	0.395844	32.755	75.8358	0.26591
Glyma19g33330.1	Clark only	400-500mg	Disease resistance response protein 206	Disease resistance	7.59616	3.7199	2.04204	489.183	217.354	0.0184873	3.82776	1.0124	3.78086	272.048	65.9441	0.0126123
Glyma02g26610.1	Clark only	400-500mg	Disease resistance response protein	Disease resistance	2.06056	5.55495	0.370942	106.237	259.854	0.0288596	1.45514	1.98116	0.734487	82.7973	103.312	0.733065
Glyma12g32750.1	Clark only	400-500mg	wound-responsive family protein	Disease resistance	6.71949	2.6249	2.5599	171.296	60.7135	0.0323173	1.19658	1.40664	0.850665	33.6649	36.2693	0.956969
Glyma11g05530.1	Clark only	400-500mg	Isoflavone 2'-hydroxylase	Flavanoid pathway	9.91752	0.452981	21.8939	1113.43	46.1423	6.56197e-18	0.0514032	0.522655	0.0983501	6.36903	59.3497	0.0253866
Glyma13g23950.1	Clark only	400-500mg	Aldehyde dehydrogenase family 2 member B4, mitochondrial	Flavanoid pathway	0.884918	5.88193	0.150447	109.531	660.563	3.5639e-07	1.03906	0.289708	3.58659	141.938	36.2693	0.0387769
Glyma14g00870.1	Clark only	400-500mg	NAD(P)H-dependent 6'-deoxychalcone synthase	Flavanoid pathway	26.5747	7.54189	3.52361	2169.2	558.564	2.4636e-06	0.595895	1.38446	0.430417	53.6818	114.303	0.247364
Glyma02g47750.1	Clark only	400-500mg	NAD(P)H-dependent 6'-deoxychalcone synthase	Flavanoid pathway	12.5964	3.75545	3.35415	956.13	258.64	3.69341e-05	0.325837	0.773039	0.421501	27.2958	59.3497	0.344528
Glyma11g03810.1	Clark only	400-500mg	Flavonol synthase/flavanone 3-hydroxylase	Flavanoid pathway	6.41177	1.58665	4.04108	524.595	117.784	3.99542e-05	2.05558	1.95232	1.05289	185.612	161.563	0.805048
Glyma13g04210.1	Clark only	400-500mg	Flavonoid 3',5'-hydroxylase 2	Flavanoid pathway	28.382	10.7129	2.64932	2740.74	938.631	0.000116006	0.0256122	0.0900211	0.284513	2.72958	8.79255	0.657106
Glyma19g00980.1	Clark only	400-500mg	Dihydroflavonol-4-reductase	Flavanoid pathway	19.5369	8.39867	2.32619	2138.73	834.204	0.000807384	4.67672	6.26338	0.746677	565.024	693.513	0.659898
Glyma08g07130.1	Clark only	400-500mg	UDP-glycosyltransferase/ anthocyanidin 3-O-glucosyltransferase/ quercetin 3-O-glucosyltransferase/ transferase, transferring glycosyl groups	Flavanoid pathway	36.2952	16.3735	2.2167	3654.87	1495.98	0.000979586	10.4221	9.48519	1.09878	1158.25	966.082	0.688153
Glyma04g36950.1	Clark only	400-500mg	4-coumarate--CoA ligase-like 9	Flavanoid pathway	2.91895	8.60515	0.33921	385.417	1030.92	0.0012302	4.99501	3.33297	1.49867	727.889	445.123	0.29367
Glyma02g05450.1	Clark only	400-500mg	Naringenin,2-oxoglutarate 3-dioxygenase	Flavanoid pathway	99.4301	47.6021	2.08878	9171.76	3984.02	0.00147989	31.1203	35.9643	0.865312	3168.14	3355.46	0.895626
Glyma09g33820.1	Clark only	400-500mg	Bifunctional dihydroflavonol 4-reductase/flavanone4-reductase	Flavanoid pathway	14.2539	6.18782	2.30353	1165.31	458.994	0.00182908	4.12444	6.4995	0.634578	372.133	537.445	0.441557
Glyma02g05470.1	Clark only	400-500mg	Naringenin,2-oxoglutarate 3-dioxygenase	Flavanoid pathway	66.2349	32.0215	2.06845	6189.73	2715.11	0.00185737	21.2168	24.8136	0.85505	2188.22	2345.41	0.875062
Glyma11g03010.1	Clark only	400-500mg	Leucoanthocyanidin dioxygenase	Flavanoid pathway	57.0688	28.3754	2.01121	4734.53	2135.9	0.00285796	1.86823	1.59794	1.16915	171.054	134.086	0.668066
Glyma19g00990.1	Clark only	400-500mg	Dihydroflavonol-4-reductase	Flavanoid pathway	28.1568	13.4359	2.09563	1217.19	526.993	0.00459132	6.67486	8.39556	0.795046	318.451	367.089	0.774961
Glyma18g52250.1	Clark only	400-500mg	NAD(P)H-dependent 6'-deoxychalcone synthase	Flavanoid pathway	7.58406	3.04228	2.49289	457.065	166.355	0.00465918	0.259913	0.450758	0.576613	17.2874	27.4767	0.685367
Glyma09g32160.1	Clark only	400-500mg	Aldehyde dehydrogenase family 2 member C4	Flavanoid pathway	13.3929	28.9136	0.463206	1584.49	3103.68	0.0129566	23.9157	13.0974	1.82599	3122.64	1567.27	0.119842
Glyma02g40990.1	Clark only	400-500mg	U-box domain-containing protein	Growth/Development	8.37069	2.15792	3.87905	700.832	163.927	1.89481e-05	3.85012	0.609992	6.31175	355.756	51.6562	0.000668032
Glyma05g08260.1	Clark only	400-500mg	GTP-binding nuclear protein Ran-1	Growth/Development	5.74966	1.74474	3.29542	335.181	92.2845	0.0012802	1.11723	1.88263	0.593439	71.879	111.006	0.496216
Glyma20g12150.1	Clark only	400-500mg	L-ascorbate oxidase/ copper ion binding / oxidoreductase	Heavy metal related	5.02558	20.5195	0.244917	657.185	2434.61	4.05909e-06	20.9371	14.3838	1.4556	3021.65	1902.49	0.293731
Glyma16g29650.1	Clark only	400-500mg	heavy-metal-associated domain-containing protein	Heavy metal related	19.4169	6.71559	2.89132	1091.19	342.424	0.000158685	1.80441	1.87556	0.962064	111.913	106.61	0.947411
Glyma05g31520.1	Clark only	400-500mg	heavy-metal-associated domain-containing protein / copper chaperone (CCH)-related	Heavy metal related	5.52179	18.9245	0.29178	302.239	939.845	0.000279413	1.5815	1.80655	0.875424	95.5354	100.015	0.953339
Glyma13g27800.1	Clark only	400-500mg	Aluminum-induced protein	Heavy metal related	66.3942	29.2756	2.2679	4786.41	1914.9	0.000632922	45.3204	37.0042	1.22474	3605.78	2698.21	0.507774
Glyma13g27950.1	Clark only	400-500mg	Putative RING zinc finger protein	Heavy metal related	14.4025	5.24374	2.74661	753.539	248.925	0.00063916	13.7877	8.66061	1.592	796.128	458.312	0.236497
Glyma08g14750.1	Clark only	400-500mg	Heavy-metal-associated domain-containing protein / copper chaperone (CCH)-related	Heavy metal related	8.51463	25.7463	0.330712	461.182	1265.27	0.000677092	2.43536	2.92904	0.831453	145.578	160.464	0.868874
Glyma17g34870.1	Clark only	400-500mg	Metallothionein-like protein 1	Heavy metal related	52.0562	137.98	0.377274	1796.96	4321.59	0.0010971	49.9865	32.2024	1.55226	1904.34	1124.35	0.238043
Glyma14g10660.1	Clark only	400-500mg	Metallothionein-like protein 1	Heavy metal related	9.7285	28.6881	0.339113	315.416	843.918	0.00170977	11.3409	8.34529	1.35896	405.798	273.668	0.424549
Glyma10g37510.1	Clark only	400-500mg	heavy-metal-associated domain-containing protein	Heavy metal related	11.0194	3.97202	2.77425	445.535	145.712	0.00211169	1.10108	0.34938	3.15153	49.1325	14.2879	0.195518
Glyma14g39420.1	Clark only	400-500mg	ATGSR1; copper ion binding / glutamate-ammonia ligase	Heavy metal related	11.1777	24.3186	0.459634	1103.54	2178.4	0.0139462	43.0718	27.1525	1.58629	4693.06	2711.4	0.210744
Glyma18g34280.1	Clark only	400-500mg	Putative aluminium-induced protein	Heavy metal related	13.1958	4.31494	3.05816	135.061	40.0709	0.0258502	6.92716	6.15764	1.12497	78.248	63.746	0.775338
Glyma08g37840.1	Clark only	400-500mg	Aluminum-induced protein	Heavy metal related	5.34713	1.43331	3.73063	79.8834	19.4283	0.0454706	3.64216	2.76394	1.31774	60.0508	41.7646	0.6455
Glyma11g15500.1	Clark only	400-500mg	Histone H4 variant TH011	Histone	1.94548	5.34447	0.364016	103.766	258.64	0.0262067	0.819213	0.448201	1.82778	48.2226	24.1795	0.438718
Glyma14g05350.1	Clark only	400-500mg	1-aminocyclopropane-1-carboxylate oxidase	Hormone related	82.3398	1.01835	80.8563	6276.2	70.4277	2.09663e-39	0.0324478	0.242349	0.133888	2.72958	18.6842	0.269174
Glyma14g05360.1	Clark only	400-500mg	1-aminocyclopropane-1-carboxylate oxidase	Hormone related	67.3777	0.889084	75.7833	5983.84	71.642	1.64216e-38	0.0371318	0.195765	0.189675	3.63944	17.5851	0.357034
Glyma02g43600.1	Clark only	400-500mg	EFE (ETHYLENE-FORMING ENZYME); 1-aminocyclopropane-1-carboxylate oxidase	Hormone related	38.7553	1.07109	36.1832	2663.33	66.7849	4.1658e-27	0.0719794	0.189744	0.379351	5.45917	13.1888	0.636517
Glyma02g43580.1	Clark only	400-500mg	EFE (ETHYLENE-FORMING ENZYME); 1-aminocyclopropane-1-carboxylate oxidase	Hormone related	15.828	0.755625	20.9469	1401.66	60.7135	6.10999e-19	0.0837866	0.134975	0.620755	8.18875	12.0898	0.849022
Glyma05g21680.1	Clark only	400-500mg	Indole-3-acetic acid-amido synthetase	Hormone related	0.909081	5.82483	0.15607	115.296	670.277	5.17556e-07	2.52866	1.97916	1.27764	353.936	253.885	0.506885
Glyma13g08190.1	Clark only	400-500mg	nodulin MtN3 family protein	Hormone related	12.1851	2.64755	4.60239	886.952	174.855	8.67376e-07	115.016	79.597	1.44498	9239.64	5860.24	0.294796
Glyma05g22040.1	Clark only	400-500mg	1-aminocyclopropane-1-carboxylate oxidase	Hormone related	11.4241	1.67213	6.83209	356.593	47.3565	2.49809e-06	3.06379	0.48737	6.28638	105.544	15.387	0.013032
Glyma17g36360.1	Clark only	400-500mg	Putative yeast pheromone receptor protein	Hormone related	12.7154	3.57335	3.55839	1095.31	279.282	1.17535e-05	2.50752	2.35893	1.06299	238.384	205.526	0.780855
Glyma01g41290.1	Clark only	400-500mg	Protein TIFY 10B	Hormone related	23.6221	7.43213	3.17837	1752.49	500.279	1.73451e-05	1.11125	0.307582	3.61286	90.9861	23.0804	0.0715636
Glyma10g35870.1	Clark only	400-500mg	Auxin down-regulated protein	Hormone related	449.483	167.427	2.68464	15858.9	5359.79	3.57216e-05	134.59	71.0197	1.89511	5240.8	2534.45	0.0986784
Glyma14g08810.1	Clark only	400-500mg	Pheromone receptor-like protein	Hormone related	12.4266	3.91085	3.17746	1143.9	326.639	4.47636e-05	2.47186	4.8398	0.510735	251.122	450.618	0.23436
Glyma06g46680.1	Clark only	400-500mg	Probable gibberellin receptor	Hormone related	7.58646	2.2621	3.35372	718.127	194.283	8.8137e-05	0.13935	2.92724	0.0476048	14.5578	280.263	6.30473e-06
Glyma08g01310.1	Clark only	400-500mg	nodulin MtN3 family protein	Hormone related	63.4392	24.6287	2.57583	5174.3	1822.62	0.000103878	45.8186	28.0039	1.63615	4124.4	2310.24	0.1873
Glyma11g04130.1	Clark only	400-500mg	TIFY10B	Hormone related	7.93979	2.25697	3.51791	532.007	137.213	0.00014844	0.479852	0.0810852	5.91787	35.4846	5.49535	0.127583
Glyma19g39920.1	Clark only	400-500mg	Indole-3-acetic acid-induced protein ARG2	Hormone related	36.77	13.3819	2.74773	1533.43	506.351	0.000155383	12.8497	10.8914	1.1798	591.41	459.411	0.592938
Glyma14g30940.1	Clark only	400-500mg	nodulin MtN3 family protein	Hormone related	7.19434	2.06974	3.47596	516.359	134.784	0.0001852	69.5165	50.3699	1.38012	5506.48	3656.6	0.347933
Glyma13g01690.1	Clark only	400-500mg	Cytokinin-O-glucosyltransferase 2	Hormone related	8.68267	3.01249	2.88223	975.895	307.21	0.00021068	0.0806851	0.067675	1.19224	10.0085	7.69348	0.929042
Glyma05g38340.1	Clark only	400-500mg	nodulin MtN3 family protein	Hormone related	141.552	60.1454	2.3535	11455.4	4416.3	0.000280323	108.188	59.5091	1.81801	9662.72	4871.07	0.116904
Glyma06g11760.1	Clark only	400-500mg	Auxin-induced protein	Hormone related	20.0472	8.04121	2.49305	2078.61	756.49	0.000351493	31.1605	41.2909	0.754657	3565.75	4330.33	0.655758
Glyma02g15370.1	Clark only	400-500mg	Gibberellin 20 oxidase 1	Hormone related	65.1923	27.8514	2.34072	5748.31	2228.19	0.000380418	115.406	223.5	0.516357	11230.4	19932.7	0.1862
Glyma09g37290.1	Clark only	400-500mg	Gibberellin-regulated protein 4	Hormone related	13.4914	40.7127	0.33138	662.126	1812.91	0.00042619	50.7477	36.1339	1.40443	2748.69	1793.68	0.333216
Glyma10g05150.1	Clark only	400-500mg	Auxin-induced protein	Hormone related	60.9766	26.4666	2.3039	5636.31	2219.69	0.000475974	144.257	72.5561	1.98821	14716.1	6783.45	0.076339
Glyma08g26830.1	Clark only	400-500mg	Cytokinin-O-glucosyltransferase 2	Hormone related	5.88182	2.05192	2.86649	606.125	191.855	0.000713505	0.584013	1.77149	0.329674	66.4199	184.644	0.0842312
Glyma13g25890.1	Clark only	400-500mg	Auxin-induced protein 5NG4	Hormone related	24.6797	10.7982	2.28553	2728.39	1083.13	0.000812424	15.4143	16.6996	0.923034	1880.68	1867.32	0.988243
Glyma17g37580.1	Clark only	400-500mg	Auxin response factor 5	Hormone related	22.1435	10.2921	2.1515	4310.41	1817.76	0.00130748	20.1343	12.3255	1.63354	4325.48	2426.74	0.188183
Glyma18g49400.1	Clark only	400-500mg	Gibberellin-regulated protein 4	Hormone related	5.26164	16.0286	0.328265	249.533	689.706	0.00180914	16.5841	12.8998	1.28561	868.007	618.776	0.462081
Glyma01g35480.3	Clark only	400-500mg	Protein notum homolog	Hormone related	26.5239	12.6228	2.10127	3444.87	1487.48	0.0019524	9.61038	15.3525	0.62598	1377.53	2016.79	0.390407
Glyma08g19460.1	Clark only	400-500mg	Auxin-induced protein	Hormone related	3.11185	8.665	0.359129	293.18	740.705	0.00369275	4.47152	3.34474	1.33688	464.939	318.73	0.436652
Glyma17g35530.1	Clark only	400-500mg	gibberellin-regulated family protein	Hormone related	13.2724	32.3391	0.410413	653.067	1443.77	0.00595625	4.7919	4.26215	1.12429	260.22	212.12	0.695953
Glyma13g35100.1	Clark only	400-500mg	Early nodulin-like protein 2	Hormone related	4.38671	10.8063	0.405942	544.36	1216.7	0.00626384	10.6497	6.1646	1.72755	1458.51	773.745	0.161336
Glyma17g12610.1	Clark only	400-500mg	Early nodulin-93	Hormone related	17.153	40.7662	0.420764	669.538	1443.77	0.00763248	7.26563	10.8848	0.667502	312.992	429.736	0.515883
Glyma13g17640.1	Clark only	400-500mg	JASMONATE-ZIM-DOMAIN PROTEIN 12	Hormone related	5.3278	2.17549	2.44901	324.475	120.213	0.0109465	1.0288	0.339	3.0348	69.1494	20.8823	0.145903
Glyma10g28580.1	Clark only	400-500mg	Auxin-induced protein 5NG4	Hormone related	13.065	28.1538	0.464059	1166.96	2281.61	0.0149738	21.34	38.8206	0.549708	2103.6	3507.13	0.2451
Glyma19g34370.2	Clark only	400-500mg	Auxin-induced protein 22E	Hormone related	3.86141	8.69216	0.44424	434.005	886.417	0.0191878	8.21521	9.78387	0.839669	1019.04	1112.26	0.846944
Glyma17g11670.1	Clark only	400-500mg	(Arabidopsis thaliana glucuronidase 3); beta-glucuronidase	Hormone related	3.38357	7.52887	0.449412	466.124	941.06	0.0200264	1.22083	1.40402	0.869523	185.612	195.634	0.92854
Glyma09g30650.1	Clark only	400-500mg	methyltransferase/ phosphoethanolamine N-methyltransferase	Lipid metabolism	1.56826	7.53976	0.207998	218.238	951.988	4.24587e-06	1.75359	1.0151	1.7275	269.319	142.879	0.232916
Glyma07g31080.1	Clark only	400-500mg	3\'(2\'),5\'-bisphosphate nucleotidase/ inositol or phosphatidylinositol phosphatase	Lipid metabolism	7.57916	2.2282	3.40147	742.009	197.926	6.79545e-05	1.54946	2.66381	0.581671	167.414	263.777	0.387148
Glyma13g26960.1	Clark only	400-500mg	annexin, putative	Lipid metabolism	13.6741	5.84769	2.33837	1173.54	455.351	0.00154377	24.5821	13.1424	1.87044	2328.33	1140.83	0.110253
Glyma07g15930.1	Clark only	400-500mg	Oxysterol binding / sterol binding	Lipid metabolism	22.0211	10.2902	2.14001	2626.27	1113.49	0.00185304	5.85509	6.24123	0.938131	770.652	752.862	0.961689
Glyma02g08970.1	Clark only	400-500mg	3-oxo-5-alpha-steroid 4-dehydrogenase family protein / steroid 5-alpha-reductase family protein	Lipid metabolism	15.8085	6.89728	2.292	1058.25	418.923	0.00220401	11.6752	8.26231	1.41306	862.548	559.426	0.348439
Glyma07g03910.1	Clark only	400-500mg	Lipoxygenase 1	Lipid metabolism	3.79231	9.83966	0.38541	784.01	1845.69	0.0024726	2.13746	1.11429	1.91823	487.685	233.003	0.13361
Glyma13g00850.1	Clark only	400-500mg	Digeranylgeranylglyceryl phosphate synthase	Lipid metabolism	21.8627	10.5316	2.07593	2558.74	1118.34	0.00268231	19.1883	24.9289	0.769721	2478.46	2951	0.690614
Glyma07g15580.1	Clark only	400-500mg	Phospholipase A2	Lipid metabolism	16.8305	7.26588	2.31638	815.304	319.353	0.00294994	19.7247	38.7167	0.509464	1054.53	1896.99	0.189287
Glyma05g31450.1	Clark only	400-500mg	MIPS3 (MYO-INOSITOL-1-PHOSTPATE SYNTHASE 3); binding / catalytic/ inositol-3-phosphate synthase	Lipid metabolism	26.9374	64.9282	0.414879	3192.04	6980.84	0.00299562	24.3782	17.2211	1.4156	3188.15	2064.05	0.322964
Glyma18g39880.1	Clark only	400-500mg	Oxysterol-binding protein 8	Lipid metabolism	15.4454	7.52991	2.0512	1935.32	856.061	0.00373884	4.63858	4.83905	0.958574	641.452	613.281	0.925505
Glyma16g32560.1	Clark only	400-500mg	(Arabidopsis thaliana carboxyesterase 20); carboxylesterase	Lipid metabolism	8.80072	4.13883	2.12638	1087.07	463.851	0.0045193	3.15698	5.20788	0.606192	430.364	650.649	0.379714
Glyma08g14670.1	Clark only	400-500mg	Inositol-3-phosphate synthase	Lipid metabolism	7.84767	18.9573	0.413964	1068.13	2341.11	0.00456116	7.28066	5.00568	1.45448	1093.65	689.116	0.311061
Glyma16g30870.1	Clark only	400-500mg	(Receptor Like Protein 12); protein binding	Membrane protein	6.23559	1.91477	3.25657	775.775	216.14	9.61893e-05	5.68564	3.1705	1.79329	780.661	398.962	0.152984
Glyma10g36600.1	Clark only	400-500mg	GI (GIGANTEA)	Membrane protein	66.4947	27.919	2.3817	17610.6	6708.84	0.00021667	51.6273	47.1549	1.09485	15090	12631.6	0.680611
Glyma20g30990.1	Clark only	400-500mg	Protein GIGANTEA	Membrane protein	8.89027	3.03233	2.93183	749.421	231.926	0.000329698	20.1762	17.299	1.16632	1877.04	1474.95	0.587112
Glyma16g30630.1	Clark only	400-500mg	leucine-rich repeat transmembrane protein kinase, putative	Membrane protein	13.9932	6.33041	2.21047	1508.72	619.278	0.00208127	10.8961	6.08728	1.78998	1296.55	663.838	0.141766
Glyma13g10000.1	Clark only	400-500mg	Probable LRR receptor-like serine/threonine-protein kinase	Membrane protein	11.832	5.76642	2.05188	1666.84	737.062	0.00420724	1.89609	1.03359	1.83447	294.795	147.275	0.186902
Glyma02g27080.1	Clark only	400-500mg	Putative nuclease HARBI1	Nucleotide metabolism	1.20805	6.41158	0.188417	77.4127	372.781	7.66795e-05	1.41519	1.93311	0.73208	100.085	125.294	0.713989
Glyma19g25930.1	Clark only	400-500mg	Ribonucleoside-diphosphate reductase small chain,putative	Nucleotide metabolism	3.27131	8.48447	0.385565	205.885	484.494	0.0131665	2.23998	1.81287	1.2356	155.586	115.402	0.607085
Glyma14g38870.1	Clark only	400-500mg	Deoxyuridine 5'-triphosphate nucleotidohydrolase	Nucleotide metabolism	2.67392	6.45046	0.414532	132.59	290.211	0.0450008	3.75748	2.08181	1.80491	205.629	104.412	0.227284
Glyma13g36110.1	Clark only	400-500mg	Cytochrome P450 82A2	Oxidation-reduction	31.5938	0.417219	75.7246	3546.99	42.4995	1.95001e-35	0.337793	0.542013	0.623219	41.8536	61.5479	0.620528
Glyma03g15800.1	Clark only	400-500mg	Multicopper oxidase	Oxidation-reduction	9.34299	0.147509	63.3382	1186.72	16.9998	5.01352e-25	0.0194719	0.307978	0.0632251	2.72958	39.5665	0.0372506
Glyma15g26370.1	Clark only	400-500mg	Cytochrome P450 82A2	Oxidation-reduction	11.2618	0.187842	59.9538	1123.31	16.9998	3.29356e-24	0.198368	0.294139	0.674401	21.8367	29.6749	0.781921
Glyma01g33150.1	Clark only	400-500mg	Cytochrome P450	Oxidation-reduction	5.4757	0.116249	47.1031	693.421	13.357	1.38495e-18	1.77728	3.02041	0.588424	248.392	386.872	0.372471
Glyma16g27880.1	Clark only	400-500mg	Peroxidase 12	Oxidation-reduction	5.54776	0.0313036	177.224	474.359	2.42854	1.71259e-18	0	0.0127084	0	0.909861	1.09907	1
Glyma15g13500.1	Clark only	400-500mg	Peroxidase 22	Oxidation-reduction	5.26302	0.076775	68.5512	458.712	6.07135	4.38327e-16	0.00945901	0.0249347	0.379351	0.909861	2.19814	0.971882
Glyma16g26240.1	Clark only	400-500mg	Phosphate carrier protein, mitochondrial	Oxidation-reduction	6.81929	0.565024	12.069	500.712	37.6424	4.68165e-10	0.0449118	0.54756	0.0820217	3.63944	40.6656	0.0478187
Glyma10g12060.1	Clark only	400-500mg	Cytochrome P450	Oxidation-reduction	1.97844	12.0447	0.164257	224.003	1237.34	5.17955e-08	0.575236	2.20738	0.260597	71.879	252.786	0.0262778
Glyma13g04670.1	Clark only	400-500mg	Cytochrome P450 82A3	Oxidation-reduction	9.56382	2.13878	4.47162	1256.72	254.997	3.064e-07	0.100384	0.77732	0.129141	14.5578	103.312	0.0117143
Glyma02g09290.1	Clark only	400-500mg	2-oxoglutarate-dependent dioxygenase, putative	Oxidation-reduction	42.9423	11.6517	3.68551	3649.93	898.56	4.78696e-07	18.8171	21.0431	0.894216	1765.13	1809.07	0.956427
Glyma03g29950.1	Clark only	400-500mg	Cytochrome P450	Oxidation-reduction	13.019	3.34913	3.88728	1493.08	348.496	1.37542e-06	0.47445	4.26372	0.111276	60.0508	494.581	0.000109051
Glyma02g08500.1	Clark only	400-500mg	alliinase family protein	Oxidation-reduction	9.27563	2.2858	4.05794	776.598	173.641	7.45727e-06	7.47376	7.19012	1.03945	690.584	608.884	0.787554
Glyma18g04960.1	Clark only	400-500mg	Glutathione S-transferase	Oxidation-reduction	31.7551	11.3254	2.80388	2258.97	730.991	6.65056e-05	0.0115892	0.015275	0.758701	0.909861	1.09907	1
Glyma10g32070.1	Clark only	400-500mg	Reticuline oxidase	Oxidation-reduction	6.1359	1.88578	3.25377	666.244	185.783	0.000153958	13.105	22.4468	0.583824	1570.42	2465.21	0.30793
Glyma03g37800.1	Clark only	400-500mg	Calvin cycle protein	Oxidation-reduction	44.9385	18.2677	2.46	2808.27	1035.77	0.000308649	33.2189	22.7961	1.45722	2291.03	1440.88	0.295651
Glyma14g03470.1	Clark only	400-500mg	glutathione peroxidase/ glutathione transferase	Oxidation-reduction	193.411	83.1277	2.32667	13193.1	5144.86	0.000319788	123.712	211.294	0.585499	9313.34	14578.1	0.301145
Glyma11g33260.1	Clark only	400-500mg	Glutathione S-transferase	Oxidation-reduction	77.6457	32.7908	2.36791	3168.98	1214.27	0.000461514	0.323197	0.0798727	4.04641	14.5578	3.29721	0.444889
Glyma09g36150.1	Clark only	400-500mg	Flavin containing amine oxidoreductase	Oxidation-reduction	25.2298	11.7483	2.14753	2692.98	1137.77	0.00174773	17.8729	35.6311	0.50161	2105.42	3846.74	0.170921
Glyma01g32090.1	Clark only	400-500mg	Alanine--glyoxylate aminotransferase 2 homolog 3,mitochondrial	Oxidation-reduction	20.7401	9.96235	2.08185	2610.62	1137.77	0.00256256	11.5929	17.369	0.667446	1610.45	2211.33	0.473279
Glyma08g07690.1	Clark only	400-500mg	AOX2; alternative oxidase	Oxidation-reduction	30.4629	14.8326	2.05378	2622.15	1158.41	0.00298384	5.93822	4.29213	1.38351	564.114	373.683	0.38772
Glyma02g02240.1	Clark only	400-500mg	Polyamine oxidase	Oxidation-reduction	13.8089	6.1384	2.2496	918.247	370.352	0.00325641	11.8525	23.4821	0.504745	869.827	1579.36	0.185327
Glyma10g12850.1	Clark only	400-500mg	Thioredoxin-like 4	Oxidation-reduction	11.3146	3.99716	2.83066	227.297	72.8562	0.0104396	0.287272	4.70592	0.0610449	6.36903	95.619	0.00200152
Glyma16g00520.1	Clark only	400-500mg	lactoylglutathione lyase family protein / glyoxalase I family protein	Oxidation-reduction	3.35643	8.88953	0.377571	193.532	465.066	0.0120341	1.74436	0.527671	3.30577	111.003	30.7739	0.0685187
Glyma19g40400.1	Clark only	400-500mg	Calvin cycle protein CP12	Oxidation-reduction	5.5713	2.28183	2.44159	303.886	112.927	0.0127899	3.77864	2.68942	1.405	227.465	148.374	0.428528
Glyma13g26630.1	Clark only	400-500mg	NADPH:quinone oxidoreductase	Oxidation-reduction	5.59174	2.46392	2.26945	379.652	151.784	0.0133363	0.534274	0.368103	1.45143	40.0339	25.2786	0.627743
Glyma06g04780.1	Clark only	400-500mg	Cytochrome b5	Oxidation-reduction	9.04305	4.11881	2.19555	238.003	98.3559	0.0367956	1.00238	1.27989	0.783175	29.1156	34.0711	0.887395
Glyma11g14300.1	Clark only	400-500mg	IMP dehydrogenase/GMP reductase, putative	Oxidation-reduction	3.71789	7.83251	0.474675	341.769	653.277	0.0421734	2.48424	1.58398	1.56836	252.031	147.275	0.314123
Glyma10g15280.1	Clark only	400-500mg	acid phosphatase class B family protein	phosphate metabolism	1.34053	6.69377	0.200265	90.5894	410.423	8.54795e-05	1.43957	0.900465	1.59869	107.364	61.5479	0.394921
Glyma10g27020.1	Clark only	400-500mg	Acid phosphatase 1	phosphate metabolism	1.63363	7.8711	0.207548	93.8835	410.423	0.000118056	1.80753	1.09666	1.64821	114.642	63.746	0.361681
Glyma08g11580.1	Clark only	400-500mg	Chaperone protein dnaJ 20, chloroplastic	Photosynthesis	0.313413	27.5455	0.011378	19.765	1576.12	8.92208e-30	27.7537	20.7629	1.3367	1931.63	1324.38	0.395961
Glyma08g42050.1	Clark only	400-500mg	Aspartic proteinase nepenthesin-2	Photosynthesis	15.3998	4.86611	3.16471	1778.85	509.994	1.79066e-05	2.10547	1.58981	1.32436	268.409	185.743	0.480993
Glyma04g33360.1	Clark only	400-500mg	Chlorophyll a-b binding protein P4, chloroplastic	Photosynthesis	7.86205	3.00062	2.62014	666.244	230.711	0.00133763	3.22018	1.02582	3.13913	301.164	87.9255	0.0246527
Glyma03g15130.1	Clark only	400-500mg	Photoassimilate-responsive protein-related	Photosynthesis	11.923	4.62601	2.57738	714.009	251.354	0.00135124	1.39044	0.762098	1.8245	91.896	46.1609	0.323008
Glyma14g07270.1	Clark only	400-500mg	Ribulose bisphosphate carboxylase/oxygenase activase 1,chloroplastic	Photosynthesis	30.6506	14.2312	2.15376	3614.52	1522.7	0.00141049	9.75943	14.6141	0.66781	1270.17	1743.12	0.477077
Glyma19g06370.1	Clark only	400-500mg	Ribulose bisphosphate carboxylase small chain 1,chloroplastic	Photosynthesis	22.8287	9.88792	2.30875	1245.19	489.351	0.00163305	20.0419	11.0366	1.81595	1206.48	608.884	0.134995
Glyma19g06340.1	Clark only	400-500mg	Ribulose bisphosphate carboxylase small chain 1,chloroplastic	Photosynthesis	19.7257	8.56088	2.30417	1242.72	489.351	0.00167277	17.339	9.4864	1.82778	1205.57	604.488	0.13145
Glyma13g26290.1	Clark only	400-500mg	SIGMA FACTOR BINDING PROTEIN 1	Photosynthesis	12.8695	4.99392	2.57704	624.243	219.783	0.00179755	0.135972	2.57624	0.0527792	7.27889	126.393	0.000415576
Glyma06g20960.1	Clark only	400-500mg	LIGHT-HARVESTING CHLOROPHYLL-PROTEIN COMPLEX I SUBUNIT A4	Photosynthesis	8.70991	3.40153	2.56059	616.831	218.569	0.00195494	3.27118	1.0894	3.00275	255.671	78.0339	0.0349592
Glyma08g43330.1	Clark only	400-500mg	Aspartic proteinase nepenthesin-1/chloroplast nucleoid DNA-binding protein, putative	Photosynthesis	6.13629	15.5917	0.393561	718.95	1657.48	0.00341333	4.13747	4.66503	0.886911	534.998	552.832	0.94698
Glyma02g41700.1	Clark only	400-500mg	Ribulose bisphosphate carboxylase/oxygenase activase 1,chloroplastic	Photosynthesis	19.809	9.75782	2.03006	2398.97	1072.2	0.00359714	4.5338	7.86895	0.576163	605.967	963.884	0.311753
Glyma14g00640.1	Clark only	400-500mg	Chlorophyll a-b binding protein 3, chloroplastic	Photosynthesis	23.0167	11.4887	2.00342	1887.55	854.846	0.00490274	7.44923	6.32035	1.17861	674.207	524.256	0.590448
Glyma13g28590.1	Clark only	400-500mg	Acyl carrier protein 1, chloroplastic	Photosynthesis	30.284	71.1254	0.425784	1601.78	3413.31	0.00511699	20.3565	15.3465	1.32646	1188.28	821.005	0.4142
Glyma13g07610.1	Clark only	400-500mg	Ribulose bisphosphate carboxylase small chain 1,chloroplastic	Photosynthesis	7.14858	3.01332	2.37232	460.359	176.069	0.0067334	5.40239	3.22282	1.67629	383.961	209.922	0.22964
Glyma11g06510.1	Clark only	400-500mg	Oxygen-evolving enhancer protein 1, chloroplastic	Photosynthesis	10.2863	5.06325	2.03156	965.189	431.066	0.00799563	6.1327	3.54362	1.73063	635.083	336.315	0.182433
Glyma10g03750.1	Clark only	400-500mg	Photosystem II reaction center W protein, chloroplastic	Photosynthesis	7.0833	2.99043	2.36865	399.417	152.998	0.00899943	1.97375	1.2333	1.60039	122.831	70.3404	0.37552
Glyma07g14340.1	Clark only	400-500mg	Oxygen-evolving enhancer protein 3-2, chloroplastic	Photosynthesis	5.8551	2.49766	2.34423	395.299	152.998	0.00988204	2.51551	1.8992	1.32451	187.431	129.69	0.509935
Glyma05g24740.1	Clark only	400-500mg	Chaperone protein dnaJ 20, chloroplastic	Photosynthesis	5.69508	2.2952	2.4813	308.827	112.927	0.0111736	0.592923	0.360691	1.64385	35.4846	19.7832	0.565106
Glyma03g31580.1	Clark only	400-500mg	PHOTOSYSTEM II REACTION CENTER	Photosynthesis	6.46684	2.55989	2.52622	256.944	92.2845	0.0148741	2.71815	1.17598	2.31139	119.192	47.26	0.161184
Glyma02g45190.1	Clark only	400-500mg	PHOTOSYSTEM II SUBUNIT P-1	Photosynthesis	6.9192	3.38743	2.04261	522.124	231.926	0.0168195	3.41961	2.66399	1.28364	284.786	203.328	0.514357
Glyma08g43340.1	Clark only	400-500mg	Aspartic proteinase nepenthesin-2	Photosynthesis	4.72455	13.6217	0.34684	102.119	267.139	0.0187463	3.96677	3.72019	1.06628	94.6255	81.3311	0.823788
Glyma01g28400.1	Clark only	400-500mg	Ribulose bisphosphate carboxylase/oxygenase activase,chloroplastic	Photosynthesis	30.4809	15.0369	2.02707	461.182	206.426	0.0211772	6.64761	12.5682	0.528923	111.003	192.337	0.327928
Glyma02g16000.1	Clark only	400-500mg	PHOTOSYSTEM II REACTION CENTER W	Photosynthesis	7.56093	3.7407	2.02126	370.593	166.355	0.0295175	3.91908	2.483	1.57837	211.998	123.096	0.324403
Glyma06g42080.1	Clark only	400-500mg	Thiazole biosynthetic enzyme, chloroplastic	Photosynthesis	9.00967	18.2821	0.492813	774.951	1426.77	0.0326371	1.97448	4.11843	0.479425	187.431	358.297	0.202218
Glyma18g51600.1	Clark only	400-500mg	Allene oxide cyclase 4, chloroplastic	Photosynthesis	3.46443	7.46892	0.463847	287.415	562.207	0.0412355	1.28192	0.523916	2.44681	117.372	43.9628	0.141357
Glyma10g28270.1	Clark only	400-500mg	Translation initiation factor IF-2	Protein metabolism	24.5594	2.7727	8.85757	4421.59	452.923	5.93296e-15	5.84764	4.95521	1.1801	1161.89	902.336	0.576075
Glyma18g46560.1	Clark only	400-500mg	Seed trypsin/chymotrypsin inhibitor TI5-72	Protein metabolism	22.6468	2.40678	9.40957	994.836	95.9274	1.36882e-11	0.431651	4.82357	0.0894878	20.9268	214.318	0.000366224
Glyma09g31430.1	Clark only	400-500mg	Protein kinase, putative	Protein metabolism	8.6066	0.619775	13.8867	557.536	36.4281	2.9091e-11	2.53257	0.150966	16.7757	181.062	9.89162	7.90552e-05
Glyma09g31370.1	Clark only	400-500mg	Protein kinase, putative	Protein metabolism	10.1053	0.798277	12.6589	592.949	42.4995	4.16411e-11	2.79598	0.185187	15.0982	181.062	10.9907	0.000116901
Glyma12g26170.1	Clark only	400-500mg	Tyrosine aminotransferase	Protein metabolism	1.07677	7.05313	0.152666	107.06	636.278	5.28178e-07	0.796008	1.0601	0.750879	87.3467	106.61	0.757021
Glyma07g38580.1	Clark only	400-500mg	Proteinase inhibitor I4, serpin	Protein metabolism	5.95438	1.10136	5.40639	506.477	84.9989	2.40294e-06	0.852922	4.24125	0.201101	80.0678	364.891	0.00515314
Glyma11g27690.1	Clark only	400-500mg	Serine carboxypeptidase-like 40	Protein metabolism	3.57595	21.1065	0.169424	87.2952	467.494	9.14411e-06	4.93065	4.18417	1.17841	132.84	103.312	0.677462
Glyma16g33400.1	Clark only	400-500mg	Bowman-Birk type proteinase inhibitor D-II	Protein metabolism	29.4196	9.82413	2.99463	1290.49	390.995	7.19982e-05	7.7058	9.4134	0.818599	373.043	417.646	0.817911
Glyma18g13290.1	Clark only	400-500mg	aspartyl protease family protein	Protein metabolism	9.54693	3.2244	2.96084	1303.66	399.495	8.14021e-05	1.47312	1.01061	1.45766	222.006	139.582	0.393184
Glyma07g06100.1	Clark only	400-500mg	Aspartyl protease family protein	Protein metabolism	8.55731	26.8499	0.318709	952.012	2710.25	0.000165348	4.23878	1.47486	2.87402	520.44	165.959	0.0228977
Glyma18g46550.1	Clark only	400-500mg	Putative serine protease inhibitor	Protein metabolism	6.04865	0.994882	6.07977	203.414	30.3568	0.000199641	0.147088	2.74647	0.0535554	5.45917	93.4209	0.00158867
Glyma09g32070.1	Clark only	400-500mg	Probable serine incorporator	Protein metabolism	11.3724	4.31565	2.63516	1474.14	507.565	0.00027888	14.4502	25.0062	0.577864	2067.2	3278.52	0.294273
Glyma10g39060.1	Clark only	400-500mg	Putative ribosomal-protein-alanine acetyltransferase	Protein metabolism	7.84425	2.16864	3.61712	396.946	99.5702	0.000339187	2.13423	2.70564	0.788808	119.192	138.483	0.803112
Glyma08g11490.1	Clark only	400-500mg	Serine hydroxymethyltransferase 4	Protein metabolism	35.6506	96.1276	0.370867	4514.65	11045	0.000644816	25.572	23.5111	1.08766	3573.93	3011.45	0.695436
Glyma12g01450.1	Clark only	400-500mg	PAP27 (PURPLE ACID PHOSPHATASE 27); acid phosphatase/ protein serine/threonine phosphatase	Protein metabolism	1.88858	6.39486	0.295328	216.591	665.42	0.000701258	0.992032	2.45401	0.40425	125.561	284.659	0.124659
Glyma14g09990.1	Clark only	400-500mg	(PHYTOSULFOKINE 4 PRECURSOR); growth factor	Protein metabolism	11.1585	3.34648	3.3344	383.77	104.427	0.000744675	0.359565	1.2006	0.299487	13.6479	41.7646	0.263893
Glyma20g27220.1	Clark only	400-500mg	(PHYTOSULFOKINE 4 PRECURSOR); growth factor	Protein metabolism	7.24992	1.80971	4.00613	262.709	59.4992	0.000794024	0.273017	0.839644	0.325158	10.9183	30.7739	0.366581
Glyma16g02150.1	Clark only	400-500mg	Subtilisin-like protease	Protein metabolism	2.36128	6.94945	0.33978	357.416	954.417	0.00141786	0.375814	0.157934	2.37956	62.7804	24.1795	0.248805
Glyma12g29630.1	Clark only	400-500mg	kelch repeat-containing F-box family protein	Protein metabolism	148.316	73.3782	2.02126	17047.3	7652.33	0.00203145	81.8193	136.024	0.601508	10378.8	15813.4	0.330779
Glyma05g02460.1	Clark only	400-500mg	Putative carboxyl-terminal peptidase	Protein metabolism	1.97588	5.84368	0.338122	256.121	687.277	0.00240576	4.22948	2.4059	1.75797	605.058	315.433	0.174115
Glyma04g02460.2	Clark only	400-500mg	Subtilisin-like protease	Protein metabolism	9.40487	22.1606	0.424396	1407.43	3008.96	0.00522433	6.50068	5.84523	1.11213	1073.64	884.751	0.669739
Glyma12g13290.1	Clark only	400-500mg	Probable protein phosphatase 2C 58	Protein metabolism	9.06047	4.2068	2.15376	686.009	288.996	0.00743393	2.0035	3.84623	0.520899	167.414	294.55	0.277377
Glyma19g37270.1	Clark only	400-500mg	PAB7 (POLY(A) BINDING PROTEIN 7); RNA binding / translation initiation factor	Protein metabolism	3.1885	7.06831	0.451098	445.535	896.132	0.0215676	3.31582	2.04522	1.62125	511.342	289.055	0.239638
Glyma17g07450.1	Clark only	400-500mg	Arabidopsis thaliana GLUTAMINE DUMPER 3	Protein metabolism	14.7848	29.6211	0.49913	1117.54	2031.47	0.0309014	10.6669	12.0469	0.885453	889.844	921.02	0.941106
Glyma05g28820.1	Clark only	400-500mg	Kelch repeat-containing F-box family protein	Protein metabolism	2.37861	5.48237	0.433864	206.708	432.28	0.0351488	4.02235	0.662704	6.06961	385.781	58.2507	0.000693458
Glyma15g13750.1	Clark only	400-500mg	protease inhibitor/seed storage/lipid transfer protein (LTP) family protein	seed storage	0.886074	735.571	0.00120461	41.177	31014.9	4.38733e-70	1.08217	0.233827	4.62808	55.5015	10.9907	0.0902914
Glyma15g13740.1	Clark only	400-500mg	protease inhibitor/seed storage/lipid transfer protein (LTP) family protein	seed storage	0.575751	691.022	0.000833188	13.1766	14349	9.53714e-69	1.15274	0.332359	3.46835	29.1156	7.69348	0.286576
Glyma15g13770.1	Clark only	400-500mg	protease inhibitor/seed storage/lipid transfer protein (LTP) family protein	seed storage	0.130664	69.7982	0.00187202	5.76478	2794.04	8.93836e-47	0.0934315	0	93.4315	4.5493	1.09907	0.794613
Glyma10g39150.1	Clark only	400-500mg	Beta-conglycinin, alpha chain	seed storage	314.627	123.771	2.54201	42123.2	15035.1	7.32568e-05	843.315	468.614	1.79959	124606	63458	0.119971
Glyma19g34770.1	Clark only	400-500mg	Glycinin G2	seed storage	88.6817	34.9049	2.54067	8293.05	2961.61	0.000101419	60.5834	92.0058	0.658474	6252.56	8702.43	0.445832
Glyma20g28660.1	Clark only	400-500mg	Beta-conglycinin, alpha chain	seed storage	37.9492	18.3909	2.06348	4752.65	2089.76	0.00209761	85.7158	46.0897	1.85976	11847.3	5838.25	0.10504
Glyma20g28650.1	Clark only	400-500mg	Beta-conglycinin, alpha chain	seed storage	37.2159	18.1247	2.05333	4781.47	2112.83	0.00222162	83.726	45.0197	1.85977	11871.9	5850.34	0.105034
Glyma07g09740.1	Clark only	400-500mg	Maternal effect embryo arrest 55	Stress	8.64148	3.26906	2.64342	909.188	312.067	0.000637961	10.9075	19.4372	0.561165	1266.53	2068.45	0.270121
Glyma07g12180.1	Clark only	400-500mg	MATE efflux protein-related	Stress	7.66211	2.78558	2.75063	673.656	222.211	0.000817328	15.125	8.25594	1.83201	1467.61	734.178	0.126704
Glyma08g11480.1	Clark only	400-500mg	MATERNAL EFFECT EMBRYO ARREST 58	Stress	226.67	583.684	0.388344	29367.4	68613.6	0.00100812	260.944	140.072	1.86293	37311.6	18355.6	0.102883
Glyma03g37310.1	Clark only	400-500mg	SENESCENCE-ASSOCIATED GENE 21	Stress	16.9032	6.5807	2.5686	690.95	244.068	0.00149484	0.423537	1.06331	0.398318	19.1071	43.9628	0.375379
Glyma13g17220.1	Clark only	400-500mg	Senescence-associated protein-related	Stress	11.9276	30.5578	0.390328	947.071	2201.47	0.0024754	9.08508	5.65197	1.60742	796.128	453.916	0.228612
Glyma13g41980.1	Clark only	400-500mg	Salt tolerance protein	Stress	9.05223	3.89489	2.32413	752.715	293.853	0.00326094	2.21096	2.39142	0.924537	202.899	201.13	0.994489
Glyma01g36620.1	Clark only	400-500mg	Senescence-associated protein	Stress	6.40017	2.32138	2.75706	376.358	123.856	0.00341545	0.392554	4.6751	0.0839669	25.4761	278.064	0.000112355
Glyma05g27200.2	Clark only	400-500mg	Senescence-associated protein, putative	Stress	52.7726	26.3146	2.00545	3140.16	1420.7	0.00353271	98.7031	75.6756	1.30429	6481.85	4554.54	0.417272
Glyma03g28490.1	Clark only	400-500mg	embryo-abundant protein-related	Stress	7.72569	3.36411	2.2965	596.243	235.568	0.00540875	0.74776	1.67548	0.446295	63.6903	130.789	0.250724
Glyma01g01050.1	Clark only	400-500mg	MATE efflux protein-related	Stress	11.9251	5.58931	2.13355	782.363	332.71	0.006688	8.89685	5.30008	1.67863	644.182	351.702	0.203065
Glyma19g29210.1	Clark only	400-500mg	dehydrin family protein	Stress	75.5576	163.746	0.461431	5307.71	10436.7	0.00943932	200.651	115.597	1.73578	15555.9	8213.34	0.142216
Glyma18g31110.1	Clark only	400-500mg	HAT (Half-A-TPR) repeat|Tetratricopeptide repeat|HAT (Half-A-TPR) repeat|Tetratricopeptide repeat|HAT (Half-A-TPR) repeat	Stress	7.30998	2.9322	2.493	260.239	94.7131	0.0156153	12.5515	11.9649	1.04902	493.145	430.835	0.779011
Glyma09g16690.1	Clark only	400-500mg	Endoplasmin homolog	Stress	6.16589	2.48051	2.48574	252.827	92.2845	0.0168674	9.99263	9.32814	1.07123	452.201	386.872	0.747802
Glyma17g05520.1	Clark only	400-500mg	Senescence-associated protein-related	Stress	11.2941	24.2022	0.466656	935.541	1818.98	0.0176697	7.84268	8.21187	0.955042	716.97	688.017	0.931059
Glyma05g28480.1	Clark only	400-500mg	MEE58 (MATERNAL EFFECT EMBRYO ARREST 58)	Stress	136.22	276.017	0.493518	16401.6	30154	0.0178911	146.581	83.0632	1.7647	19478.3	10115.8	0.132018
Glyma01g01040.1	Clark only	400-500mg	MATE efflux protein-related	Stress	5.19241	2.55303	2.03382	321.181	143.284	0.0350036	4.33165	2.58236	1.6774	295.705	161.563	0.246954
Glyma03g35930.1	Clark only	400-500mg	Harpin-induced protein 1 (Hin1)	Stress	5.64715	2.81304	2.00749	327.769	148.141	0.036683	1.77551	1.17946	1.50536	113.733	69.2413	0.437638
Glyma08g04670.1	Clark only	400-500mg	MYB62 (myb domain protein 62); DNA binding / transcription factor	Transcription factor/related	7.72891	0.408598	18.9157	582.243	27.9282	5.03661e-13	0.120381	0.115394	1.04321	10.0085	8.79255	0.98963
Glyma20g35180.1	Clark only	400-500mg	Myb-related protein Myb4	Transcription factor/related	8.23502	0.620994	13.261	709.891	48.5708	2.9893e-12	0.0573818	0.163869	0.35017	5.45917	14.2879	0.589541
Glyma03g42390.1	Clark only	400-500mg	Zinc finger (C3HC4-type RING finger) family protein	Transcription factor/related	8.80348	0.847183	10.3915	737.068	64.3563	5.09814e-11	0.0886216	0.168721	0.525255	8.18875	14.2879	0.747843
Glyma10g00980.1	Clark only	400-500mg	Ethylene-responsive transcription factor 1B	Transcription factor/related	5.70646	0.337213	16.9224	317.063	16.9998	4.40111e-09	0	0	0	0.909861	1.09907	1
Glyma16g26740.1	Clark only	400-500mg	NAC domain-containing protein 18	Transcription factor/related	8.32043	1.41035	5.89956	860.599	132.355	3.56993e-08	0.390563	2.2062	0.17703	44.5832	230.804	0.00601249
Glyma08g11590.1	Clark only	400-500mg	Filamin/ABP280 repeat|RNA recognition motif	Transcription factor/related	0.866285	5.366	0.161439	196.826	1106.2	6.51931e-08	17.6346	17.4993	1.00773	4421.92	4021.49	0.827799
Glyma15g18070.1	Clark only	400-500mg	Transcription factor bHLH35	Transcription factor/related	9.15474	1.82352	5.02037	678.597	122.641	1.07491e-06	0.54498	0.454439	1.19924	44.5832	34.0711	0.766354
Glyma10g29750.1	Clark only	400-500mg	Zinc finger, C3HC4 type (RING finger)	Transcription factor/related	6.15722	1.24482	4.94626	522.948	95.9274	5.09624e-06	0.271791	0.268674	1.0116	25.4761	23.0804	0.954549
Glyma10g33060.1	Clark only	400-500mg	Ethylene-responsive transcription factor 1B	Transcription factor/related	5.2135	0.932545	5.59062	351.651	57.0707	1.52622e-05	0.146673	0.0644402	2.2761	10.9183	4.39628	0.678246
Glyma09g03690.1	Clark only	400-500mg	MYB108 (myb domain protein 108); DNA binding / transcription factor	Transcription factor/related	8.85023	2.38649	3.70847	749.421	183.355	2.46805e-05	0.36023	1.8992	0.189675	33.6649	162.662	0.0149627
Glyma01g02390.1	Clark only	400-500mg	bHLH093 (beta HLH protein 93); DNA binding / transcription factor	Transcription factor/related	6.1804	22.4845	0.274874	583.066	1924.62	3.30667e-05	9.8573	12.6007	0.78228	1026.32	1202.38	0.725377
Glyma09g36840.1	Clark only	400-500mg	Ethylene-responsive transcription factor	Transcription factor/related	3.80514	15.7201	0.242056	185.296	694.563	7.75585e-05	3.53835	1.0934	3.23609	190.161	53.8544	0.0369516
Glyma08g11550.2	Clark only	400-500mg	DNA binding protein, putative	Transcription factor/related	1.43748	5.45064	0.263726	207.532	713.991	0.000181451	8.86824	8.11361	1.09301	1413.01	1184.8	0.694267
Glyma18g44030.1	Clark only	400-500mg	Probable WRKY transcription factor 33	Transcription factor/related	5.81333	1.91467	3.0362	800.481	239.211	0.00019098	0.323309	0.386678	0.83612	49.1325	53.8544	0.921894
Glyma19g26400.1	Clark only	400-500mg	Probable WRKY transcription factor 75	Transcription factor/related	7.55576	2.44435	3.09112	533.654	156.641	0.00050081	0.630322	2.23083	0.282551	49.1325	159.365	0.059237
Glyma09g33590.1	Clark only	400-500mg	Transcription factor bHLH93	Transcription factor/related	4.05472	12.7656	0.31763	354.946	1013.92	0.00062034	5.15153	6.11963	0.841804	497.694	541.841	0.859093
Glyma19g02510.1	Clark only	400-500mg	Transcription factor bHLH135	Transcription factor/related	1.86242	7.03	0.264924	130.119	445.637	0.00076088	1.40421	0.217742	6.44896	108.273	15.387	0.0114099
Glyma08g11460.1	Clark only	400-500mg	AT-HSFA5; DNA binding / transcription factor	Transcription factor/related	10.273	27.7547	0.370134	1195.78	2931.25	0.00107799	8.15919	9.82997	0.830032	1048.16	1157.32	0.826576
Glyma01g37400.1	Clark only	400-500mg	DNA binding / nucleic acid binding / protein binding / zinc ion binding	Transcription factor/related	5.49765	2.20321	2.49529	667.891	242.854	0.00210184	15.4452	13.5239	1.14207	2070.84	1661.79	0.619058
Glyma15g00570.1	Clark only	400-500mg	Probable WRKY transcription factor 40	Transcription factor/related	28.1348	13.3488	2.10766	2654.27	1142.63	0.0021986	5.57532	3.24809	1.71649	580.491	309.937	0.191584
Glyma20g34570.1	Clark only	400-500mg	Ethylene-responsive transcription factor 1B	Transcription factor/related	5.02313	1.52756	3.28834	281.651	77.7133	0.00228923	0.147033	0.406971	0.361286	9.09861	23.0804	0.480613
Glyma05g05180.1	Clark only	400-500mg	ATERF-1 (ETHYLENE RESPONSIVE ELEMENT BINDING FACTOR 1); DNA binding / transcription activator/ transcription factor	Transcription factor/related	13.2696	5.9393	2.23421	1109.31	450.494	0.00268491	2.00195	3.48354	0.574688	184.702	294.55	0.3665
Glyma06g16440.1	Clark only	400-500mg	ATAF1; transcription activator/ transcription factor	Transcription factor/related	18.1515	8.69437	2.08773	1757.43	763.776	0.00334237	7.99556	6.26248	1.27674	854.359	613.281	0.471653
Glyma13g44730.1	Clark only	400-500mg	Probable WRKY transcription factor 40	Transcription factor/related	9.15884	4.02262	2.27684	822.716	327.853	0.00342365	1.9457	0.822582	2.36536	192.891	74.7367	0.10435
Glyma17g15480.1	Clark only	400-500mg	Ethylene-responsive transcription factor 1A	Transcription factor/related	36.9109	18.2647	2.02089	2818.15	1265.27	0.00343254	7.93647	9.13701	0.868606	668.748	705.602	0.909373
Glyma13g34920.1	Clark only	400-500mg	Ethylene-responsive transcription factor 4	Transcription factor/related	41.9303	99.5382	0.421249	2668.27	5747.14	0.00377555	40.4077	23.0351	1.75418	2837.86	1482.64	0.143252
Glyma09g41050.1	Clark only	400-500mg	Probable WRKY transcription factor 70	Transcription factor/related	6.71458	17.488	0.383954	489.183	1155.99	0.00380695	2.22928	0.745757	2.98928	179.243	54.9535	0.0519725
Glyma01g20780.1	Clark only	400-500mg	agenet domain-containing protein / bromo-adjacent homology (BAH) domain-containing protein	Transcription factor/related	25.3302	12.5896	2.012	2127.2	959.274	0.00429954	37.9625	26.0597	1.45675	3518.43	2213.53	0.291551
Glyma12g02540.1	Clark only	400-500mg	Putative NAC domain-containing protein 94	Transcription factor/related	14.4365	33.986	0.424777	1082.95	2313.19	0.00605865	4.8796	1.86862	2.61134	403.978	141.78	0.0421074
Glyma02g37520.1	Clark only	400-500mg	Transcription factor, putative	Transcription factor/related	11.4739	5.12563	2.23853	587.184	237.997	0.00686872	19.6699	22.8045	0.862546	1110.94	1180.4	0.893635
Glyma11g06960.1	Clark only	400-500mg	Transcription factor HBP-1a	Transcription factor/related	5.41333	2.5047	2.16127	592.949	248.925	0.00900492	4.13962	2.84714	1.45396	500.424	315.433	0.339796
Glyma10g38090.1	Clark only	400-500mg	AtMYB17 (myb domain protein 17); DNA binding / transcription factor	Transcription factor/related	7.82836	3.48598	2.24567	462.829	186.998	0.0100792	2.59366	1.08438	2.39184	169.234	64.8451	0.111511
Glyma08g24380.1	Clark only	400-500mg	Core histone H2A/H2B/H3/H4|Histone-like transcription factor (CBF/NF-Y) and archaeal histone	Transcription factor/related	1.69921	5.46797	0.310757	83.1775	242.854	0.0121487	1.33051	4.97244	0.267578	71.879	246.191	0.030067
Glyma19g36200.1	Clark only	400-500mg	AP2 (APETALA 2); transcription factor	Transcription factor/related	18.9524	39.5557	0.479131	2459.09	4656.73	0.0161639	30.791	16.5819	1.8569	4409.19	2176.16	0.109109
Glyma15g06200.1	Clark only	400-500mg	Transcription factor, putative	Transcription factor/related	5.04048	2.25693	2.23334	346.71	140.855	0.0174477	9.7442	9.0519	1.07648	739.717	629.767	0.728837
Glyma08g26880.1	Clark only	400-500mg	Core histone H2A/H2B/H3/H4|Histone-like transcription factor (CBF/NF-Y) and archaeal histone	Transcription factor/related	2.29433	6.3916	0.358961	121.06	305.996	0.017803	2.43741	1.09147	2.23316	141.938	58.2507	0.154854
Glyma07g34420.1	Clark only	400-500mg	WOX1 (WUSCHEL related homeobox 1); transcription factor	Transcription factor/related	2.10008	6.63378	0.316573	73.295	210.069	0.0185821	2.69287	0.622687	4.3246	103.724	21.9814	0.037147
Glyma05g32210.1	Clark only	400-500mg	Core histone H2A/H2B/H3/H4|Histone-like transcription factor (CBF/NF-Y) and archaeal histone	Transcription factor/related	3.36853	8.94619	0.376532	144.119	347.281	0.0192364	2.3894	1.32069	1.80921	112.823	57.1516	0.297486
Glyma17g06610.1	Clark only	400-500mg	basic helix-loop-helix (bHLH) family protein	Transcription factor/related	5.63235	2.70998	2.07837	420.005	183.355	0.0204605	1.41513	0.684876	2.06625	116.462	51.6562	0.215464
Glyma07g37410.1	Clark only	400-500mg	Ethylene-responsive transcription factor RAP2-3	Transcription factor/related	1.70781	6.90442	0.247351	33.7651	123.856	0.0212514	3.83628	1.5389	2.49287	83.7072	30.7739	0.18058
Glyma13g41710.1	Clark only	400-500mg	Core histone H2A/H2B/H3/H4|Histone-like transcription factor (CBF/NF-Y) and archaeal histone	Transcription factor/related	1.82171	5.16172	0.352928	96.3542	247.711	0.0238825	1.02874	0.986121	1.04321	60.0508	52.7553	0.876637
Glyma13g25090.1	Clark only	400-500mg	RNA polymerase-associated protein RTF1, putative	Transcription factor/related	5.73567	2.58428	2.21945	264.356	108.07	0.0290919	12.6106	12.6133	0.999784	641.452	588.002	0.853808
Glyma12g05240.2	Clark only	400-500mg	B3 domain-containing protein	Transcription factor/related	5.62972	12.2179	0.460778	382.946	754.062	0.0297965	4.82372	1.85305	2.60313	362.125	127.492	0.0460461
Glyma04g37690.1	Clark only	400-500mg	basic helix-loop-helix (bHLH) family protein	Transcription factor/related	2.63929	5.8625	0.450199	278.356	560.993	0.0335569	0.961483	2.41091	0.398804	111.913	257.182	0.125628
Glyma11g10230.1	Clark only	400-500mg	Putative NAC domain-containing protein 94	Transcription factor/related	4.20282	8.6599	0.485319	470.241	879.132	0.0391409	2.15893	0.728385	2.96399	266.589	82.4302	0.035267
Glyma05g07380.1	Clark only	400-500mg	AGL8 (agamous-like 8); transcription factor	Transcription factor/related	2.36478	5.43633	0.434997	168.826	352.138	0.0460002	2.40196	1.46118	1.64385	189.251	105.511	0.302533
Glyma18g08000.1	Clark only	400-500mg	Transmembrane amino acid transporter protein	transporter	14.7346	2.73801	5.38151	1526.84	257.425	7.71375e-09	0.525097	3.68071	0.142662	60.0508	385.773	0.000779984
Glyma06g38400.1	Clark only	400-500mg	ABC transporter G family member 14	Transporter	12.2691	3.54454	3.46141	1371.19	359.424	9.14426e-06	25.8997	16.5969	1.56052	3194.52	1876.11	0.227384
Glyma15g01490.1	Clark only	400-500mg	ATP-binding cassette transporter, putative	Transporter	6.50384	2.04638	3.17822	1909.79	545.207	1.47323e-05	2.25169	3.86336	0.582834	729.708	1147.43	0.319197
Glyma06g16340.1	Clark only	400-500mg	Transmembrane amino acid transporter protein	transporter	5.26293	1.41479	3.71993	662.126	161.498	3.75154e-05	0.760143	0.639143	1.18932	105.544	81.3311	0.68645
Glyma11g08750.1	Clark only	400-500mg	Ganglioside-induced differentiation-associated protein 2	Transporter	10.2127	4.20256	2.43011	702.479	262.282	0.00243637	4.75824	3.25426	1.46216	361.215	226.408	0.352615
Glyma20g21030.1	Clark only	400-500mg	Ammonium transporter 1 member 1	Transporter	9.50679	4.1179	2.30865	908.364	356.995	0.00256861	3.05441	1.73998	1.75543	322.091	168.158	0.208593
Glyma07g18670.1	Clark only	400-500mg	Ammonium transporter 2 member 1	Transporter	5.77868	2.51107	2.30128	674.479	265.925	0.0042933	0.904108	0.474799	1.90419	116.462	56.0525	0.260824
Glyma10g30010.1	Clark only	400-500mg	Transmembrane protein, putative	transporter	2.95616	8.18507	0.361165	258.592	649.635	0.00482202	7.60568	7.88801	0.964208	734.258	697.909	0.914377
Glyma14g34210.1	Clark only	400-500mg	Low affinity sulfate transporter 3	Transporter	7.52533	18.0183	0.417648	1052.48	2286.47	0.00509261	22.553	11.7552	1.91857	3481.13	1662.89	0.0953406
Glyma09g15550.1	Clark only	400-500mg	FRD3 (FERRIC REDUCTASE DEFECTIVE 3); antiporter/ transporter	Transporter	3.70655	9.00495	0.411613	494.124	1089.2	0.0079934	2.17066	2.03776	1.06522	319.361	274.767	0.76702
Glyma14g37020.1	Clark only	400-500mg	Peptide transporter PTR1	Transporter	5.10818	2.44035	2.09322	697.538	302.353	0.00924387	2.92813	4.25728	0.687794	441.283	588.002	0.543535
Glyma07g37690.1	Clark only	400-500mg	RALFL33 (ralf-like 33); signal transducer	transporter	14.0198	29.6079	0.473515	747.774	1432.84	0.023083	8.82586	5.11357	1.72597	519.531	275.866	0.192731
Glyma13g10790.1	Clark only	400-500mg	Zinc transporter 1	transporter	8.38911	17.4714	0.480164	652.244	1232.48	0.0285459	3.36137	1.64918	2.03821	288.426	129.69	0.133066
Glyma18g10810.1	Clark only	400-500mg	PIF-like transposase	Transposon related	1.51979	8.0561	0.188651	103.766	499.065	1.98317e-05	1.52142	2.18036	0.697783	114.642	150.572	0.640586
Glyma06g38680.1	Clark only	400-500mg	PIF-like transposase	Transposon related	1.13381	5.99797	0.189033	77.4127	371.567	8.00995e-05	1.06258	1.63925	0.648211	80.0678	113.204	0.583414
Glyma05g05910.1	Clark only	400-500mg	PIF-like transposase	Transposon related	1.03428	5.02131	0.205979	65.8832	290.211	0.000469711	1.03539	1.38175	0.749334	72.7889	89.0246	0.768249
Glyma04g16070.1	Clark only	400-500mg	PIF-like transposase	Transposon related	1.24031	5.77802	0.214661	74.1186	313.282	0.000470021	1.36581	1.9093	0.715347	90.0762	115.402	0.692684
Glyma15g36030.1	Clark only	400-500mg	Transposon protein, putative, CACTA, En/Spm sub-class	Transposon related	0.911747	5.06229	0.180106	39.5299	199.14	0.0009509	1.08386	1.60401	0.675718	51.8621	70.3404	0.679881
Glyma17g18230.1	Clark only	400-500mg	unknown	unknown	15.6285	0.0772539	202.3	1082.95	4.85708	6.86679e-29	0	0	0	0.909861	1.09907	1
Glyma09g26670.1	Clark only	400-500mg	unknown	unknown	10.8784	0	10878.4	647.302	1.21427	1.07012e-23	0.013855	0	13.855	0.909861	1.09907	1
Glyma02g00860.1	Clark only	400-500mg	unknown	unknown	0.0191917	11.9449	0.00160669	0.82354	465.066	1.4001e-21	0.0576369	0.253226	0.22761	2.72958	10.9907	0.542611
Glyma05g21360.1	Clark only	400-500mg	unknown	unknown	9.44156	0.0848859	111.227	595.419	4.85708	4.9275e-20	0.0130729	0.0516918	0.2529	0.909861	3.29721	0.870229
Glyma02g37280.1	Clark only	400-500mg	Plastid-targeted protein 3	unknown	15.5719	0.88917	17.5128	867.187	44.928	5.64436e-15	0.207256	2.10733	0.0983501	12.7381	118.699	0.00358548
Glyma10g28280.1	Clark only	400-500mg	unknown	unknown	6.87512	0.670589	10.2524	768.363	67.9991	4.09201e-11	2.76627	1.95429	1.41549	341.198	220.913	0.38988
Glyma02g14260.1	Clark only	400-500mg	unknown	unknown	6.55691	0.765926	8.56076	779.069	82.5704	4.28872e-10	0.20122	0.0365816	5.50058	26.386	4.39628	0.206213
Glyma12g22910.1	Clark only	400-500mg	unknown	unknown	26.7398	3.81314	7.01255	900.953	116.57	2.34577e-09	9.15121	10.8039	0.847027	340.288	368.188	0.875475
Glyma16g28610.1	Clark only	400-500mg	unknown	unknown	36.9896	7.01723	5.27126	1707.2	293.853	6.89764e-09	2.6794	1.29491	2.06918	136.479	60.4488	0.194378
Glyma12g05980.1	Clark only	400-500mg	unknown	unknown	3.52094	18.727	0.188014	654.714	3159.53	2.89101e-08	8.62336	4.8035	1.79522	1769.68	903.435	0.13505
Glyma13g02230.1	Clark only	400-500mg	unknown	unknown	12.2837	1.55708	7.88893	527.889	60.7135	3.00954e-08	0.211023	0.101141	2.08643	10.0085	4.39628	0.724307
Glyma12g05320.1	Clark only	400-500mg	unknown	unknown	24.7401	5.18245	4.77383	1028.6	195.498	2.71793e-07	1.05095	1.38519	0.758701	48.2226	58.2507	0.815746
Glyma02g14820.1	Clark only	400-500mg	unknown	unknown	5.77316	0.457646	12.6149	236.356	16.9998	7.73998e-07	0.181234	0.159249	1.13805	8.18875	6.59441	0.966076
Glyma10g40880.1	Clark only	400-500mg	unknown	unknown	6.28313	0.433649	14.489	213.297	13.357	9.03815e-07	0.437134	1.92054	0.22761	16.3775	65.9441	0.10321
Glyma08g45300.1	Clark only	400-500mg	unknown	unknown	40.5046	10.9157	3.71067	1320.96	322.996	3.83878e-06	0.151676	0.366511	0.413837	5.45917	12.0898	0.686669
Glyma15g42260.1	Clark only	400-500mg	unknown	unknown	24.847	4.65898	5.33313	385.417	65.5706	1.34528e-05	1.32872	0.980732	1.35482	22.7465	15.387	0.7626
Glyma09g07160.1	Clark only	400-500mg	unknown	unknown	6.1443	1.46836	4.18446	532.007	115.356	2.64223e-05	0.228516	0.552189	0.413837	21.8367	48.359	0.37533
Glyma11g13290.1	Clark only	400-500mg	unknown	unknown	9.7316	2.05382	4.73828	380.475	72.8562	4.07971e-05	0.50608	0.305724	1.65535	21.8367	12.0898	0.655477
Glyma02g06150.1	Clark only	400-500mg	unknown	unknown	6.06303	1.3835	4.38237	434.005	89.856	4.29758e-05	0.0460685	0.0455402	1.0116	3.63944	3.29721	1
Glyma10g35840.1	Clark only	400-500mg	unknown	unknown	318.795	120.086	2.65471	14875.6	5084.15	4.32926e-05	94.8947	49.8811	1.90242	4886.86	2354.21	0.0972532
Glyma06g02340.1	Clark only	400-500mg	unknown	unknown	13.7227	4.24491	3.23273	956.13	268.354	5.76846e-05	2.03517	1.20086	1.69476	156.496	84.6283	0.300405
Glyma08g16050.1	Clark only	400-500mg	unknown	unknown	56.547	16.3735	3.45356	679.42	178.498	7.67744e-05	3.1563	1.71832	1.83686	41.8536	20.8823	0.464536
Glyma12g31930.1	Clark only	400-500mg	unknown	unknown	6.64888	20.4176	0.325645	701.656	1954.98	0.000312755	17.6322	10.2763	1.71582	2053.56	1096.87	0.160618
Glyma08g45070.1	Clark only	400-500mg	unknown	unknown	6.41894	1.94509	3.30008	499.065	137.213	0.000338	0.243885	0.57302	0.425613	20.9268	45.0618	0.405306
Glyma13g28660.1	Clark only	400-500mg	unknown	unknown	6.40602	1.64507	3.89408	333.534	77.7133	0.000370502	6.34956	6.67849	0.950747	364.854	351.702	0.944457
Glyma02g31140.1	Clark only	400-500mg	unknown	unknown	82.084	35.1503	2.33523	3428.4	1332.05	0.000523015	49.6625	30.8814	1.60817	2289.21	1304.59	0.206029
Glyma11g14020.1	Clark only	400-500mg	Putative glycosyl hydrolase of unknown function	unknown	3.19173	9.45223	0.337669	588.831	1582.19	0.00063374	7.05168	4.19957	1.67914	1435.76	783.636	0.18079
Glyma03g28730.1	Clark only	400-500mg	unknown	unknown	7.61933	2.36676	3.21931	409.299	115.356	0.000800647	1.36589	0.910265	1.50054	80.9776	49.4581	0.488683
Glyma10g32430.1	Clark only	400-500mg	unknown	unknown	5.31753	1.70988	3.10989	387.064	112.927	0.00125962	1.51769	0.761337	1.99345	121.921	56.0525	0.228291
Glyma14g37980.1	Clark only	400-500mg	unknown	unknown	17.9448	7.46378	2.40425	1003.9	378.852	0.00145478	0.368418	0.48559	0.758701	22.7465	27.4767	0.878643
Glyma20g25210.1	Clark only	400-500mg	unknown	unknown	5.71456	2.02028	2.82859	450.476	144.498	0.00175145	2.02891	0.413535	4.90627	176.513	32.9721	0.00920721
Glyma17g09450.1	Clark only	400-500mg	unknown	unknown	2.60928	7.82813	0.333321	256.944	699.42	0.00203506	6.83159	3.61938	1.8875	742.447	360.495	0.126461
Glyma02g13930.1	Clark only	400-500mg	unknown	unknown	63.2871	30.3156	2.08761	3053.69	1327.2	0.00225503	10.2858	9.59357	1.07216	547.736	468.203	0.741625
Glyma10g05860.1	Clark only	400-500mg	unknown	unknown	8.40684	3.2756	2.56651	563.301	199.14	0.00232983	11.578	8.43286	1.37296	856.179	571.516	0.38118
Glyma17g35110.1	Clark only	400-500mg	unknown	unknown	5.03429	1.67339	3.00843	326.122	98.3559	0.00268736	0.97994	4.62964	0.211667	70.0593	303.343	0.00852271
Glyma11g36900.2	Clark only	400-500mg	unknown	unknown	5.39426	1.85946	2.90099	326.122	101.999	0.0034663	5.42732	5.71556	0.949569	362.125	349.504	0.946565
Glyma15g06580.1	Clark only	400-500mg	unknown	unknown	1.92046	8.6817	0.221208	45.2947	185.783	0.00390345	1.7827	0.967515	1.84256	46.4029	23.0804	0.441615
Glyma14g39320.1	Clark only	400-500mg	unknown	unknown	5.28259	1.49606	3.531	198.473	50.9994	0.00463359	0.526631	0.0578435	9.10441	21.8367	2.19814	0.181585
Glyma09g32230.1	Clark only	400-500mg	unknown	unknown	13.9631	5.65117	2.47084	433.182	159.069	0.00559187	4.3582	4.76356	0.914904	149.217	149.473	1
Glyma11g36850.1	Clark only	400-500mg	MAC/Perforin domain	unknown	6.28402	2.95462	2.12684	910.835	388.567	0.00561621	3.01456	3.38857	0.889627	482.226	496.779	0.952944
Glyma08g18880.1	Clark only	400-500mg	unknown	unknown	40.7734	93.6603	0.435332	1933.67	4030.16	0.00613148	30.5781	16.1075	1.89837	1600.45	772.646	0.107593
Glyma09g32240.2	Clark only	400-500mg	unknown	unknown	14.0978	6.69347	2.1062	893.541	384.924	0.00629954	3.39491	4.52607	0.750079	237.474	290.154	0.696084
Glyma13g40490.1	Clark only	400-500mg	unknown	unknown	10.284	2.5853	3.97787	149.061	33.9996	0.00661366	1.30821	3.22363	0.405817	20.9268	47.26	0.369707
Glyma15g10460.1	Clark only	400-500mg	unknown	unknown	6.3552	2.70356	2.35068	471.888	182.141	0.00688617	2.86457	5.12197	0.559271	234.744	384.674	0.321843
Glyma13g27530.1	Clark only	400-500mg	unknown	unknown	10.1747	4.37512	2.32559	479.3	186.998	0.00726173	9.06556	7.10468	1.276	471.308	338.513	0.49395
Glyma10g35740.1	Clark only	400-500mg	unknown	unknown	8.21316	3.68051	2.23153	543.536	220.997	0.00802087	3.06455	2.49577	1.2279	223.826	167.058	0.586358
Glyma02g39840.1	Clark only	400-500mg	unknown	unknown	6.44293	2.22769	2.8922	232.238	72.8562	0.00876886	0.434564	1.38671	0.313377	17.2874	50.5572	0.240107
Glyma18g07850.1	Clark only	400-500mg	unknown	unknown	5.52956	1.93688	2.85487	233.062	74.0705	0.00934743	0.13692	0.412495	0.331932	6.36903	17.5851	0.517633
Glyma07g35830.1	Clark only	400-500mg	unknown	unknown	2.44004	7.89439	0.309086	90.5894	265.925	0.00952957	3.53075	0.878053	4.02112	144.668	32.9721	0.0262406
Glyma10g31910.1	Clark only	400-500mg	unknown	unknown	7.00926	2.55628	2.74198	249.533	82.5704	0.00992622	8.01255	6.07403	1.31915	314.812	218.715	0.474743
Glyma02g27050.1	Clark only	400-500mg	unknown	unknown	2.37996	6.85512	0.34718	137.531	359.424	0.0105369	1.55505	2.31288	0.672345	99.1748	135.185	0.606014
Glyma13g32740.1	Clark only	400-500mg	unknown	unknown	2.07034	7.49787	0.276124	57.6478	189.426	0.0117268	1.42118	0.819516	1.73417	43.6733	23.0804	0.49089
Glyma07g31060.1	Clark only	400-500mg	unknown	unknown	5.98296	1.18363	5.05475	94.7071	16.9998	0.0120823	0.468734	0.549165	0.853539	8.18875	8.79255	1
Glyma07g03480.1	Clark only	400-500mg	unknown	unknown	5.54268	2.19943	2.52005	283.298	101.999	0.0122211	1.83879	3.80548	0.483195	103.724	196.733	0.255912
Glyma07g37620.1	Clark only	400-500mg	unknown	unknown	8.75417	21.3032	0.410933	326.122	720.062	0.0125275	4.66947	2.97519	1.56947	191.981	112.105	0.339123
Glyma07g39060.1	Clark only	400-500mg	unknown	unknown	3.56107	8.42325	0.422767	370.593	795.347	0.0141498	5.67214	3.93645	1.44093	651.46	414.349	0.337366
Glyma07g37200.1	Clark only	400-500mg	unknown	unknown	12.9544	28.2289	0.458906	867.187	1714.55	0.0156143	6.37947	4.46392	1.42912	471.308	302.244	0.360769
Glyma10g35710.1	Clark only	400-500mg	unknown	unknown	5.07272	2.292	2.21323	352.475	144.498	0.0179637	3.951	2.07991	1.8996	302.984	146.176	0.164948
Glyma19g30750.1	Clark only	400-500mg	unknown	unknown	4.10118	9.00753	0.455305	482.594	961.702	0.0219177	5.11446	2.96422	1.72539	664.199	352.801	0.182764
Glyma11g05280.1	Clark only	400-500mg	LOB DOMAIN-CONTAINING PROTEIN 37	unknown	36.9466	74.2251	0.497764	2635.33	4803.65	0.0233885	50.8098	25.7763	1.97119	3999.75	1859.62	0.0833358
Glyma05g05920.1	Clark only	400-500mg	unknown	unknown	2.17555	6.2673	0.347127	90.5894	236.783	0.0237539	1.74231	2.74006	0.635864	80.0678	115.402	0.56092
Glyma15g42490.1	Clark only	400-500mg	unknown	unknown	6.7475	3.05852	2.20614	277.533	114.141	0.0276748	3.22704	2.93245	1.10046	146.488	121.997	0.757013
Glyma20g34750.1	Clark only	400-500mg	unknown	unknown	2.43559	5.46783	0.445439	302.239	615.635	0.028169	2.50464	2.08406	1.20181	343.018	261.578	0.589015
Glyma04g05270.1	Clark only	400-500mg	unknown	unknown	53.8269	108.867	0.494426	838.364	1538.48	0.0322696	35.2526	22.2555	1.584	605.967	350.603	0.250984
Glyma03g06720.1	Clark only	400-500mg	unknown	unknown	2.57015	6.87128	0.374043	102.119	247.711	0.0327483	1.5562	2.57075	0.605347	68.2396	103.312	0.524403
Glyma10g06050.1	Clark only	400-500mg	unknown	unknown	5.42426	2.31603	2.34205	210.003	81.3561	0.0331127	10.8601	6.20279	1.75085	464.029	242.894	0.18865
Glyma01g02230.1	Clark only	400-500mg	unknown	unknown	1.76938	5.10033	0.346915	69.1773	180.926	0.0389948	1.20194	0.194552	6.17799	51.8621	7.69348	0.0630837
Glyma04g16080.1	Clark only	400-500mg	unknown	unknown	1.77017	5.44816	0.324911	54.3536	151.784	0.040536	1.18138	1.80483	0.654566	40.0339	56.0525	0.677087
Glyma01g02220.1	Clark only	400-500mg	unknown	unknown	2.0179	5.66777	0.35603	66.7067	169.998	0.0487627	1.34671	0.197224	6.82831	49.1325	6.59441	0.0599739
Glyma13g23190.1	Clark only	400-500mg	beta-glucuronidase	xenobiotic metabolism	5.16218	11.4644	0.450278	651.42	1312.63	0.0156012	1.86195	2.34218	0.794963	259.31	298.947	0.781182
Glyma17g07720.1	Clark only	400-500mg	Unknown	Unknown	19.3595	8.69131	2.22746	995.66	405.566	0.00320017	36.0676	16.2688	2.21698	2047.19	846.283	0.050377
Glyma17g07730.1	Clark only	400-500mg	Unknown	Unknown	20.2116	9.01035	2.24315	981.659	397.066	0.00304472	37.3263	16.869	2.21271	2000.78	828.698	0.0510392
Glyma10g38910.1	Clark only	400-500mg	Early light-induced protein, chloroplastic	Photosynthesis	5.31783	13.3576	0.398114	315.416	718.848	0.00961906	4.32277	10.5341	0.410358	282.967	631.965	0.0947848
Glyma14g03680.1	Clark only	400-500mg	COPII coat assembly protein SEC16	Cell wall	12.3646	5.96406	2.07318	466.124	203.997	0.017804	8.96628	4.38128	2.0465	373.043	167.058	0.116307
Glyma16g03320.1	Harosoy only	400-500mg	Calmodulin binding / protein binding	Calcium ion binding	3.27796	0.94597	3.46519	565.772	148.141	0.000138548	0.210168	6.49714	0.0323477	40.0339	1134.24	1.40204e-09
Glyma20g34300.1	Harosoy only	400-500mg	Caleosin-related family protein / embryo-specific protein, putative	calcium ion binding	2.22506	1.99179	1.11712	97.1777	78.9276	0.706029	0.471918	5.89663	0.0800318	22.7465	260.479	0.000111059
Glyma10g33350.1	Harosoy only	400-500mg	Caleosin-related family protein / embryo-specific protein, putative	calcium ion binding	210.013	168.332	1.24761	10280.2	7476.26	0.217814	43.0312	219.342	0.196183	2324.69	10859.9	0.000654776
Glyma19g43680.1	Harosoy only	400-500mg	Caleosin-related family protein / embryo-specific protein, putative	calcium ion binding	32.1798	21.6756	1.48461	1863.67	1138.99	0.0761228	22.634	91.0738	0.248524	1446.68	5334.88	0.00375615
Glyma17g06150.1	Harosoy only	400-500mg	Calmodulin-binding family protein	Calcium ion binding	8.74867	11.5288	0.758853	1132.37	1353.91	0.524965	10.2167	3.0223	3.38043	1459.42	395.665	0.00525388
Glyma09g25350.1	Harosoy only	400-500mg	Caleosin-related family protein / embryo-specific protein, putative	calcium ion binding	13.5337	9.71288	1.39337	423.299	275.639	0.210673	9.489	38.5282	0.246287	327.55	1218.87	0.00537833
Glyma04g17710.1	Harosoy only	400-500mg	Putative calcium-binding protein	calcium ion binding	48.6961	58.8151	0.827951	2312.5	2534.18	0.732759	42.0124	12.974	3.2382	2201.86	623.172	0.00592082
Glyma09g07470.1	Harosoy only	400-500mg	Calmodulin-binding family protein	Calcium ion binding	59.4774	57.8521	1.02809	8946.11	7895.19	0.629188	60.5059	19.4334	3.11349	10044	2956.5	0.00605511
Glyma17g13820.1	Harosoy only	400-500mg	Calcium-binding EF hand family protein	calcium ion binding	21.4563	23.644	0.907472	1008.01	1007.84	1	17.5835	5.34293	3.29099	911.681	253.885	0.00782808
Glyma04g17650.1	Harosoy only	400-500mg	Probable calcium-binding protein	calcium ion binding	84.3347	92.7298	0.909468	3972.76	3963.38	0.994494	59.4862	19.6532	3.02679	3092.62	936.407	0.00830108
Glyma04g17660.1	Harosoy only	400-500mg	calcium ion binding	calcium ion binding	18.1302	18.4563	0.982334	504.83	466.28	0.808337	15.2777	4.48783	3.40426	469.488	126.393	0.0108835
Glyma15g18640.1	Harosoy only	400-500mg	Calmodulin binding protein, putative	Calcium ion binding	39.7192	32.6162	1.21777	5731.84	4270.59	0.26032	47.3314	16.6937	2.83529	7538.2	2436.64	0.0111235
Glyma13g21690.1	Harosoy only	400-500mg	Calmodulin binding protein, putative	Calcium ion binding	7.44774	11.6157	0.641181	736.245	1041.84	0.233259	5.62099	1.83569	3.06206	613.246	183.545	0.0149295
Glyma04g42360.1	Harosoy only	400-500mg	Probable calcium-binding protein	calcium ion binding	8.59405	5.29233	1.62387	391.181	218.569	0.100589	1.57576	6.56496	0.240025	79.1579	302.244	0.0150848
Glyma03g41030.1	Harosoy only	400-500mg	caleosin-related family protein / embryo-specific protein, putative	calcium ion binding	13.7006	10.1564	1.34897	967.659	650.849	0.179479	12.7232	40.2165	0.316367	991.748	2872.97	0.0182303
Glyma12g31070.1	Harosoy only	400-500mg	calcium ion binding	calcium ion binding	4.97215	3.01021	1.65176	336.004	184.569	0.104678	1.64696	5.98166	0.275335	122.831	408.854	0.0206197
Glyma13g39240.1	Harosoy only	400-500mg	calcium ion binding	calcium ion binding	17.3001	11.6677	1.48274	1206.49	738.276	0.0895161	6.21816	19.2897	0.322356	478.587	1360.65	0.0238121
Glyma15g12110.1	Harosoy only	400-500mg	IQ calmodulin-binding motif	Calcium ion binding	6.80321	10.0161	0.679231	455.418	608.349	0.356448	6.85977	2.51603	2.72643	506.793	170.356	0.0298805
Glyma03g27560.1	Harosoy only	400-500mg	Calmodulin binding	calcium ion binding	94.1213	132.045	0.712797	7006.68	8918.82	0.350267	66.9346	28.3176	2.36371	5499.2	2132.19	0.0325072
Glyma11g25660.1	Harosoy only	400-500mg	CML37 (CALMODULIN LIKE 37); calcium ion binding	Calcium ion binding	33.9529	26.566	1.27806	1400.84	994.487	0.225555	22.0201	8.90193	2.47363	1002.67	371.485	0.0344231
Glyma07g05680.1	Harosoy only	400-500mg	iqd17 (IQ-domain 17); calmodulin binding	Calcium ion binding	3.583	3.92523	0.912812	477.653	474.78	0.991403	7.52	3.0811	2.44069	1106.39	415.448	0.0356543
Glyma08g45410.1	Harosoy only	400-500mg	Probable calcium-binding protein	calcium ion binding	7.61295	9.12762	0.834056	455.418	495.422	0.795585	18.8392	7.81072	2.41196	1243.78	472.6	0.0365763
Glyma11g11020.1	Harosoy only	400-500mg	DWF1 (DWARF 1); calmodulin binding / catalytic	Calcium ion binding	8.59855	10.4799	0.820482	1251.78	1384.27	0.719416	8.94756	3.75444	2.3832	1437.58	552.832	0.037457
Glyma11g25670.1	Harosoy only	400-500mg	CML37 (CALMODULIN LIKE 37); calcium ion binding	Calcium ion binding	24.7178	20.0393	1.23347	1110.96	817.204	0.288253	15.6096	6.35841	2.45496	774.292	289.055	0.0393339
Glyma12g03210.1	Harosoy only	400-500mg	DWF1 (DWARF 1); calmodulin binding / catalytic	Calcium ion binding	8.51225	10.6449	0.799652	1243.55	1410.98	0.651458	8.10942	3.55541	2.28086	1307.47	525.355	0.0476646
Glyma12g34580.1	Harosoy only	400-500mg	Calcium-binding EF hand family protein	calcium ion binding	31.9681	37.961	0.842131	1260.02	1357.55	0.790519	20.6447	8.87721	2.32558	898.033	353.9	0.0482028
Glyma15g30610.1	Harosoy only	400-500mg	Calcium ion binding protein, putative	calcium ion binding	36.2845	42.6704	0.850343	1969.91	2101.9	0.810927	35.3667	15.8919	2.22546	2119.07	872.661	0.0491744
Glyma12g00780.1	Harosoy only	400-500mg	Acid beta-fructofuranosidase	Carbohydrate metabolism	1.4945	2.18977	0.682491	200.944	267.139	0.452274	0.104237	40.2549	0.00258942	15.4676	5474.46	3.12911e-21
Glyma10g17550.1	Harosoy only	400-500mg	Polygalacturonase	Carbohydrate metabolism	0.021202	0	21.202	1.64708	1.21427	1	0.0212247	14.2673	0.00148765	1.81972	1121.05	1.3065e-17
Glyma03g29440.1	Harosoy only	400-500mg	Alkaline alpha-galactosidase	Carbohydrate metabolism	26.588	15.7023	1.69325	4835.83	2591.25	0.0185553	1.72246	150.824	0.0114203	345.747	27746	5.88266e-16
Glyma03g38490.1	Harosoy only	400-500mg	Mannan endo-1,4-beta-mannosidase 2	Carbohydrate metabolism	0.0536414	0.232455	0.23076	4.94124	19.4283	0.353435	0.0626488	8.19839	0.00764159	6.36903	763.853	5.1104e-13
Glyma09g08710.1	Harosoy only	400-500mg	Alkaline alpha-galactosidase	Carbohydrate metabolism	1.3193	0.570198	2.31376	77.4127	30.3568	0.159294	0.182652	10.4075	0.01755	11.8282	617.677	2.83999e-10
Glyma20g22700.1	Harosoy only	400-500mg	Galactinol synthase	Carbohydrate metabolism	1.79339	2.41831	0.741589	154.825	189.426	0.630617	0.391532	12.7	0.0308293	37.3043	1108.96	1.02699e-09
Glyma10g28610.1	Harosoy only	400-500mg	Galactinol synthase	Carbohydrate metabolism	8.44415	15.0454	0.561243	760.127	1228.84	0.0953566	3.97475	78.4263	0.0506813	394.88	7140.65	4.92775e-09
Glyma13g23740.1	Harosoy only	400-500mg	lactoylglutathione lyase family protein / glyoxalase I family protein	Carbohydrate metabolism	1.19858	0.924701	1.29619	81.5304	57.0707	0.55119	0.145439	6.29397	0.0231076	10.9183	433.033	1.26659e-08
Glyma12g36330.1	Harosoy only	400-500mg	Alpha-amylase/subtilisin inhibitor	Carbohydrate metabolism	2.53266	1.75037	1.44693	143.296	89.856	0.329246	0.203996	7.56691	0.0269589	12.7381	433.033	3.01233e-08
Glyma09g29840.1	Harosoy only	400-500mg	Beta-amylase	Carbohydrate metabolism	12.5216	10.5893	1.18247	1715.43	1316.27	0.338939	2.96676	47.717	0.0621741	448.561	6612	3.63426e-08
Glyma16g34360.1	Harosoy only	400-500mg	Beta-amylase	Carbohydrate metabolism	7.70624	7.8743	0.978658	898.482	832.989	0.798825	3.00519	42.6667	0.0704342	386.691	5031.54	1.34398e-07
Glyma19g40680.1	Harosoy only	400-500mg	Arabidopsis thaliana galactinol synthase 1	Carbohydrate metabolism	17.7609	14.4313	1.23072	1138.13	839.061	0.290399	2.68886	38.7979	0.0693044	190.161	2514.67	1.99628e-07
Glyma03g38080.1	Harosoy only	400-500mg	Arabidopsis thaliana galactinol synthase 1	Carbohydrate metabolism	104.532	91.4166	1.14347	10652.5	8452.54	0.370059	11.1804	144.75	0.0772394	1257.43	14919.9	2.20303e-07
Glyma16g33510.1	Harosoy only	400-500mg	Alpha-galactosidase	Carbohydrate metabolism	44.9615	27.6972	1.62332	5179.24	2894.82	0.0275784	5.24601	67.956	0.0771971	666.928	7917.69	2.57328e-07
Glyma17g12480.1	Harosoy only	400-500mg	lactoylglutathione lyase family protein / glyoxalase I family protein	Carbohydrate metabolism	1.62892	1.47987	1.10072	104.59	86.2132	0.717704	0.359517	7.95406	0.0451992	25.4761	516.562	2.98413e-07
Glyma09g28920.1	Harosoy only	400-500mg	Alpha-galactosidase	Carbohydrate metabolism	21.8067	15.954	1.36685	2604.86	1729.12	0.12991	2.94703	35.4864	0.0830467	388.511	4287.47	6.57321e-07
Glyma19g27600.1	Harosoy only	400-500mg	UDP-glucosyltransferase/ UDP-glycosyltransferase/ transferase	Carbohydrate metabolism	8.49667	4.537	1.87275	751.892	364.281	0.0210063	10.4622	1.08058	9.68206	1021.77	96.7181	4.75901e-06
Glyma19g40550.1	Harosoy only	400-500mg	Galactinol-raffinose galactosyltransferase	Carbohydrate metabolism	16.4965	13.4106	1.2301	3279.34	2418.83	0.253665	6.61064	34.7212	0.190392	1450.32	6981.29	0.000552464
Glyma16g27090.1	Harosoy only	400-500mg	Alpha-(1,4)-fucosyltransferase	Carbohydrate metabolism	3.09826	2.31569	1.33794	236.356	160.284	0.330317	1.93444	10.8824	0.177758	162.865	839.689	0.00092674
Glyma13g01420.1	Harosoy only	400-500mg	Probable alpha,alpha-trehalose-phosphate synthase	Carbohydrate metabolism	3.19834	1.93102	1.6563	474.359	259.854	0.0763648	1.80656	8.69657	0.207732	295.705	1304.59	0.00178604
Glyma05g05270.1	Harosoy only	400-500mg	Sugar phosphate exchanger 2	Carbohydrate metabolism	4.30524	4.18939	1.02765	550.125	485.708	0.696798	1.58716	7.64497	0.207609	223.826	988.063	0.00214369
Glyma17g07530.1	Harosoy only	400-500mg	Probable alpha,alpha-trehalose-phosphate synthase[UDP-forming] 11	Carbohydrate metabolism	3.24674	1.4678	2.21197	657.185	269.568	0.00632133	1.30742	6.0179	0.217255	292.065	1232.06	0.00246341
Glyma18g43940.1	Harosoy only	400-500mg	Aldose reductase	Carbohydrate metabolism	19.1286	14.3833	1.32992	1247.66	851.204	0.18205	6.28191	28.0215	0.224182	452.201	1848.63	0.00246771
Glyma05g30770.1	Harosoy only	400-500mg	Glycoside hydrolase	Carbohydrate metabolism	6.3522	3.88718	1.63414	920.718	511.208	0.0507399	4.08388	17.8275	0.229078	653.28	2613.59	0.00252453
Glyma08g25510.1	Harosoy only	400-500mg	Alpha-amylase/subtilisin inhibitor	Carbohydrate metabolism	12.9081	10.6293	1.21439	918.247	686.063	0.324375	5.44692	23.3402	0.23337	427.635	1679.38	0.00332706
Glyma11g20730.1	Harosoy only	400-500mg	Beta-galactosidase 8	Carbohydrate metabolism	4.06321	1.45631	2.79007	713.185	231.926	0.000619962	4.05817	16.517	0.245696	786.12	2932.32	0.00388145
Glyma09g09610.1	Harosoy only	400-500mg	Alpha-galactosidase	Carbohydrate metabolism	4.60794	2.26059	2.03838	87.2952	38.8567	0.189754	1.00091	7.91544	0.12645	20.9268	151.672	0.00410135
Glyma11g12410.1	Harosoy only	400-500mg	Glucose-1-phosphate adenylyltransferase	Carbohydrate metabolism	1.04087	1.81713	0.57281	144.119	228.283	0.25521	5.13849	1.38123	3.72022	785.21	193.436	0.00429419
Glyma02g08250.1	Harosoy only	400-500mg	Sucrose transport protein	Carbohydrate metabolism	15.0972	11.3477	1.33042	1659.43	1131.7	0.169983	13.3133	3.92471	3.39218	1615	436.33	0.00493124
Glyma15g14150.1	Harosoy only	400-500mg	Alpha-glucosidase	Carbohydrate metabolism	6.03259	9.30043	0.648635	1268.25	1774.05	0.224672	7.07433	2.1605	3.27439	1641.39	459.411	0.00608713
Glyma09g41730.1	Harosoy only	400-500mg	Aldose reductase	Carbohydrate metabolism	11.2575	8.42965	1.33546	672.008	456.566	0.214939	4.06036	16.0006	0.253763	267.499	966.082	0.00726045
Glyma08g13960.1	Harosoy only	400-500mg	Glycoside hydrolase	Carbohydrate metabolism	5.203	3.18268	1.63478	726.362	403.138	0.0594657	3.73222	13.6758	0.272908	575.032	1931.06	0.00835806
Glyma11g13580.1	Harosoy only	400-500mg	Fructokinase-2	Carbohydrate metabolism	7.81131	14.909	0.523932	665.42	1152.34	0.0594095	9.27136	2.87005	3.23038	871.647	247.291	0.00892753
Glyma11g01940.1	Harosoy only	400-500mg	UDP-glucose 4-epimerase	Carbohydrate metabolism	46.6818	37.5838	1.24207	4685.94	3423.03	0.232583	23.6123	82.2812	0.286971	2615.85	8354.02	0.00907348
Glyma12g09370.1	Harosoy only	400-500mg	glycosyl transferase family 29 protein / sialyltransferase family protein	Carbohydrate metabolism	12.1158	9.19359	1.31785	797.187	548.85	0.218138	10.4498	3.28643	3.17968	758.824	218.715	0.0106143
Glyma12g04630.1	Harosoy only	400-500mg	Glucose-1-phosphate adenylyltransferase large subunit 1	Carbohydrate metabolism	1.26052	1.77352	0.710742	190.238	242.854	0.529469	5.64837	1.8504	3.05252	940.796	282.461	0.0117145
Glyma05g02510.1	Harosoy only	400-500mg	Raffionse synthase 2	Carbohydrate metabolism	33.7843	23.6568	1.4281	5571.25	3539.6	0.083994	13.0433	43.5688	0.299373	2373.83	7267.04	0.0118868
Glyma11g16010.1	Harosoy only	400-500mg	Beta-galactosidase 8	Carbohydrate metabolism	18.7891	26.0881	0.720215	3275.22	4126.09	0.380377	37.1219	13.2528	2.80106	7141.5	2336.62	0.0120249
Glyma15g26790.1	Harosoy only	400-500mg	Polygalacturonase inhibitor 1	Carbohydrate metabolism	7.39715	12.6005	0.587052	648.949	1002.99	0.138848	13.7577	4.96681	2.76992	1332.04	440.727	0.0172839
Glyma01g43540.1	Harosoy only	400-500mg	UDP-glucose 4-epimerase	Carbohydrate metabolism	65.3071	52.0452	1.25482	6734.09	4869.22	0.213287	26.3683	82.4183	0.319933	3000.72	8595.82	0.0174786
Glyma08g16970.1	Harosoy only	400-500mg	HEXO2 (BETA-HEXOSAMINIDASE 2); beta-N-acetylhexosaminidase/ hexosaminidase/ hydrolase, hydrolyzing O-glycosyl compounds	Carbohydrate metabolism	11.0336	20.2109	0.545921	1404.96	2335.04	0.0628814	16.594	6.20391	2.67476	2331.97	799.023	0.0181637
Glyma05g38120.1	Harosoy only	400-500mg	UDP-glucose 4-epimerase	Carbohydrate metabolism	22.9994	20.7375	1.10907	2057.2	1682.98	0.461983	11.8162	37.0039	0.319322	1166.44	3347.76	0.0187992
Glyma13g02030.1	Harosoy only	400-500mg	Glucan 1,3-beta-glucosidase	Carbohydrate metabolism	7.24449	5.21545	1.38904	765.892	500.279	0.164012	1.91054	6.53698	0.292267	222.916	699.008	0.0188316
Glyma13g22640.1	Harosoy only	400-500mg	Glucan endo-1,3-beta-glucosidase 14	Carbohydrate metabolism	36.9375	41.0603	0.899593	3649.1	3680.45	0.974059	50.9886	20.1175	2.53453	5559.25	2010.2	0.0220485
Glyma12g09380.1	Harosoy only	400-500mg	Glycosyl transferase family 29 protein / sialyltransferase family protein	Carbohydrate metabolism	7.13708	6.02485	1.18461	676.95	518.493	0.388098	5.7888	2.11941	2.73132	605.967	203.328	0.0265477
Glyma06g02900.1	Harosoy only	400-500mg	Galactose oxidase, putative	Carbohydrate metabolism	52.5399	79.8024	0.658375	7247.97	9988.59	0.214321	39.0722	16.0766	2.43037	5948.67	2243.2	0.0277606
Glyma10g34440.1	Harosoy only	400-500mg	glycosyltransferase family protein 47	Carbohydrate metabolism	19.495	17.9211	1.08782	2783.56	2321.68	0.498639	17.7953	7.24502	2.45622	2804.19	1046.31	0.0282412
Glyma16g26860.1	Harosoy only	400-500mg	Glucan endo-1,3-beta-glucosidase 8	Carbohydrate metabolism	3.32458	3.22439	1.03107	310.475	273.211	0.725808	1.81856	5.876	0.30949	187.431	555.03	0.0285988
Glyma05g30870.1	Harosoy only	400-500mg	Beta-1,4-mannosyl-glycoprotein4-beta-N-acetylglucosaminyltransferase	Carbohydrate metabolism	59.7926	87.6778	0.681958	7446.45	9907.23	0.268653	88.9775	37.0474	2.40172	12229.4	4666.65	0.0286343
Glyma07g39970.1	Harosoy only	400-500mg	6-phosphofructokinase 2	Carbohydrate metabolism	7.57583	5.62985	1.34565	462.829	312.067	0.239332	2.72591	8.67978	0.314052	183.792	536.346	0.0312771
Glyma07g39960.1	Harosoy only	400-500mg	6-phosphofructokinase 2	Carbohydrate metabolism	19.9604	15.8794	1.257	1694.02	1222.77	0.240661	6.18787	17.6305	0.350975	579.581	1513.42	0.0361381
Glyma10g41160.1	Harosoy only	400-500mg	Probable ribose-5-phosphate isomerase	Carbohydrate metabolism	15.1752	19.6817	0.77103	1215.54	1430.41	0.560373	15.3767	6.403	2.40148	1359.33	518.761	0.0365286
Glyma05g08950.1	Harosoy only	400-500mg	galactinol-sucrose galactosyltransferase/ hydrolase	Carbohydrate metabolism	21.2751	19.1146	1.11303	2998.51	2444.33	0.444479	19.4729	53.252	0.365675	3028.93	7591.27	0.0372261
Glyma04g05000.1	Harosoy only	400-500mg	Carbohydrate binding	Carbohydrate metabolism	9.74245	10.4161	0.935322	1129.07	1095.27	0.918048	12.4561	5.28816	2.35547	1593.17	619.875	0.0388453
Glyma02g13250.1	Harosoy only	400-500mg	Probable 6-phosphogluconolactonase 2	Carbohydrate metabolism	27.8611	21.4373	1.29965	2127.2	1485.05	0.188903	30.8928	82.105	0.37626	2603.11	6340.53	0.0436916
Glyma08g14070.1	Harosoy only	400-500mg	Beta-1,4-mannosyl-glycoprotein4-beta-N-acetylglucosaminyltransferase	Carbohydrate metabolism	33.7616	46.8122	0.721214	3607.93	4538.94	0.381705	48.2087	21.6176	2.23007	5685.72	2336.62	0.0442145
Glyma03g38350.1	Harosoy only	400-500mg	Probable polygalacturonase	Carbohydrate metabolism	21.8027	37.5297	0.580946	2794.27	4364.09	0.0916969	16.5899	7.38482	2.24649	2346.53	957.289	0.0462279
Glyma05g05750.1	Harosoy only	400-500mg	Beta-amylase	Carbohydrate metabolism	2.47462	1.03135	2.39939	382.122	144.498	0.00897515	5.51513	14.5735	0.378435	939.886	2276.17	0.049262
Glyma02g36990.1	Harosoy only	400-500mg	Lactation elevated protein 1	Carbohydrate metabolism	2.28896	1.14682	1.99591	307.18	139.641	0.0415665	1.93511	5.40879	0.357771	286.606	734.178	0.0493176
Glyma03g27970.1	Harosoy only	400-500mg	Tubulin beta-6 chain	Cell division	15.6092	29.7773	0.524197	1932.02	3344.1	0.040805	32.5706	8.22595	3.9595	4449.22	1029.83	0.00131214
Glyma05g28240.1	Harosoy only	400-500mg	Kinesin-like protein KIF15	Cell division	7.36509	8.15458	0.903184	1666.84	1674.48	0.987625	6.07616	27.5933	0.220204	1517.65	6316.35	0.00160727
Glyma08g11200.1	Harosoy only	400-500mg	Kinesin-like protein	Cell division	2.01448	2.13265	0.944588	451.3	433.495	0.907477	2.01296	9.3564	0.215142	497.694	2120.1	0.00177957
Glyma14g02180.1	Harosoy only	400-500mg	Protein regulator of cytokinesis 1	Cell division	8.41683	8.82567	0.953677	1179.31	1121.99	0.863254	10.1087	3.1254	3.23436	1563.14	442.925	0.00668015
Glyma14g02200.1	Harosoy only	400-500mg	Protein regulator of cytokinesis 1	Cell division	6.56957	7.31345	0.898286	732.127	739.491	0.976015	8.3077	2.6034	3.19109	1021.77	293.451	0.00875106
Glyma02g37060.1	Harosoy only	400-500mg	EXO (EXORDIUM)	Cell division	28.7235	34.792	0.825578	2134.62	2345.97	0.725872	22.9192	7.50093	3.05551	1879.77	563.822	0.00883052
Glyma02g46450.1	Harosoy only	400-500mg	Protein regulator of cytokinesis 1	Cell division	7.09083	7.60174	0.932791	984.954	958.059	0.927079	8.67125	2.80838	3.08764	1329.31	394.566	0.00936824
Glyma06g09500.1	Harosoy only	400-500mg	Tubulin alpha-1 chain	Cell division	22.4127	36.98	0.606076	2365.21	3540.81	0.129523	37.6393	13.1594	2.86027	4383.71	1404.61	0.0111086
Glyma05g33190.1	Harosoy only	400-500mg	Patellin-3	Cell division	9.9192	11.5526	0.858609	1415.66	1495.98	0.84293	11.7379	4.53015	2.59106	1848.84	653.946	0.0227523
Glyma04g10880.1	Harosoy only	400-500mg	Putative phi-1-like phosphate-induced protein	Cell division	113.522	150.469	0.754456	9143.76	10996.4	0.473219	109.192	43.8989	2.48735	9706.4	3576.37	0.0237257
Glyma04g09350.1	Harosoy only	400-500mg	Tubulin alpha-1 chain	Cell division	7.46668	14.6092	0.511093	944.6	1676.91	0.0409965	10.4463	4.03698	2.58765	1458.51	516.562	0.0243101
Glyma14g35340.1	Harosoy only	400-500mg	EXO (EXORDIUM)	Cell division	65.8452	63.6836	1.03394	5002.18	4389.59	0.618247	34.4121	13.7171	2.5087	2885.17	1054.01	0.0250596
Glyma06g10710.1	Harosoy only	400-500mg	Putative phi-1-like phosphate-induced protein	Cell division	71.1998	81.4267	0.874403	5929.49	6152.71	0.886431	53.1502	21.8944	2.42757	4885.04	1844.24	0.0283514
Glyma14g35330.1	Harosoy only	400-500mg	EXO (EXORDIUM)	Cell division	19.6129	18.052	1.08647	1470.02	1227.63	0.519886	10.5924	4.30581	2.46003	876.196	326.423	0.0371136
Glyma13g35950.1	Harosoy only	400-500mg	Centrin-2	Cell division	161.691	181.541	0.890657	7236.44	7371.84	0.942422	108.481	47.1508	2.30072	5358.17	2134.39	0.0376527
Glyma01g09160.1	Harosoy only	400-500mg	Cytokinin-O-glucosyltransferase 3	Cell division	8.48225	7.25334	1.16943	801.304	621.706	0.398949	8.29063	3.51977	2.35544	864.368	336.315	0.0459626
Glyma10g32250.1	Harosoy only	400-500mg	EXL5 (EXORDIUM LIKE 5)	Cell division	30.3395	41.932	0.72354	2368.5	2970.11	0.396262	33.1917	15.0327	2.20796	2859.69	1186.99	0.0492444
Glyma09g36580.1	Harosoy only	400-500mg	Beta-fructofuranosidase, soluble isoenzyme I	cell wall	0.594913	1.14057	0.521592	73.295	127.498	0.270235	0.0401495	13.2032	0.00304089	5.45917	1645.31	8.52808e-18
Glyma02g12140.1	Harosoy only	400-500mg	Expansin-A1	Cell wall	11.6525	22.4471	0.519108	1039.31	1816.55	0.0451676	1.76546	29.6778	0.0594876	173.783	2677.33	4.77904e-08
Glyma10g24120.1	Harosoy only	400-500mg	Putative expansin-B2	Cell wall	2.61449	2.00101	1.30659	127.649	88.6417	0.46069	9.86131	0.46738	21.0991	531.359	23.0804	1.42482e-07
Glyma12g36300.1	Harosoy only	400-500mg	Protein RUPTURED POLLEN GRAIN 1	cell wall	3.97187	2.70318	1.46933	481.771	297.496	0.149761	2.35849	28.2013	0.0836306	315.722	3459.87	7.99385e-07
Glyma19g40300.1	Harosoy only	400-500mg	Probable beta-D-xylosidase 2	Cell wall	3.26391	4.96717	0.657097	557.536	769.847	0.28673	14.0301	1.81933	7.71169	2644.97	314.334	9.37408e-06
Glyma08g08200.1	Harosoy only	400-500mg	Protein RUPTURED POLLEN GRAIN 1	cell wall	1.57374	1.56138	1.00792	78.2363	70.4277	0.870713	6.6334	0.524586	12.645	363.944	26.3777	1.40674e-05
Glyma03g37710.1	Harosoy only	400-500mg	Probable beta-D-xylosidase 2	Cell wall	30.0202	49.3573	0.608221	5261.6	7849.04	0.123756	78.2613	12.9141	6.06014	15138.3	2289.36	4.04457e-05
Glyma17g10950.1	Harosoy only	400-500mg	Expansin-A15	Cell wall	5.49783	3.38202	1.62561	406.829	227.069	0.0968016	2.1391	12.7461	0.167823	174.693	953.992	0.000561007
Glyma13g42530.1	Harosoy only	400-500mg	Beta-fructofuranosidase, cell wall isozyme	cell wall	5.53675	6.25309	0.885442	688.479	705.491	0.938025	2.76471	14.7945	0.186874	379.412	1860.72	0.00071754
Glyma15g02850.1	Harosoy only	400-500mg	Beta-fructofuranosidase, cell wall isozyme	cell wall	2.6287	3.02202	0.86985	343.416	358.21	0.906676	1.29367	6.66243	0.194174	186.521	880.354	0.00154898
Glyma11g13270.1	Harosoy only	400-500mg	Endochitinase PR4	Cell wall	14.4583	24.0958	0.600032	902.6	1364.84	0.145184	1.65075	9.13819	0.180643	113.733	577.011	0.00156537
Glyma20g29930.1	Harosoy only	400-500mg	Pectinacetylesterase family protein	Cell wall	2.54082	1.20788	2.10353	275.886	118.998	0.0364007	1.60206	8.04601	0.199112	191.981	883.651	0.00180584
Glyma01g00730.1	Harosoy only	400-500mg	Probable caffeoyl-CoA O-methyltransferase	Cell wall	42.0332	30.1173	1.39565	2773.68	1803.19	0.11049	4.82251	22.6915	0.212524	351.206	1514.52	0.00190681
Glyma11g21620.1	Harosoy only	400-500mg	hydroproline-rich protein	cell wall	146.185	118.694	1.23161	2286.15	1684.19	0.260867	50.5026	12.7153	3.97178	871.647	201.13	0.00268138
Glyma11g10240.1	Harosoy only	400-500mg	Expansin-like A2	Cell wall	79.2336	86.231	0.918853	5238.54	5172.79	0.962802	51.3993	15.7122	3.2713	3750.45	1050.71	0.00491562
Glyma14g05760.1	Harosoy only	400-500mg	Glycine rich protein family	Cell wall	4074.85	3909.31	1.04235	128746	112069	0.586017	667.959	2473.09	0.270091	23291.5	79033	0.00576887
Glyma07g36570.1	Harosoy only	400-500mg	C/VIF1 (CELL WALL / VACUOLAR INHIBITOR OF FRUCTOSIDASE 1); enzyme inhibitor/ pectinesterase/ pectinesterase inhibitor	Cell wall	16.8407	22.9727	0.733076	856.481	1060.06	0.460122	44.2057	13.6742	3.23278	2481.19	703.404	0.00579306
Glyma07g09600.1	Harosoy only	400-500mg	Arabinogalactan peptide 22	cell wall	62.2101	63.1551	0.985037	2119.79	1952.55	0.763323	22.8155	6.63301	3.43969	857.999	228.606	0.00632388
Glyma20g01430.1	Harosoy only	400-500mg	Glycine-rich protein 1	cell wall	2165.36	3005.29	0.720516	76674.9	96553.9	0.364686	716.842	2559.59	0.280061	28013.7	91672.2	0.00729032
Glyma20g33850.1	Harosoy only	400-500mg	OLEO1 (OLEOSIN 1)	Cell wall	32.9388	26.0129	1.26625	1643.79	1177.84	0.231527	4.62563	18.0508	0.256256	254.761	911.128	0.00794171
Glyma18g00630.1	Harosoy only	400-500mg	Xyloglucan:xyloglucosyl transferase, putative	Cell wall	16.9572	26.9192	0.629931	1210.6	1743.69	0.187968	16.9292	5.43376	3.11556	1333.86	392.368	0.00887828
Glyma13g04480.1	Harosoy only	400-500mg	Xyloglucan glycosyltransferase 4	Cell wall	7.92293	5.73413	1.38171	1198.25	786.847	0.14469	6.03988	1.8968	3.18425	1008.13	290.154	0.00892121
Glyma09g07280.1	Harosoy only	400-500mg	Probable xyloglucan endotransglucosylase/hydrolase protein8	Cell wall	6.13267	7.55846	0.811365	146.59	163.927	0.801995	1.759	8.95552	0.196415	46.4029	216.517	0.0103745
Glyma10g38710.1	Harosoy only	400-500mg	Xyloglucan galactosyltransferase	Cell wall	12.0764	11.7222	1.03021	736.245	648.42	0.676057	5.28739	18.9642	0.278808	355.756	1169.41	0.0113097
Glyma19g28640.1	Harosoy only	400-500mg	Probable xyloglucan endotransglucosylase/hydrolase protein 8	cell wall	15.8596	15.7501	1.00695	548.478	494.208	0.745047	5.02998	18.6952	0.269052	191.981	653.946	0.0127905
Glyma14g34480.1	Harosoy only	400-500mg	Probable beta-D-xylosidase 7	Cell wall	15.4585	30.0715	0.51406	2465.68	4351.95	0.0323328	68.6818	24.9	2.75831	12090.2	4017.1	0.0128043
Glyma06g14200.1	Harosoy only	400-500mg	Caffeic acid 3-O-methyltransferase	cell wall	8.67357	7.80535	1.11123	765.892	625.349	0.502398	8.78558	2.90417	3.02516	856.179	259.38	0.0129373
Glyma04g42040.1	Harosoy only	400-500mg	Protein RUPTURED POLLEN GRAIN 1	Cell wall	3.3694	4.60825	0.731167	265.18	329.067	0.54467	8.72584	2.92703	2.98112	757.914	233.003	0.0149851
Glyma08g02890.1	Harosoy only	400-500mg	Protein RUPTURED POLLEN GRAIN 1	cell wall	17.2291	9.54446	1.80514	1198.25	602.278	0.0188768	11.6051	3.98414	2.91282	890.754	280.263	0.0155319
Glyma13g36120.1	Harosoy only	400-500mg	Chitin-inducible gibberellin-responsive protein 1	Cell wall	60.4624	90.2453	0.669978	9728.48	13174.8	0.238417	118.277	45.0112	2.62774	21003.2	7325.3	0.0168224
Glyma04g40580.1	Harosoy only	400-500mg	Caffeic acid 3-O-methyltransferase	Cell wall	25.1036	23.6977	1.05933	2310.85	1979.26	0.567427	13.3265	4.87521	2.73353	1353.87	453.916	0.0184833
Glyma13g01130.1	Harosoy only	400-500mg	Xyloglucan endotransglucosylase/hydrolase protein 22	Cell wall	66.2098	67.4348	0.981834	3830.28	3539.6	0.765792	7.93774	2.68601	2.95522	506.793	157.167	0.0204184
Glyma06g14220.1	Harosoy only	400-500mg	Caffeic acid 3-O-methyltransferase	cell wall	10.3191	11.2161	0.92003	880.364	868.203	0.966044	6.919	2.48367	2.78579	651.46	214.318	0.0231157
Glyma02g04820.1	Harosoy only	400-500mg	Endochitinase	Cell wall	2214.17	1900.52	1.16503	163000	126943	0.326163	991.862	2916.63	0.340071	80584.6	217172	0.0236774
Glyma09g12260.1	Harosoy only	400-500mg	Extensin-like protein repeat	cell wall	4583.88	3291.56	1.39262	459259	299217	0.0927551	3221.2	1312.98	2.45336	356177	133053	0.0245761
Glyma09g12250.1	Harosoy only	400-500mg	Proline-rich protein	Cell wall	2771.02	1922.73	1.44119	251204	158149	0.0696587	2014.23	827.357	2.43454	201521	75862.1	0.0257017
Glyma04g20630.1	Harosoy only	400-500mg	Probable xyloglucan endotransglucosylase/hydrolase protein8	Cell wall	10.3494	10.011	1.03381	242.121	212.497	0.739226	2.96015	11.1939	0.264444	76.4283	264.876	0.0264679
Glyma04g40590.1	Harosoy only	400-500mg	Caffeic acid 3-O-methyltransferase	cell wall	11.2915	10.2425	1.10241	693.421	570.707	0.525625	6.16195	2.14102	2.87805	417.626	132.987	0.0267772
Glyma14g03720.1	Harosoy only	400-500mg	COPII coat assembly protein	Cell wall	31.2571	23.4457	1.33317	1607.55	1094.06	0.168877	107.642	44.1792	2.43648	6109.72	2298.15	0.0273278
Glyma16g17150.1	Harosoy only	400-500mg	pectinacetylesterase family protein	Cell wall	174.992	146.609	1.1936	16787	12760.8	0.285572	197.971	81.9637	2.41535	20959.6	7952.86	0.0273606
Glyma11g36730.1	Harosoy only	400-500mg	xyloglucan:xyloglucosyl transferase, putative / xyloglucan endotransglycosylase, putative / endo-xyloglucan transferase, putative	Cell wall	34.0446	53.2818	0.638953	2408.85	3420.6	0.187577	30.1778	12.2091	2.47174	2356.54	873.76	0.0280302
Glyma19g41240.1	Harosoy only	400-500mg	Pectinacetylesterase, putative	Cell wall	18.4838	13.5823	1.36088	1549.9	1033.34	0.148895	27.1951	78.1809	0.347848	2516.68	6630.68	0.0285629
Glyma02g42610.1	Harosoy only	400-500mg	Glycine-rich cell wall structural protein 1	Cell wall	34.5451	21.9595	1.57312	1884.26	1086.77	0.0478502	73.0185	30.1614	2.42093	4395.54	1663.99	0.0290428
Glyma14g27610.1	Harosoy only	400-500mg	Protein RUPTURED POLLEN GRAIN 1	cell wall	3.50193	2.68982	1.30192	210.826	146.927	0.381332	3.02639	9.60227	0.315175	201.079	584.705	0.0302491
Glyma03g38650.1	Harosoy only	400-500mg	Pectinacetylesterase	Cell wall	14.6986	10.4295	1.40932	1429.67	920.417	0.120251	20.5035	58.2718	0.351859	2200.95	5732.74	0.0307026
Glyma05g05240.1	Harosoy only	400-500mg	Probable xyloglucan endotransglucosylase/hydrolase protein8	Cell wall	4.59429	4.52856	1.01451	150.708	134.784	0.811237	2.26191	8.182	0.27645	81.8875	271.47	0.0308816
Glyma17g18800.1	Harosoy only	400-500mg	Caffeoyl-CoA O-methyltransferase	Cell wall	4.01288	2.72552	1.47234	321.181	197.926	0.189582	21.6928	8.879	2.44316	1916.17	718.791	0.0309578
Glyma12g34420.1	Harosoy only	400-500mg	Chitin-inducible gibberellin-responsive protein 1	Cell wall	68.0147	92.1023	0.738469	10156.7	12479.1	0.422851	127.353	54.9311	2.31842	20988.7	8296.87	0.0343265
Glyma16g17120.1	Harosoy only	400-500mg	pectinacetylesterase family protein	Cell wall	24.6639	28.499	0.865431	2251.56	2360.54	0.860636	28.7271	12.1411	2.36611	2894.27	1121.05	0.0343646
Glyma03g23750.1	Harosoy only	400-500mg	Probable xyloglucan endotransglucosylase/hydrolase protein8	Cell wall	3.1524	3.36187	0.937693	105.413	101.999	0.963942	1.25738	5.06934	0.248037	46.4029	171.455	0.0352168
Glyma17g04050.1	Harosoy only	400-500mg	C/VIF1 (CELL WALL / VACUOLAR INHIBITOR OF FRUCTOSIDASE 1)	Cell wall	5.13709	9.77573	0.525494	284.121	490.565	0.102215	17.1122	7.11216	2.40605	1044.52	397.863	0.0389672
Glyma13g01140.1	Harosoy only	400-500mg	Probable xyloglucan endotransglucosylase/hydrolaseprotein 23	Cell wall	51.9581	32.6925	1.5893	3960.4	2260.97	0.0353981	25.969	11.2194	2.31466	2184.58	864.967	0.0401008
Glyma17g03230.1	Harosoy only	400-500mg	glycine-rich protein	Cell wall	7.88952	6.43686	1.22568	400.24	296.282	0.381125	3.90024	11.3738	0.342916	218.367	583.606	0.044831
Glyma15g12320.1	Harosoy only	400-500mg	Chitin-inducible gibberellin-responsive protein 2	Cell wall	16.4082	16.9017	0.9708	2402.27	2245.19	0.80312	19.5566	8.85439	2.20869	3159.95	1311.19	0.0486476
Glyma16g08240.1	Harosoy only	400-500mg	pectinacetylesterase family protein	Cell wall	4.48665	4.28736	1.04648	467.771	405.566	0.665327	7.63864	3.29348	2.31932	878.926	347.306	0.0491674
Glyma02g46580.1	Harosoy only	400-500mg	actin binding	cytoskeleton	15.4395	13.3742	1.15442	2691.33	2115.26	0.370298	7.97394	24.0683	0.331305	1534.03	4243.51	0.0225345
Glyma14g02090.1	Harosoy only	400-500mg	ATFIM1; actin binding	cytoskeleton	14.4812	12.7384	1.13681	2851.09	2275.54	0.400102	7.10597	21.0445	0.337665	1544.03	4190.75	0.0250961
Glyma13g35750.1	Harosoy only	400-500mg	Cotton fibre expressed protein	Cytoskeleton related	3.39311	2.99332	1.13356	230.591	184.569	0.574669	1.17673	7.96276	0.147779	88.2565	547.336	0.000510328
Glyma19g30770.1	Harosoy only	400-500mg	Structural constituent of cytoskeleton	Cytoskeleton related	12.1597	20.488	0.593505	1587.78	2427.33	0.118015	19.8565	7.97218	2.49073	2861.51	1052.91	0.026099
Glyma13g35320.1	Harosoy only	400-500mg	Defensin-like protein	Disease resistance	5588.81	5085.99	1.09886	207136	171030	0.45178	97.5403	2652.1	0.0367784	3989.74	99419.6	1.14531e-10
Glyma10g07050.1	Harosoy only	400-500mg	Thaumatin-like protein 1a	Disease resistance	49.4899	93.0196	0.532038	3344.4	5703.43	0.0422641	1.84216	22.4956	0.0818898	137.389	1537.6	1.49991e-06
Glyma10g06880.1	Harosoy only	400-500mg	Thaumatin-like protein 1a	Disease resistance	49.3839	91.4369	0.540087	3208.51	5390.15	0.048672	1.81455	21.6754	0.0837147	130.11	1424.39	1.99815e-06
Glyma10g06940.1	Harosoy only	400-500mg	Thaumatin-like protein 1a	Disease resistance	55.6191	102.597	0.542111	3132.75	5243.22	0.0504845	2.07844	24.5009	0.0848311	129.2	1395.82	2.28904e-06
Glyma12g32740.1	Harosoy only	400-500mg	wound-responsive family protein	Disease resistance	1.34726	0.336827	3.99985	21.412	4.85708	0.311537	0	7.04222	0	0.909861	113.204	1.08397e-05
Glyma07g37240.1	Harosoy only	400-500mg	Pathogenesis-related protein Bet v I family	Disease resistance	110.133	133.432	0.825386	6560.32	7211.55	0.71429	2.4082	21.5803	0.111593	158.316	1300.2	2.15898e-05
Glyma19g43470.1	Harosoy only	400-500mg	Wound-induced protein WIN2	Disease resistance	284.772	249.934	1.13939	14609.6	11633.9	0.375636	54.8622	349.353	0.157039	3106.27	18128	0.000111245
Glyma02g07520.1	Harosoy only	400-500mg	Disease resistance	Disease resistance	4.09625	3.52803	1.16106	329.416	257.425	0.491944	7.21714	1.17555	6.13937	640.542	95.619	0.000254726
Glyma15g31520.1	Harosoy only	400-500mg	Pathogenesis-related protein Bet v I family	Disease resistance	3.25015	1.97751	1.64356	173.767	95.9274	0.189845	0.724744	6.016	0.120469	42.7635	325.324	0.000458517
Glyma02g05320.1	Harosoy only	400-500mg	Thaumatin-like protein 1	Disease resistance	0.595992	3.16141	0.188521	43.6476	210.069	0.00099459	6.30403	1.0683	5.90101	509.522	79.133	0.000478374
Glyma05g17460.1	Harosoy only	400-500mg	Probable disease resistance protein	Disease resistance	22.0927	21.0328	1.0504	4686.77	4048.38	0.577152	31.0236	8.22112	3.77365	7263.42	1764.01	0.00170333
Glyma19g43460.1	Harosoy only	400-500mg	PATHOGENESIS-RELATED 4	Disease resistance	196.049	166.865	1.1749	12201.6	9422.74	0.315842	31.6988	132.552	0.239143	2177.3	8344.13	0.00275827
Glyma01g39000.1	Harosoy only	400-500mg	Probable disease resistance protein	Disease resistance	6.20097	7.54611	0.821744	1072.25	1183.91	0.727598	5.44955	1.57731	3.45496	1039.97	275.866	0.00546687
Glyma12g16450.1	Harosoy only	400-500mg	TMV resistance protein	Disease resistance	5.37854	5.93244	0.906632	1274.02	1274.98	0.999293	8.32533	2.54602	3.26993	2176.39	609.983	0.00559082
Glyma17g21240.1	Harosoy only	400-500mg	Probable disease resistance protein	Disease resistance	24.2877	21.5464	1.12723	5651.13	4548.66	0.406195	28.6791	9.26558	3.09523	7364.41	2180.55	0.0064369
Glyma16g10340.1	Harosoy only	400-500mg	TMV resistance protein N	Disease resistance	3.2386	3.03772	1.06613	469.418	399.495	0.624492	8.54884	2.68386	3.18527	1367.52	393.467	0.00771815
Glyma17g03340.1	Harosoy only	400-500mg	Pathogenesis-related protein Bet v I family	Disease resistance	115.275	142.311	0.810017	6353.61	7116.84	0.661046	14.5837	52.3823	0.278409	887.114	2920.23	0.00854501
Glyma12g34210.1	Harosoy only	400-500mg	NDR1 (non race-specific disease resistance 1); signal transducer	Disease resistance	19.4838	30.1923	0.645323	1383.55	1945.26	0.214636	12.7825	4.03983	3.16413	1001.76	290.154	0.00927814
Glyma14g38610.1	Harosoy only	400-500mg	Pathogenesis-related genes transcriptional activator	Disease resistance	42.2246	44.5242	0.948353	4458.64	4265.73	0.867328	33.994	11.7416	2.89517	3961.53	1254.04	0.0104598
Glyma09g34380.1	Harosoy only	400-500mg	Disease resistance protein RPM1	Disease resistance	14.823	21.1172	0.701936	2724.27	3521.38	0.332868	16.6915	6.04248	2.76235	3385.59	1123.25	0.0141576
Glyma01g01400.1	Harosoy only	400-500mg	Disease resistance protein RPM1	Disease resistance	34.4531	40.5565	0.849509	6169.96	6589.85	0.799167	35.8803	13.3065	2.69645	7091.46	2410.26	0.0151151
Glyma16g03780.1	Harosoy only	400-500mg	TMV resistance protein N	Disease resistance	7.60122	8.18579	0.928588	1723.67	1684.19	0.935121	9.09998	3.31121	2.74823	2277.38	759.457	0.0156443
Glyma05g24420.1	Harosoy only	400-500mg	TOBAMOVIRUS MULTIPLICATION 1	Disease resistance	21.6807	20.5936	1.05279	1520.25	1310.2	0.594237	7.24249	22.3461	0.324105	560.474	1584.86	0.0235161
Glyma12g32690.1	Harosoy only	400-500mg	wound-responsive family protein	Disease resistance	70.7053	41.5892	1.70009	2944.15	1571.27	0.0204586	10.0975	31.2889	0.322717	464.029	1317.78	0.0241814
Glyma16g34070.1	Harosoy only	400-500mg	TMV resistance protein N	Disease resistance	2.65201	2.88076	0.920593	464.476	457.78	0.970475	5.70982	2.19631	2.59973	1103.66	389.07	0.0258615
Glyma12g35380.1	Harosoy only	400-500mg	VQ motif-containing protein	Disease resistance	7.25954	7.37611	0.984196	848.246	781.99	0.785636	16.3338	6.56555	2.48781	2106.33	775.943	0.0276091
Glyma08g07670.1	Harosoy only	400-500mg	TOM1 (TOBAMOVIRUS MULTIPLICATION 1); protein binding	Disease resistance	29.5958	30.0661	0.984357	2201.32	2029.05	0.764715	11.0618	32.4762	0.340613	908.041	2443.23	0.0281718
Glyma08g00800.1	Harosoy only	400-500mg	Defensin-like protein	Disease resistance	9.22048	9.16368	1.0062	99.6483	89.856	0.855535	1.14426	7.33983	0.155897	13.6479	80.232	0.0332829
Glyma17g21470.1	Harosoy only	400-500mg	Probable disease resistance protein	Disease resistance	7.38088	8.58897	0.859344	1244.37	1313.84	0.847243	8.96827	3.78335	2.37046	1668.69	645.154	0.0372452
Glyma09g24900.1	Harosoy only	400-500mg	Anthranilate N-benzoyltransferase protein 2	Disease resistance	12.052	15.6831	0.76847	1297.9	1532.41	0.55005	10.687	4.48004	2.38547	1270.17	487.987	0.0384479
Glyma02g02540.1	Harosoy only	400-500mg	Hypersensitive-induced response protein	Disease resistance	35.2909	45.7077	0.7721	2961.45	3480.1	0.54179	32.2243	13.9591	2.30848	2984.34	1184.8	0.0389818
Glyma13g35130.1	Harosoy only	400-500mg	VQ motif	Disease resistance	9.30324	9.53137	0.976065	1114.25	1035.77	0.800622	10.2494	4.32763	2.36836	1354.78	524.256	0.0392147
Glyma12g34660.1	Harosoy only	400-500mg	Wound-responsive protein, putative	Disease resistance	21.8514	13.8756	1.57481	1104.37	636.278	0.0601316	4.73057	13.6742	0.345949	263.86	699.008	0.0430202
Glyma03g27140.1	Harosoy only	400-500mg	wound-responsive family protein	Disease resistance	6.90901	5.2128	1.32539	92.2365	63.1421	0.50406	1.29683	6.67432	0.194301	19.1071	90.1237	0.0455496
Glyma14g40350.1	Harosoy only	400-500mg	Thaumatin-like protein	Disease resistance	8.17954	12.3476	0.662438	811.187	1111.06	0.275684	10.1086	4.36085	2.31804	1106.39	437.429	0.0459714
Glyma01g38340.1	Harosoy only	400-500mg	Vicilin-like antimicrobial peptides 2-3	Disease resistance	91.8566	58.7878	1.56251	10809	6276.56	0.0360869	12.4989	32.9943	0.37882	1623.19	3926.97	0.0467179
Glyma01g39010.1	Harosoy only	400-500mg	Probable disease resistance protein	Disease resistance	7.65427	8.99061	0.851363	1437.9	1532.41	0.818711	7.92141	3.50532	2.25983	1642.3	666.036	0.0475456
Glyma17g36400.1	Harosoy only	400-500mg	Probable disease resistance protein	Disease resistance	6.40094	6.55569	0.976394	1002.25	931.345	0.802189	7.81889	3.43521	2.2761	1351.14	544.039	0.0477914
Glyma05g31410.1	Harosoy only	400-500mg	Ethylene insensitive 3 family protein	ethylene perception	18.652	14.3263	1.30194	1881.79	1311.41	0.190616	2.63125	20.6039	0.127706	292.975	2102.52	3.9156e-05
Glyma12g08020.1	Harosoy only	400-500mg	EXOCYST SUBUNIT EXO70 FAMILY PROTEIN H7	exocytosis	12.5121	11.5927	1.0793	1467.55	1233.7	0.535355	21.1851	8.68071	2.44047	2742.32	1029.83	0.0293325
Glyma16g29340.1	Harosoy only	400-500mg	Anthocyanidin 5,3-O-glucosyltransferase	Flavonoid Biosynthesis	2.8288	1.56784	1.80426	248.709	125.07	0.0912123	0.4876	32.1586	0.0151624	47.3128	2859.78	1.37478e-13
Glyma16g29370.1	Harosoy only	400-500mg	Anthocyanidin 5,3-O-glucosyltransferase	Flavonoid Biosynthesis	1.48597	0.932443	1.59363	166.355	94.7131	0.219169	0.309295	15.6562	0.0197554	38.2142	1772.8	5.51387e-12
Glyma16g29350.1	Harosoy only	400-500mg	Anthocyanidin 5,3-O-glucosyltransferase	Flavonoid Biosynthesis	2.11908	1.29949	1.63071	43.6476	24.2854	0.484253	0.400256	21.999	0.0181943	9.09861	458.312	2.37446e-09
Glyma16g29330.1	Harosoy only	400-500mg	Anthocyanidin 5,3-O-glucosyltransferase	Flavonoid Biosynthesis	9.19848	6.86496	1.33992	970.13	656.92	0.186662	1.63374	24.7479	0.0660152	190.161	2639.96	1.2329e-07
Glyma07g32330.1	Harosoy only	400-500mg	Isoflavone synthase 1	Flavonoid Biosynthesis	12.9423	7.61778	1.69897	1768.96	944.702	0.0254024	0.959051	12.3068	0.0779286	144.668	1701.36	8.68392e-07
Glyma07g32340.1	Harosoy only	400-500mg	Isoflavone synthase 1	Flavonoid Biosynthesis	9.93112	5.51286	1.80145	1395.9	703.063	0.0172337	0.862207	9.67121	0.0891519	133.75	1374.94	3.48048e-06
Glyma03g00770.1	Harosoy only	400-500mg	Protein TRANSPARENT TESTA 12	Flavonoid Biosynthesis	13.0708	8.56003	1.52695	1757.43	1044.27	0.0623704	3.05966	14.9592	0.204534	454.021	2034.38	0.00128456
Glyma04g42740.1	Harosoy only	400-500mg	Aldehyde dehydrogenase family 3 member H1	Flavonoid Biosynthesis	8.58695	8.55029	1.00429	1099.43	993.273	0.724991	2.88471	13.4858	0.213907	407.618	1746.42	0.00185704
Glyma19g45010.1	Harosoy only	400-500mg	Naringenin,2-oxoglutarate 3-dioxygenase	Flavonoid Biosynthesis	48.4242	52.2753	0.926331	1739.32	1703.62	0.942144	104.642	42.1117	2.48486	4148.06	1529.9	0.0252924
Glyma11g33110.1	Harosoy only	400-500mg	4-coumarate--CoA ligase 1	Flavonoid Biosynthesis	12.5627	19.9565	0.629504	1796.14	2588.82	0.175626	10.5522	4.31689	2.44441	1665.05	624.271	0.031787
Glyma09g32170.1	Harosoy only	400-500mg	Aldehyde dehydrogenase family 2 member C4	Flavonoid Biosynthesis	2.56632	1.46017	1.75754	326.945	168.784	0.0775342	3.04794	8.99843	0.338719	428.545	1159.52	0.032321
Glyma07g29940.1	Harosoy only	400-500mg	Flavonol synthase/flavanone 3-hydroxylase	Flavonoid Biosynthesis	10.3065	6.75243	1.52634	416.711	247.711	0.133858	2.87505	9.27202	0.310078	128.29	379.179	0.0372576
Glyma01g27810.1	Harosoy only	400-500mg	Anthocyanin 5-aromatic acyltransferase, putative	Flavonoid Biosynthesis	20.6357	16.1217	1.28	2716.86	1925.83	0.201456	5.54174	15.4916	0.357725	805.227	2062.95	0.0375264
Glyma03g00760.1	Harosoy only	400-500mg	Protein TRANSPARENT TESTA 12	Flavonoid Biosynthesis	5.54537	3.13983	1.76614	600.361	308.425	0.0406729	2.07127	6.02211	0.343944	247.482	659.441	0.0429426
Glyma14g35720.1	Harosoy only	400-500mg	Dihydrofolate reductase	Flavonoid Biosynthesis	12.9755	15.7074	0.826074	1013.78	1113.49	0.743187	10.4675	4.45052	2.35197	902.582	351.702	0.0456107
Glyma02g11690.1	Harosoy only	400-500mg	Anthocyanin 3'-O-beta-glucosyltransferase	Flavonoid Biosynthesis	2.66028	1.91094	1.39213	227.297	148.141	0.291243	10.0832	4.36222	2.31149	950.805	376.981	0.0487176
Glyma05g37290.1	Harosoy only	400-500mg	ATPase family associated with various cellular activities (AAA)|ATPase family associated with various cellular activities (AAA)	Growth/development	12.7022	7.16479	1.77286	2073.67	1061.27	0.0158443	3.72687	27.829	0.13392	671.477	4595.21	3.86418e-05
Glyma08g02260.1	Harosoy only	400-500mg	AAA-type ATPase family protein	Growth/development	21.6318	13.7003	1.57893	4331.82	2489.25	0.0368886	6.87114	43.6435	0.157438	1518.56	8839.81	0.000122831
Glyma10g10200.1	Harosoy only	400-500mg	Syntaxin-121	Growth/development	12.0467	15.341	0.785262	765.068	883.989	0.623723	11.9817	2.27561	5.26527	839.802	146.176	0.000471151
Glyma02g35660.1	Harosoy only	400-500mg	Putative syntaxin-24	Growth/development	42.7274	62.2779	0.686077	2868.39	3793.38	0.2905	43.1908	14.3087	3.0185	3199.98	971.577	0.00838898
Glyma08g45920.1	Harosoy only	400-500mg	Arabidopsis Rab GTPase homolog A5b	Growth/development	24.0104	28.5034	0.842369	1479.08	1593.12	0.788359	24.7589	8.39644	2.94873	1683.24	523.157	0.0112576
Glyma11g15870.1	Harosoy only	400-500mg	Cupin family protein	Growth/development	206.664	151.926	1.36029	20784.5	13863.3	0.11471	66.276	214.34	0.30921	7356.23	21803.3	0.0137849
Glyma10g07670.1	Harosoy only	400-500mg	PSK1; growth factor	Growth/development	62.4889	80.5241	0.776027	3042.98	3557.81	0.55417	55.53	20.9085	2.65586	2984.34	1029.83	0.0181162
Glyma07g09440.1	Harosoy only	400-500mg	AAA-type ATPase family protein / ankyrin repeat family protein	Growth/development	9.67448	9.29663	1.04064	1253.43	1092.84	0.629549	7.24137	2.98578	2.42529	1035.42	391.269	0.037568
Glyma03g32720.1	Harosoy only	400-500mg	ARR24 (Arabidopsis response regulator 24); two-component response regulator	Growth/development	4.53958	0.959622	4.73059	202.591	38.8567	0.000857887	23.4612	9.83686	2.38503	1155.52	444.024	0.0394902
Glyma11g07020.1	Harosoy only	400-500mg	Cupin family protein	Growth/development	55.7464	32.0612	1.73875	8097.87	4225.66	0.0128596	20.3293	53.1259	0.382662	3259.12	7805.59	0.0472459
Glyma19g42500.1	Harosoy only	400-500mg	heavy-metal-associated domain-containing protein	Heavy metal	0.632887	0.81957	0.772218	52.7065	61.9278	0.814365	0.613767	8.92477	0.0687711	56.4114	751.763	1.55337e-06
Glyma11g20030.1	Harosoy only	400-500mg	heavy-metal-associated domain-containing protein	Heavy metal	28.2809	38.9125	0.726783	1767.32	2206.33	0.413171	26.3983	5.39039	4.89729	1820.63	340.711	0.000399607
Glyma04g40500.1	Harosoy only	400-500mg	Copper-binding family protein	Heavy metal	1.15852	0.440105	2.63238	63.4126	21.8569	0.153676	2.42497	14.4524	0.16779	146.488	800.122	0.000674329
Glyma09g24190.1	Harosoy only	400-500mg	heavy-metal-associated domain-containing protein	Heavy metal	11.3858	21.1717	0.537787	508.124	857.275	0.0835147	8.70095	1.60701	5.41437	428.545	72.5386	0.00106035
Glyma16g29660.1	Harosoy only	400-500mg	heavy-metal-associated domain-containing protein	Heavy metal	22.0361	33.9098	0.649846	1194.96	1668.41	0.229485	10.0645	2.28438	4.40579	602.328	125.294	0.00208168
Glyma07g38740.1	Harosoy only	400-500mg	Al-induced protein	Heavy metal	19.1794	14.8336	1.29296	1659.43	1164.49	0.203605	4.0115	17.57	0.228315	383.051	1537.6	0.00300761
Glyma03g37060.1	Harosoy only	400-500mg	heavy-metal-associated domain-containing protein	Heavy metal	13.2294	15.9352	0.830202	1148.84	1255.56	0.75339	24.7024	7.78309	3.17386	2367.46	683.621	0.00657438
Glyma11g36040.1	Harosoy only	400-500mg	RHA2A; protein binding / ubiquitin-protein ligase/ zinc ion binding	Heavy metal	10.2967	7.8362	1.31399	532.83	367.924	0.254177	2.75616	11.5282	0.239081	157.406	603.389	0.0072534
Glyma09g04750.1	Harosoy only	400-500mg	ATL2; protein binding / zinc ion binding	Heavy metal	78.3881	114.936	0.682016	6244.08	8306.82	0.270212	78.4722	26.7782	2.93045	6898.57	2157.47	0.0091395
Glyma01g02180.1	Harosoy only	400-500mg	zinc-binding family protein	Heavy metal	28.8787	23.8349	1.21161	1305.31	977.488	0.308554	8.80969	30.7718	0.286291	439.463	1406.81	0.0122414
Glyma10g37500.1	Harosoy only	400-500mg	heavy-metal-associated domain-containing protein	Heavy metal	45.6429	24.8839	1.83424	2422.85	1198.48	0.0104945	7.01996	2.10845	3.32945	411.257	113.204	0.0137943
Glyma19g39690.1	Harosoy only	400-500mg	heavy-metal-associated domain-containing protein	Heavy metal	16.3002	17.0837	0.954137	1440.37	1369.7	0.858995	33.7735	12.6413	2.67169	3293.7	1129.84	0.0172558
Glyma12g08440.1	Harosoy only	400-500mg	heavy-metal-associated domain-containing protein	Heavy metal	12.6369	18.1426	0.696534	1180.13	1537.27	0.343025	11.2115	4.15393	2.69902	1155.52	392.368	0.0208925
Glyma09g33770.1	Harosoy only	400-500mg	Zinc-binding family protein	Heavy metal	45.7865	36.7121	1.24718	4057.58	2951.89	0.228893	11.0519	32.1869	0.343366	1080.91	2885.06	0.0287216
Glyma02g38750.1	Harosoy only	400-500mg	Copper-binding family protein	Heavy metal	6.49653	12.1597	0.534267	553.419	939.845	0.0760156	55.8217	23.713	2.35405	5248.08	2043.17	0.033345
Glyma02g34840.1	Harosoy only	400-500mg	RHF2A (RING-H2 GROUP F2A); protein binding / zinc ion binding	Heavy metal	28.6452	30.6968	0.933166	3112.16	3025.96	0.917431	55.3941	23.9339	2.31447	6641.99	2630.07	0.0359976
Glyma04g37440.1	Harosoy only	400-500mg	TB2/DP1, HVA22 family	Hormone related	4.08839	5.19292	0.7873	214.944	247.711	0.712628	0.846781	13.7031	0.0617947	49.1325	728.683	7.79126e-07
Glyma20g26730.1	Harosoy only	400-500mg	Gibberellin-regulated family protein	Hormone related	44.0273	27.256	1.61532	1642.96	922.845	0.0406187	19.7949	1.57242	12.5888	815.235	59.3497	1.10801e-06
Glyma06g11750.1	Harosoy only	400-500mg	Auxin-induced protein	Hormone related	5.54287	5.66303	0.978781	361.534	335.139	0.830831	1.89595	20.3247	0.0932829	136.479	1340.86	5.16109e-06
Glyma09g41960.1	Harosoy only	400-500mg	Abscisic acid 8'-hydroxylase 2	Hormone related	6.39122	3.99377	1.6003	734.598	416.495	0.0683138	1.0257	10.1914	0.100644	130.11	1184.8	1.1067e-05
Glyma13g33950.1	Harosoy only	400-500mg	nodulin MtN3 family protein	Hormone related	1.5952	1.2819	1.2444	149.884	109.284	0.494641	1.00904	9.94572	0.101454	104.634	945.199	1.65976e-05
Glyma06g17610.1	Harosoy only	400-500mg	TB2/DP1, HVA22 family	Hormone related	15.4936	14.5007	1.06847	889.423	755.276	0.580409	2.47015	22.6578	0.10902	156.496	1315.59	1.78051e-05
Glyma02g25930.1	Harosoy only	400-500mg	Cytokinin-O-glucosyltransferase 2	Hormone related	1.33331	0.679501	1.96219	139.178	64.3563	0.126488	0.529157	5.80862	0.0910985	60.9607	613.281	1.83575e-05
Glyma07g03840.1	Harosoy only	400-500mg	Auxin-induced protein	Hormone related	16.3025	22.1399	0.73634	1042.6	1284.7	0.460318	42.8882	7.01721	6.11186	3027.11	453.916	5.68846e-05
Glyma07g35310.1	Harosoy only	400-500mg	nodulin-related	Hormone related	35.9761	23.9459	1.50239	1580.37	954.417	0.0733854	7.61958	53.9251	0.141299	369.404	2395.97	7.9323e-05
Glyma06g40790.1	Harosoy only	400-500mg	Auxin-induced protein	Hormone related	14.028	10.8719	1.2903	1302.02	915.56	0.216402	2.70025	16.2147	0.166531	276.598	1522.21	0.000359343
Glyma02g13910.1	Harosoy only	400-500mg	Probable indole-3-acetic acid-amido synthetase	Hormone related	125.975	134.831	0.934321	17907	17389.6	0.909778	159.482	35.8596	4.4474	25019.4	5155.73	0.000464418
Glyma16g21930.1	Harosoy only	400-500mg	auxin efflux carrier family protein	Hormone related	4.29545	3.53857	1.2139	415.888	310.853	0.392122	16.4679	3.45671	4.76405	1759.67	338.513	0.000496104
Glyma06g04740.1	Harosoy only	400-500mg	gibberellin-regulated family protein	Hormone related	66.2217	72.3067	0.915845	2934.27	2906.96	0.973853	15.5731	73.7417	0.211185	761.554	3304.9	0.00135927
Glyma08g05000.1	Harosoy only	400-500mg	Arabidopsis thaliana Nudix hydrolase homolog 17; hydrolase	Hormone related	33.5132	24.7699	1.35298	2460.74	1650.19	0.140919	43.8676	11.706	3.74747	3554.83	869.364	0.00201796
Glyma19g01460.1	Harosoy only	400-500mg	Nodulin MtN21 family protein	Hormone related	7.85043	8.70705	0.901618	814.481	819.633	0.985408	11.5777	2.95353	3.91996	1325.67	309.937	0.00218156
Glyma05g34670.1	Harosoy only	400-500mg	Nudix hydrolase 17, mitochondrial	Hormone related	9.49592	6.73461	1.41002	524.595	337.567	0.178451	13.8935	3.50116	3.96826	847.081	195.634	0.0027591
Glyma13g04360.1	Harosoy only	400-500mg	nodulin MtN21 family protein	Hormone related	4.84563	6.16001	0.786627	325.298	375.21	0.67843	8.10519	1.95855	4.13837	600.508	132.987	0.00298973
Glyma07g06370.1	Harosoy only	400-500mg	Probable indole-3-acetic acid-amido synthetase	Hormone related	3.48068	2.80689	1.24005	438.123	320.567	0.35356	1.31648	6.13786	0.214485	182.882	781.438	0.00314744
Glyma07g11760.1	Harosoy only	400-500mg	Nudix hydrolase 4	Hormone related	47.0297	46.6	1.00922	3737.22	3359.89	0.687777	44.9844	12.9768	3.46652	3945.16	1043.02	0.00333507
Glyma06g10700.1	Harosoy only	400-500mg	Putative phi-1-like phosphate-induced protein	Hormone related	111.878	133.75	0.836471	8271.63	8972.24	0.752083	87.0537	25.6171	3.39827	7103.28	1915.68	0.00350322
Glyma09g30390.1	Harosoy only	400-500mg	Nudix hydrolase 4	Hormone related	70.2635	83.0463	0.846076	5753.25	6169.71	0.787455	85.4216	27.5103	3.10507	7719.26	2278.37	0.00628203
Glyma08g02130.1	Harosoy only	400-500mg	1-aminocyclopropane-1-carboxylate synthase	Hormone related	52.5279	48.5637	1.08163	6942.44	5823.64	0.499053	38.2187	12.2913	3.10941	5574.72	1643.11	0.00642725
Glyma13g19520.1	Harosoy only	400-500mg	Auxin-induced protein	Hormone related	45.2026	24.1475	1.87193	4592.06	2225.76	0.0065657	154.337	50.7542	3.04088	17303.7	5215.08	0.00686336
Glyma05g37410.1	Harosoy only	400-500mg	1-aminocyclopropane-1-carboxylate synthase	Hormone related	43.4908	37.0169	1.17489	4783.12	3693.81	0.325153	23.2005	7.52872	3.0816	2816.02	837.491	0.00757379
Glyma15g01560.1	Harosoy only	400-500mg	Auxin-induced protein	Hormone related	22.3444	28.8682	0.774014	960.247	1125.63	0.578735	38.0608	12.7437	2.98663	1805.16	553.931	0.0102297
Glyma11g18570.1	Harosoy only	400-500mg	ABA2 (ABA DEFICIENT 2); alcohol dehydrogenase/ oxidoreductase/ xanthoxin dehydrogenase	Hormone related	14.6912	19.8338	0.740713	1017.07	1245.84	0.474384	10.8486	37.8583	0.286557	828.883	2650.95	0.0103718
Glyma10g06810.1	Harosoy only	400-500mg	Nodulin 6l	Hormone related	15.0616	15.9023	0.947134	1554.02	1488.7	0.878996	21.7177	7.70912	2.81714	2473	804.519	0.0133291
Glyma15g01550.1	Harosoy only	400-500mg	Auxin-responsive protein	Hormone related	49.8448	65.4345	0.761751	3599.69	4287.59	0.505407	174.056	65.8132	2.6447	13872.7	4807.33	0.0163876
Glyma16g03010.1	Harosoy only	400-500mg	Probable indole-3-acetic acid-amido synthetase	Hormone related	7.06242	4.451	1.5867	730.48	417.709	0.0726473	2.46294	8.40455	0.293048	281.147	879.255	0.0169189
Glyma20g38100.1	Harosoy only	400-500mg	dormancy/auxin associated family protein	Hormone related	24.2698	18.6699	1.29994	1268.25	885.203	0.208231	23.8068	8.60876	2.76541	1372.98	455.015	0.0172658
Glyma13g25900.1	Harosoy only	400-500mg	Probable gibberellin receptor GID1L3	Hormone related	27.4964	49.1298	0.559669	1340.72	2173.54	0.0779788	32.0234	11.8335	2.70618	1723.28	583.606	0.0182157
Glyma06g12120.1	Harosoy only	400-500mg	IAA-amino acid hydrolase ILR1-like 6	Hormone related	25.6435	19.2384	1.33293	3103.92	2112.83	0.151035	48.9308	18.7177	2.61415	6536.44	2291.56	0.0182364
Glyma04g42660.1	Harosoy only	400-500mg	IAA-amino acid hydrolase ILR1-like 6	Hormone related	12.5066	8.73256	1.43218	1288.02	815.99	0.111314	22.9267	8.70465	2.63384	2605.84	906.732	0.0194155
Glyma10g25680.1	Harosoy only	400-500mg	TB2/DP1, HVA22 family	Hormone related	3.84706	4.21034	0.913718	80.7069	80.1418	1	1.49332	7.40686	0.201613	34.5747	157.167	0.0196625
Glyma15g10070.1	Harosoy only	400-500mg	gibberellin 2-beta-dioxygenase	Hormone related	5.36009	8.32741	0.643668	430.711	607.135	0.276195	12.0141	4.42194	2.71694	1065.45	359.396	0.0207901
Glyma13g43780.1	Harosoy only	400-500mg	Auxin-induced protein 22C	Hormone related	58.8673	73.6249	0.799557	3514.04	3987.66	0.63061	95.0042	37.3893	2.54095	6258.93	2257.49	0.0215423
Glyma03g39450.1	Harosoy only	400-500mg	dormancy/auxin associated family protein	Hormone related	103.35	108.737	0.950456	5367.83	5124.22	0.859861	182.604	73.706	2.47746	10467	3872.02	0.0241897
Glyma04g09550.1	Harosoy only	400-500mg	Auxin-responsive protein IAA8	Hormone related	21.1726	23.1657	0.913963	2238.38	2222.11	0.980641	30.5999	12.2517	2.4976	3570.29	1310.09	0.0249851
Glyma15g12240.1	Harosoy only	400-500mg	Auxin-induced in root cultures protein 12	Hormone related	94.5808	90.4013	1.04623	15897.6	13786.8	0.579172	62.3744	26.4214	2.36075	11570.7	4491.9	0.0315512
Glyma17g05540.1	Harosoy only	400-500mg	JASMONATE-ZIM-DOMAIN PROTEIN 1	Hormone related	13.6636	12.6387	1.08109	952.012	798.99	0.550085	5.92803	2.16779	2.7346	455.84	152.771	0.0316361
Glyma10g03710.1	Harosoy only	400-500mg	Auxin-induced protein 22D	Hormone related	46.6598	58.6719	0.795267	1922.14	2192.97	0.626092	42.9075	17.6467	2.43147	1950.74	735.277	0.0316415
Glyma17g18220.1	Harosoy only	400-500mg	UDP-glycosyltransferase/ abscisic acid glucosyltransferase/ indole-3-acetate beta-glucosyltransferase/ quercetin 7-O-glucosyltransferase	Hormone related	5.43181	4.59279	1.18268	425.77	326.639	0.432636	8.71915	3.46569	2.51585	754.275	274.767	0.0353557
Glyma06g03180.1	Harosoy only	400-500mg	Cytokinin dehydrogenase 5	Hormone related	2.31745	3.75246	0.617583	228.944	336.353	0.284337	5.70805	16.2128	0.35207	622.345	1620.03	0.0361764
Glyma13g02960.1	Harosoy only	400-500mg	Auxin-induced protein	Hormone related	337.26	388.336	0.868473	32439.2	33890.3	0.862964	439.696	192.268	2.28689	46675	18705.1	0.0366232
Glyma09g01390.1	Harosoy only	400-500mg	Auxin-induced in root cultures protein 12	Hormone related	115.8	112.755	1.027	13891.5	12272.6	0.630084	78.6276	34.2761	2.29395	10409.7	4158.88	0.0370185
Glyma14g23300.1	Harosoy only	400-500mg	Auxin-induced protein	Hormone related	192.332	199.369	0.964701	16763.2	15766.1	0.811707	300.607	135.308	2.22165	28915.4	11928.2	0.0429834
Glyma16g09770.1	Harosoy only	400-500mg	Auxin-induced in root cultures protein 12	Hormone related	28.3235	56.184	0.504121	821.069	1477.77	0.0387468	33.7858	14.4689	2.33507	1080.91	424.241	0.0446584
Glyma13g31060.1	Harosoy only	400-500mg	Auxin-repressed 12.5 kDa protein	Hormone related	488.118	540.529	0.903038	26934.7	27062.4	0.984467	568.364	258.873	2.19554	34612.9	14448.4	0.0456679
Glyma08g37070.1	Harosoy only	400-500mg	Auxin-responsive protein IAA9	Hormone related	21.9733	29.3609	0.748385	2427.8	2943.39	0.470206	21.5268	9.61837	2.23809	2624.95	1074.89	0.0464345
Glyma08g06110.1	Harosoy only	400-500mg	Monoglyceride lipase	Lipid metabolism	2.92492	2.12002	1.37966	289.886	190.64	0.266215	0.24955	10.5473	0.0236601	27.2958	1057.3	1.52076e-10
Glyma05g33610.1	Harosoy only	400-500mg	Monoglyceride lipase	Lipid metabolism	1.20235	0.913921	1.3156	102.119	70.4277	0.493242	0.106775	6.49934	0.0164286	10.0085	558.327	3.62471e-10
Glyma03g04910.1	Harosoy only	400-500mg	LIPID TRANSFER PROTEIN 2	Lipid metabolism	7.8355	5.29029	1.48111	287.415	176.069	0.198096	1.14624	33.7115	0.0340015	46.4029	1250.74	1.557e-09
Glyma03g04920.1	Harosoy only	400-500mg	Non-specific lipid-transfer protein	Lipid metabolism	4.56679	0.680041	6.71546	206.708	27.9282	0.000101955	0.236781	10.635	0.0222644	11.8282	486.888	5.02219e-09
Glyma06g44100.1	Harosoy only	400-500mg	GDSL esterase/lipase	Lipid metabolism	0.171669	1.09443	0.156857	10.706	61.9278	0.0329001	0.198292	6.62105	0.0299487	13.6479	417.646	6.72287e-08
Glyma08g20800.1	Harosoy only	400-500mg	Phosphoethanolamine/phosphocholine phosphatase	Lipid metabolism	53.5435	31.0707	1.72328	4241.23	2233.04	0.0160644	5.02704	74.215	0.0677362	439.463	5945.96	8.56751e-08
Glyma07g01400.1	Harosoy only	400-500mg	Phosphoethanolamine/phosphocholine phosphatase	Lipid metabolism	8.21625	4.68756	1.75278	649.773	336.353	0.0398565	0.948645	16.4058	0.057824	82.7973	1312.29	1.11705e-07
Glyma02g45050.1	Harosoy only	400-500mg	Non-specific lipid-transfer protein	Lipid metabolism	79.8117	58.089	1.37396	3120.39	2060.62	0.12161	71.6525	12.9516	5.53233	3091.71	512.166	0.000122888
Glyma15g03030.1	Harosoy only	400-500mg	Seed lipoxygenase-3	Lipid metabolism	224.322	129.323	1.73459	40357.6	21110.1	0.0116547	33.7542	182.633	0.18482	6702.04	33233.6	0.000389863
Glyma01g23140.1	Harosoy only	400-500mg	Putative phospholipid-transporting ATPase 9	Lipid metabolism	6.99023	4.16556	1.6781	1587.78	858.489	0.0298876	5.29911	1.13378	4.67385	1328.4	260.479	0.000681267
Glyma18g06950.1	Harosoy only	400-500mg	Omega-3 fatty acid desaturase, endoplasmic reticulum	Lipid metabolism	30.52	40.553	0.752595	2687.21	3239.67	0.481263	20.2062	100.212	0.201635	1963.48	8924.44	0.000818089
Glyma11g27190.1	Harosoy only	400-500mg	FAD8 (FATTY ACID DESATURASE 8); omega-3 fatty acid desaturase	Lipid metabolism	5.69687	7.91967	0.719332	490.006	618.064	0.456776	4.68699	24.1421	0.194142	444.922	2100.32	0.000883967
Glyma05g35250.1	Harosoy only	400-500mg	lipase family protein	Lipid metabolism	11.1897	8.2458	1.35702	1592.73	1064.92	0.150728	4.11811	19.5204	0.210965	646.911	2810.32	0.00141328
Glyma09g33700.1	Harosoy only	400-500mg	Polyketide cyclase / dehydrase and lipid transport	Lipid metabolism	10.734	9.75522	1.10033	792.245	653.277	0.521234	11.8625	2.85615	4.1533	966.272	213.219	0.00187601
Glyma07g01430.1	Harosoy only	400-500mg	Phosphoethanolamine/phosphocholine phosphatase	Lipid metabolism	4.89144	2.43819	2.00618	330.239	149.355	0.0364326	1.39208	7.30708	0.190511	103.724	498.977	0.00254936
Glyma17g06750.1	Harosoy only	400-500mg	Oxysterol binding	Lipid metabolism	34.8219	27.0208	1.28871	3349.34	2358.11	0.188243	16.1397	65.8744	0.245007	1713.27	6408.67	0.00333903
Glyma14g23780.1	Harosoy only	400-500mg	Esterase	Lipid metabolism	59.0123	106.619	0.553489	4877	7994.76	0.0576765	19.2629	5.40394	3.5646	1756.94	451.717	0.00349361
Glyma08g04470.1	Harosoy only	400-500mg	Lipase member K	Lipid metabolism	3.34083	2.478	1.3482	396.946	267.139	0.253502	1.49181	6.52982	0.22846	195.62	784.735	0.00454182
Glyma17g35360.1	Harosoy only	400-500mg	Esterase/lipase/thioesterase family protein	Lipid metabolism	7.97841	9.69746	0.822732	702.479	774.705	0.744264	6.33902	1.67842	3.77677	615.976	149.473	0.00486526
Glyma02g40640.1	Harosoy only	400-500mg	Medium-chain-fatty-acid--CoA ligase	Lipid metabolism	4.18652	1.98601	2.10801	550.125	236.783	0.012291	1.90101	7.81454	0.243266	275.688	1038.62	0.00544342
Glyma06g09430.1	Harosoy only	400-500mg	Inositol-tetrakisphosphate 1-kinase 2	Lipid metabolism	61.8742	68.7916	0.899445	8036.1	8106.47	0.972593	57.3449	18.172	3.15567	8219.68	2387.18	0.00563121
Glyma01g43780.1	Harosoy only	400-500mg	Hydroxysteroid 11-beta-dehydrogenase 1-like protein	Lipid metabolism	10.9883	6.9297	1.58569	1008.01	576.778	0.0600273	2.09398	8.67076	0.241499	211.998	804.519	0.00613637
Glyma18g15290.1	Harosoy only	400-500mg	GDSL esterase/lipase	Lipid metabolism	7.94509	4.20367	1.89004	318.71	152.998	0.0537066	3.43218	14.6277	0.234635	151.947	593.497	0.00664782
Glyma05g38250.1	Harosoy only	400-500mg	AtHSD1 (hydroxysteroid dehydrogenase 1); binding / catalytic/ oxidoreductase	Lipid metabolism	3.34558	3.30843	1.01123	212.473	190.64	0.792154	1.28515	5.68048	0.226239	90.0762	364.891	0.00916256
Glyma11g20130.1	Harosoy only	400-500mg	2-phosphoglycerate kinase-related	Lipid metabolism	41.0018	28.9438	1.4166	6062.9	3883.24	0.0888564	16.6202	57.554	0.288775	2712.3	8607.91	0.00941542
Glyma14g03730.1	Harosoy only	400-500mg	Non-specific lipid-transfer protein A	Lipid metabolism	13.4742	10.266	1.31251	277.533	191.855	0.330848	10.967	2.63777	4.15768	249.302	54.9535	0.00956753
Glyma01g10120.1	Harosoy only	400-500mg	Omega-3 fatty acid desaturase, endoplasmic reticulum	Lipid metabolism	1.96584	2.74409	0.716391	64.2361	81.3561	0.688556	1.63996	7.84804	0.208964	59.141	259.38	0.0101001
Glyma08g21300.1	Harosoy only	400-500mg	MIOX1 (MYO-INISITOL OXYGENASE); inositol oxygenase/ oxidoreductase	Lipid metabolism	44.8749	45.03	0.996557	4247.82	3867.45	0.722079	10.1987	33.7723	0.301985	1065.45	3233.46	0.0136718
Glyma13g04540.1	Harosoy only	400-500mg	PAD4 (PHYTOALEXIN DEFICIENT 4); lipase/ protein binding / triacylglycerol lipase	Lipid metabolism	58.9707	50.4458	1.16899	8873.64	6887.34	0.327625	53.7415	20.4651	2.62601	8924.83	3114.76	0.0174206
Glyma02g26870.1	Harosoy only	400-500mg	GDSL esterase/lipase	Lipid metabolism	4.06181	3.52464	1.1524	169.649	133.57	0.586767	3.37531	11.8375	0.285138	155.586	500.076	0.0207166
Glyma07g16020.1	Harosoy only	400-500mg	haloacid dehalogenase-like hydrolase family protein	Lipid metabolism	62.7416	81.5775	0.769104	4886.06	5764.14	0.525428	23.29	69.1385	0.33686	2001.69	5445.89	0.0242059
Glyma08g43650.1	Harosoy only	400-500mg	Probable glycerophosphoryl diester phosphodiesterase 3	Lipid metabolism	15.4152	25.4183	0.606459	2692.98	4028.95	0.128132	23.7988	9.60379	2.47806	4588.43	1696.96	0.0254351
Glyma06g05710.1	Harosoy only	400-500mg	Cyclopropane-fatty-acyl-phospholipid synthase	Lipid metabolism	13.9326	20.8082	0.669571	1302.02	1764.33	0.271217	14.4592	5.6627	2.55341	1491.26	535.247	0.0259416
Glyma10g39450.1	Harosoy only	400-500mg	haloacid dehalogenase-like hydrolase family protein	Lipid metabolism	233.826	321.684	0.726882	20231.1	25253.2	0.385335	587.442	242.263	2.42481	56093.8	21201	0.0264341
Glyma11g03970.1	Harosoy only	400-500mg	Lipase	Lipid metabolism	46.0601	70.5705	0.652682	4954.42	6887.34	0.205392	74.7057	31.8418	2.34615	8868.41	3464.27	0.0329743
Glyma11g01730.1	Harosoy only	400-500mg	Hydroxysteroid 11-beta-dehydrogenase 1-like protein	Lipid metabolism	5.95982	3.4116	1.74693	493.3	256.211	0.0529113	1.95222	6.09143	0.320486	178.333	509.968	0.0354053
Glyma07g01660.1	Harosoy only	400-500mg	Inositol oxygenase 1	Lipid metabolism	52.2471	51.317	1.01812	5008.77	4463.66	0.660349	12.7877	35.5684	0.359525	1352.96	3448.88	0.0359863
Glyma17g15530.1	Harosoy only	400-500mg	lipase class 3 family protein	Lipid metabolism	8.26012	10.9904	0.751576	904.247	1091.63	0.512371	5.44488	2.15397	2.52784	657.829	238.498	0.0367911
Glyma08g41120.1	Harosoy only	400-500mg	Fatty acid desaturase 2	Lipid metabolism	20.5596	29.8165	0.689539	3054.51	4019.23	0.298165	31.9796	13.8819	2.30369	5243.53	2086.03	0.0374498
Glyma01g41450.1	Harosoy only	400-500mg	Lipase	Lipid metabolism	133.177	150.406	0.885446	14401.2	14757	0.923486	148.438	65.3163	2.2726	17715	7143.95	0.0383728
Glyma06g06340.1	Harosoy only	400-500mg	Lipid binding protein, putative	Lipid metabolism	15.4025	22.3364	0.68957	994.836	1308.98	0.33233	16.6188	7.06591	2.35197	1184.64	461.609	0.0420232
Glyma12g08340.1	Harosoy only	400-500mg	2-phosphoglycerate kinase-related	Lipid metabolism	23.9791	18.7018	1.28218	3960.4	2802.54	0.191583	12.3144	32.7973	0.37547	2244.63	5478.86	0.0435736
Glyma11g02630.1	Harosoy only	400-500mg	Probable phospholipid hydroperoxide glutathione peroxidase6, mitochondrial	Lipid metabolism	90.2882	65.805	1.37206	4924.77	3256.67	0.116151	35.1262	92.3965	0.380168	2114.52	5097.48	0.0466917
Glyma06g21570.1	Harosoy only	400-500mg	Brassinosteroid-regulated protein	Lipid metabolism	7.96377	5.55052	1.43478	370.593	234.354	0.196391	2.37398	7.30879	0.324811	121.921	344.009	0.0486112
Glyma03g06780.1	Harosoy only	400-500mg	Phosphatidylethanolamine binding protein, putative	Membrane protein	41.5814	33.8281	1.2292	1990.5	1469.27	0.268277	4.61554	50.6427	0.0911393	243.843	2452.02	2.19301e-06
Glyma02g34780.1	Harosoy only	400-500mg	F-box domain	Membrane protein	1.93898	1.54832	1.25231	95.5306	69.2134	0.562091	0.301199	6.55039	0.0459819	16.3775	326.423	2.54892e-06
Glyma13g24550.1	Harosoy only	400-500mg	Probable LRR receptor-like serine/threonine-proteinkinase	Membrane protein	1.55646	1.23109	1.26429	186.12	133.57	0.438998	0.737697	5.22506	0.141184	97.3551	631.965	0.000306089
Glyma03g37140.1	Harosoy only	400-500mg	benzodiazepine receptor-related	Membrane protein	34.3768	29.2901	1.17367	2524.15	1951.33	0.340204	6.38871	33.9487	0.188187	517.711	2521.26	0.000657284
Glyma14g03910.1	Harosoy only	400-500mg	C2 domain-containing protein	Membrane protein	6.11248	8.93435	0.684155	745.304	988.416	0.333769	7.56597	1.75562	4.30958	1018.13	216.517	0.00142509
Glyma14g02510.1	Harosoy only	400-500mg	Stigma-specific Stig1 family protein	Membrane protein	35.7637	33.3211	1.0733	1852.96	1566.41	0.541011	22.6746	5.43193	4.17432	1296.55	284.659	0.001472
Glyma16g27260.1	Harosoy only	400-500mg	LRR receptor-like serine/threonine-protein kinase	Membrane protein	14.4939	13.2481	1.09404	2992.74	2481.97	0.483724	16.5338	4.2574	3.88354	3767.73	889.147	0.00155768
Glyma01g30670.1	Harosoy only	400-500mg	Phosphatidylethanolamine binding protein, putative	Membrane protein	39.2655	29.6162	1.32581	1607.55	1100.13	0.174987	12.4045	58.2587	0.21292	560.474	2412.46	0.00158254
Glyma06g18420.1	Harosoy only	400-500mg	LRR receptor-like serine/threonine-protein kinase	Membrane protein	6.10386	8.46498	0.721072	848.246	1067.34	0.426101	14.8133	3.83141	3.86628	2271.92	538.544	0.00186138
Glyma09g05330.1	Harosoy only	400-500mg	LRR receptor-like serine/threonine-protein kinase	Membrane protein	9.2356	6.50894	1.41891	2415.44	1544.55	0.100368	8.19266	2.23112	3.672	2364.73	590.2	0.00258839
Glyma15g07090.1	Harosoy only	400-500mg	Putative serine/threonine-protein kinase receptor	Membrane protein	10.1882	14.5749	0.699023	1665.2	2161.4	0.337318	17.4676	5.00616	3.48922	3150.85	827.599	0.00334809
Glyma10g40720.1	Harosoy only	400-500mg	Secretory protein, putative	Membrane protein	31.3485	35.9747	0.871404	1841.44	1917.33	0.882486	7.92975	1.94236	4.08253	514.071	115.402	0.00383709
Glyma13g32240.1	Harosoy only	400-500mg	Putative cysteine-rich receptor-like protein kinase 16	Membrane protein	9.38261	14.8358	0.63243	579.772	831.775	0.229278	13.4619	3.83356	3.5116	918.05	239.597	0.00536695
Glyma10g43530.1	Harosoy only	400-500mg	membrane protein 2	Membrane protein	4.92403	7.38463	0.666794	298.945	406.781	0.366181	5.87987	1.50345	3.91092	393.97	92.3218	0.00661414
Glyma06g07170.1	Harosoy only	400-500mg	Probable LRR receptor-like serine/threonine-proteinkinase	Membrane protein	7.10154	9.18945	0.772793	1063.19	1248.27	0.570845	12.6875	4.02823	3.14963	2096.32	609.983	0.00712275
Glyma03g01840.1	Harosoy only	400-500mg	BAP2 (BON ASSOCIATION PROTEIN 2)	Membrane protein	10.7215	9.91646	1.08118	518.007	434.709	0.587314	6.24526	1.55184	4.02441	333.009	75.8358	0.00719259
Glyma16g27250.1	Harosoy only	400-500mg	LRR receptor-like serine/threonine-protein kinase	Membrane protein	7.33861	6.31191	1.16266	1364.61	1064.92	0.379866	10.3214	3.38349	3.05053	2118.16	636.361	0.00862191
Glyma02g35230.1	Harosoy only	400-500mg	SYP121 (SYNTAXIN OF PLANTS 121)	Membrane protein	44.2903	47.2366	0.937625	4341.7	4201.38	0.901734	54.6653	18.5338	2.9495	5914.1	1837.64	0.0089028
Glyma17g18350.1	Harosoy only	400-500mg	Probable LRR receptor-like serine/threonine-proteinkinase	Membrane protein	6.34165	8.34673	0.759777	1078.84	1288.34	0.529727	6.23699	1.99288	3.12964	1170.99	342.91	0.00915026
Glyma20g32550.1	Harosoy only	400-500mg	AWPM-19-like membrane family protein	Membrane protein	191.3	201.523	0.949269	11699.2	11182.2	0.861457	58.3169	200.671	0.290609	3936.06	12412.9	0.00959807
Glyma13g11980.1	Harosoy only	400-500mg	Erythromycin resistance leader peptide|RNA polymerase Rpb1 C-terminal repeat	Membrane protein	0.932492	2.61105	0.357133	3446.51	8756.1	0.000407638	4.42835	14.5917	0.303483	18063.5	54549	0.0121263
Glyma13g34530.1	Harosoy only	400-500mg	Epidermis-specific secreted glycoprotein	Membrane protein	50.2385	26.7291	1.87954	2960.63	1429.2	0.00741392	12.3388	40.9894	0.301023	802.497	2443.23	0.0140964
Glyma20g01580.1	Harosoy only	400-500mg	Leucine-rich repeat-like protein	Membrane protein	9.78882	18.3913	0.532254	1186.72	2022.97	0.0534108	7.4056	2.52761	2.92988	990.839	309.937	0.0142969
Glyma16g26100.1	Harosoy only	400-500mg	Membrane protein	Membrane protein	3.75819	3.74607	1.00324	504.83	456.566	0.757824	1.42387	5.09628	0.279395	211.088	692.413	0.0150092
Glyma15g40440.1	Harosoy only	400-500mg	Probable LRR receptor-like serine/threonine-proteinkinase	Membrane protein	32.7879	38.4027	0.853791	3426.75	3641.6	0.817457	29.9517	11.156	2.6848	3454.74	1179.3	0.016664
Glyma13g11820.1	Harosoy only	400-500mg	Erythromycin resistance leader peptide|Copper binding octapeptide repeat|Bombesin-like peptide	Membrane protein	9.69682	18.6003	0.521326	21773.6	37895	0.0307613	35.479	108.063	0.328317	87921.7	245428	0.0193041
Glyma20g23260.1	Harosoy only	400-500mg	Membrane protein 2	Membrane protein	7.4752	10.282	0.727014	471.888	588.921	0.481081	9.12874	3.18445	2.86666	635.993	203.328	0.0203383
Glyma13g12070.1	Harosoy only	400-500mg	Bombesin-like peptide	Membrane protein	2.90147	5.77307	0.502587	7773.39	14033.3	0.0224248	10.4041	31.3797	0.331554	30762.4	85032.8	0.0205148
Glyma04g21330.1	Harosoy only	400-500mg	F-box domain	Membrane protein	4.06313	5.52538	0.735357	393.652	485.708	0.519112	7.33509	2.64691	2.77119	784.3	259.38	0.0214806
Glyma11g18680.1	Harosoy only	400-500mg	F-box domain	Membrane protein	22.8441	14.363	1.59048	2326.5	1327.2	0.0405367	9.6736	3.63835	2.65879	1087.28	374.783	0.0231236
Glyma13g12000.1	Harosoy only	400-500mg	Bombesin-like peptide	Membrane protein	6.27657	11.1311	0.563879	8424.81	13556.1	0.0653288	19.8627	58.2056	0.341251	29424	79022	0.024235
Glyma10g05990.1	Harosoy only	400-500mg	Probable LRR receptor-like serine/threonine-proteinkinase	Membrane protein	5.10304	7.49317	0.681025	597.89	796.561	0.340033	5.0874	1.87343	2.71555	657.829	222.012	0.0260706
Glyma11g08430.1	Harosoy only	400-500mg	mid1-complementing activity 1	Membrane protein	17.8733	25.9513	0.688724	2172.5	2862.04	0.303115	28.2495	11.4697	2.46297	3789.57	1410.11	0.0268101
Glyma20g23910.1	Harosoy only	400-500mg	MECHANOSENSITIVE CHANNEL OF SMALL CONDUCTANCE-LIKE 6	Membrane protein	2.86197	4.06559	0.70395	608.596	784.419	0.398823	6.71482	2.67761	2.50777	1575.88	575.912	0.0281458
Glyma02g43120.1	Harosoy only	400-500mg	Ankyrin-2	Membrane protein	6.57075	8.33483	0.788349	491.653	565.85	0.65624	9.08993	3.45631	2.62995	750.635	261.578	0.0285376
Glyma08g18520.1	Harosoy only	400-500mg	Probable LRR receptor-like serine/threonine-proteinkinase	Membrane protein	10.7233	10.4779	1.02341	898.482	796.561	0.68372	10.7446	4.25374	2.52592	993.568	360.495	0.0310959
Glyma08g42280.1	Harosoy only	400-500mg	GAUT15 (Galacturonosyltransferase 15)	Membrane protein	19.5728	15.704	1.24636	2625.44	1911.26	0.239098	20.7063	8.7732	2.36017	3065.32	1190.29	0.0345811
Glyma07g37210.1	Harosoy only	400-500mg	Predicted GPI-anchored protein	Membrane protein	20.2563	18.9051	1.07147	2487.91	2106.76	0.537544	28.6551	12.3064	2.32847	3884.2	1528.81	0.0362392
Glyma04g09010.1	Harosoy only	400-500mg	Receptor protein kinase	Membrane protein	5.72234	9.20682	0.621532	1161.19	1695.12	0.173467	9.70185	4.1179	2.35602	2172.75	845.184	0.0366214
Glyma01g42950.1	Harosoy only	400-500mg	Aquaporin PIP1-3	Membrane protein	2.87987	3.73419	0.771217	236.356	278.068	0.662342	5.32393	15.1597	0.351189	482.226	1258.43	0.0379222
Glyma10g43050.1	Harosoy only	400-500mg	MECHANOSENSITIVE CHANNEL OF SMALL CONDUCTANCE-LIKE 6	Membrane protein	5.0716	7.31172	0.693627	583.89	763.776	0.37422	9.48096	3.98296	2.38038	1204.66	463.807	0.0394155
Glyma11g38060.1	Harosoy only	400-500mg	Probable LRR receptor-like serine/threonine-proteinkinase	Membrane protein	4.52045	5.38365	0.839663	588.831	636.278	0.80271	5.74048	2.36079	2.4316	825.244	311.037	0.0401575
Glyma01g36860.1	Harosoy only	400-500mg	MCA1 (mid1-complementing activity 1)	Membrane protein	20.9682	28.6661	0.731463	2506.03	3108.53	0.418254	34.4419	15.1835	2.26838	4542.94	1835.45	0.0410585
Glyma02g46640.1	Harosoy only	400-500mg	C2 domain-containing protein	Membrane protein	3.74137	5.451	0.686364	406.005	536.708	0.384636	5.43195	2.20293	2.46578	650.551	241.795	0.0415494
Glyma11g02530.1	Harosoy only	400-500mg	Aquaporin PIP1-3	Membrane protein	1.78792	2.88808	0.619068	137.531	201.569	0.359188	2.85088	8.34861	0.34148	242.023	649.55	0.041814
Glyma03g28580.1	Harosoy only	400-500mg	Adipocyte plasma membrane-associated protein	Membrane protein	14.6139	16.5618	0.882385	1385.19	1424.34	0.921171	17.752	7.69232	2.30776	1857.03	737.475	0.0418348
Glyma13g18860.1	Harosoy only	400-500mg	Cysteine-rich repeat secretory protein 3	Membrane protein	4.39636	7.16978	0.613179	231.415	342.424	0.273625	5.1372	1.85791	2.76504	298.434	98.9162	0.04189
Glyma07g08780.1	Harosoy only	400-500mg	Putative receptor protein kinase	Membrane protein	6.86323	5.22636	1.31319	1193.31	824.49	0.198814	2.83074	7.83705	0.3612	543.187	1378.23	0.0426818
Glyma13g06630.1	Harosoy only	400-500mg	Receptor-like protein kinase FERONIA	Membrane protein	23.5157	21.201	1.10918	4426.53	3620.95	0.44522	24.8417	11.095	2.239	5160.73	2112.41	0.0435639
Glyma10g37400.1	Harosoy only	400-500mg	Reticulon-like protein B5	Membrane protein	11.0964	10.9592	1.01252	531.183	475.994	0.733494	11.7627	4.8123	2.44431	621.435	233.003	0.0441915
Glyma13g25600.1	Harosoy only	400-500mg	Uncharacterized membrane protein	Membrane protein	7.62023	5.35433	1.42319	864.717	551.279	0.13479	2.5646	7.24886	0.353793	321.181	831.995	0.0446809
Glyma06g18750.1	Harosoy only	400-500mg	C2 domain-containing protein / GRAM domain-containing protein	Membrane protein	11.631	6.22452	1.86857	2258.15	1096.49	0.0090159	12.6116	33.3516	0.378141	2702.29	6549.35	0.0447704
Glyma07g08310.1	Harosoy only	400-500mg	BON ASSOCIATION PROTEIN 2	Membrane protein	27.5457	15.1352	1.81998	1607.55	801.418	0.0142827	11.6263	4.87833	2.38325	748.816	287.956	0.0458564
Glyma13g06490.1	Harosoy only	400-500mg	Receptor-like protein kinase FERONIA	Membrane protein	23.4687	20.8804	1.12396	4768.3	3849.24	0.41476	25.0764	11.4077	2.19821	5622.94	2344.31	0.0476741
Glyma04g12100.1	Harosoy only	400-500mg	Hyaluronan mediated motility receptor-like protein	Membrane protein	3.87612	3.21073	1.20724	1439.55	1081.91	0.310042	7.4853	3.38812	2.20927	3068.05	1272.72	0.0487289
Glyma15g07430.1	Harosoy only	400-500mg	Endonuclease	Nucleotide metabolism	6.62528	4.2246	1.56826	497.418	287.782	0.101752	2.5695	29.9883	0.0856834	212.907	2277.27	1.38795e-06
Glyma13g31890.1	Harosoy only	400-500mg	Endonuclease	Nucleotide metabolism	4.41463	3.07459	1.43584	351.651	222.211	0.201616	1.86296	19.2618	0.0967183	163.775	1551.89	5.70605e-06
Glyma07g21110.1	Harosoy only	400-500mg	Guanine nucleotide-binding protein alpha-1 subunit	Nucleotide metabolism	5.8936	4.91753	1.19849	1010.48	764.99	0.340575	6.02494	0.849251	7.09442	1140.06	147.275	4.08358e-05
Glyma02g12020.1	Harosoy only	400-500mg	Ribonuclease 3	Nucleotide metabolism	2.28918	1.37621	1.6634	142.472	77.7133	0.214681	1.60282	13.3215	0.120318	110.093	838.59	6.80675e-05
Glyma13g16620.1	Harosoy only	400-500mg	Putative nuclease	Nucleotide metabolism	33.1251	40.4166	0.819591	3285.1	3636.74	0.699765	23.8916	7.94375	3.0076	2614.94	796.825	0.00892721
Glyma06g08110.1	Harosoy only	400-500mg	Probable cyclic nucleotide-gated ion channel 17	Nucleotide metabolism	4.099	5.43574	0.754084	523.771	630.206	0.550969	12.8844	4.75366	2.71042	1816.99	614.38	0.017816
Glyma07g05620.1	Harosoy only	400-500mg	Endonuclease	Nucleotide metabolism	32.7	25.2378	1.29567	2529.91	1771.62	0.187877	8.35427	25.1405	0.332303	713.331	1967.33	0.0256254
Glyma17g06050.1	Harosoy only	400-500mg	Putative nuclease	Nucleotide metabolism	120.204	115.825	1.0378	11859.8	10368.7	0.602097	89.1236	37.3464	2.38641	9704.58	3726.94	0.0299212
Glyma16g02180.1	Harosoy only	400-500mg	Nuclease S1	Nucleotide metabolism	11.9809	9.06562	1.32158	527.065	361.853	0.248088	2.97971	9.11449	0.32692	144.668	405.556	0.0446211
Glyma04g42170.1	Harosoy only	400-500mg	Uridylyltransferase	Nucleotide metabolism	8.97847	7.4508	1.20503	849.893	639.92	0.342245	16.8091	7.47306	2.2493	1756.03	715.494	0.0480676
Glyma09g07330.1	Harosoy only	400-500mg	Alliin lyase	Oxidation-reduction	6.87475	6.70835	1.0248	704.95	624.135	0.690831	0.249236	15.3761	0.0162093	28.2057	1594.75	1.48539e-12
Glyma09g07320.1	Harosoy only	400-500mg	alliinase family protein	Oxidation-reduction	5.08362	5.03965	1.00872	426.594	383.709	0.753726	0.216138	12.1333	0.0178137	20.0169	1029.83	1.96797e-11
Glyma08g03310.1	Harosoy only	400-500mg	2OG-Fe(II) oxygenase superfamily	Oxidation-reduction	0.0119837	0.0194743	0.615361	0.82354	1.21427	1	0	5.02821	0	0.909861	349.504	2.40851e-11
Glyma13g20170.1	Harosoy only	400-500mg	Peroxidase 21	Oxidation-reduction	6.66302	5.55052	1.20043	620.125	468.708	0.372378	1.4173	37.7815	0.037513	145.578	3556.59	4.78405e-10
Glyma08g13180.1	Harosoy only	400-500mg	Cytochrome P450	Oxidation-reduction	12.3152	8.44838	1.4577	1428.02	888.846	0.0949602	1.02381	13.513	0.0757649	131.02	1584.86	7.57582e-07
Glyma07g16830.1	Harosoy only	400-500mg	Probable glutathione S-transferase	Oxidation-reduction	4.50891	2.40461	1.87511	266.003	128.713	0.0699592	0.335387	5.63619	0.059506	21.8367	336.315	9.02927e-06
Glyma08g13170.1	Harosoy only	400-500mg	Cytochrome P450	Oxidation-reduction	5.65688	4.0897	1.3832	627.537	411.638	0.182404	0.839781	7.23871	0.116012	102.814	812.212	5.55124e-05
Glyma08g37300.1	Harosoy only	400-500mg	Cytochrome P450	Oxidation-reduction	8.98066	6.62978	1.35459	279.18	186.998	0.29191	0.742561	9.05322	0.0820217	25.4761	284.659	9.21373e-05
Glyma16g27610.1	Harosoy only	400-500mg	Alliinase EGF-like domain	Oxidation-reduction	1.74177	1.59215	1.09398	26.3533	21.8569	0.878913	0	5.67365	0	0.909861	86.8265	0.0001049
Glyma19g38400.1	Harosoy only	400-500mg	Short-chain dehydrogenase/reductase (SDR) family protein	Oxidation-reduction	3.43308	1.97875	1.73498	167.179	87.4275	0.161402	0.423247	5.19923	0.0814057	22.7465	256.083	0.000128098
Glyma19g16960.1	Harosoy only	400-500mg	Peroxidase 57	Oxidation-reduction	5.38085	3.58513	1.50088	329.416	199.14	0.170603	23.1355	4.01139	5.76747	1563.14	248.39	0.000135598
Glyma17g12150.1	Harosoy only	400-500mg	plastocyanin-like domain-containing protein / mavicyanin, putative	Oxidation-reduction	24.6091	26.6762	0.922512	1434.61	1410.98	0.955218	7.76401	1.11839	6.94211	499.514	65.9441	0.000188266
Glyma07g16910.1	Harosoy only	400-500mg	Probable glutathione S-transferase	Oxidation-reduction	11.0308	11.6208	0.949227	835.893	798.99	0.881871	1.45785	10.0664	0.144823	121.921	771.546	0.000270241
Glyma07g16940.1	Harosoy only	400-500mg	Probable glutathione S-transferase	Oxidation-reduction	7.37819	7.44764	0.990674	428.241	392.209	0.795272	1.0653	8.18131	0.130212	68.2396	480.293	0.0003008
Glyma09g07260.1	Harosoy only	400-500mg	Alliinase EGF-like domain	Oxidation-reduction	1.6193	1.40971	1.14867	23.0591	18.2141	0.855894	0	5.18887	0	0.909861	74.7367	0.000325518
Glyma11g31310.1	Harosoy only	400-500mg	Putative peroxisomal-coenzyme A synthetase	Oxidation-reduction	29.1928	31.4299	0.928824	3704.28	3618.53	0.930793	18.6663	3.8022	4.90934	2614.03	487.987	0.000326143
Glyma19g34960.1	Harosoy only	400-500mg	Uncharacterized GMC-type oxidoreductase	Oxidation-reduction	3.55135	1.52049	2.33565	565.772	219.783	0.00515848	1.04015	6.2819	0.16558	182.882	1012.24	0.00048395
Glyma13g22650.1	Harosoy only	400-500mg	Plastocyanin-like domain	Oxidation-reduction	12.991	16.3322	0.795426	1167.78	1332.05	0.639685	2.52212	14.6993	0.171581	250.212	1336.47	0.00048692
Glyma20g02290.1	Harosoy only	400-500mg	Cytochrome P450	Oxidation-reduction	15.6995	20.9389	0.749776	1676.73	2029.05	0.483697	34.3274	7.6307	4.49859	4046.15	824.302	0.000534768
Glyma11g06180.1	Harosoy only	400-500mg	Peroxidase 10	Oxidation-reduction	10.5516	17.5884	0.599918	831.775	1257.98	0.148346	33.1947	7.42984	4.46775	2887.9	592.398	0.000623696
Glyma10g29280.1	Harosoy only	400-500mg	RBOHD (RESPIRATORY BURST OXIDASE HOMOLOGUE D); NAD(P)H oxidase	Oxidation-reduction	30.15	17.7853	1.69522	5274.77	2823.18	0.0180055	9.45291	2.11796	4.46321	1825.18	374.783	0.000767747
Glyma10g05800.1	Harosoy only	400-500mg	Peroxidase 21	Oxidation-reduction	2.26557	4.84598	0.467515	192.708	373.995	0.0654795	6.81369	34.5688	0.197105	639.632	2974.08	0.000862374
Glyma03g01010.1	Harosoy only	400-500mg	Peroxidase 44	Oxidation-reduction	4.19075	5.56825	0.752616	270.945	326.639	0.600053	7.90594	1.63028	4.84943	564.114	106.61	0.00129481
Glyma03g39610.1	Harosoy only	400-500mg	Respiratory burst oxidase homolog protein B	Oxidation-reduction	33.217	23.1321	1.43597	6090.08	3848.02	0.0796075	12.6535	3.15896	4.0056	2560.35	585.804	0.0014031
Glyma01g39080.1	Harosoy only	400-500mg	Peroxidase 10	Oxidation-reduction	5.6268	8.56809	0.656716	326.945	451.709	0.332407	17.6931	4.18904	4.22366	1134.6	246.191	0.00149335
Glyma05g36710.1	Harosoy only	400-500mg	glutaredoxin family protein	Oxidation-reduction	34.6768	19.2171	1.80447	3035.57	1526.34	0.0112206	8.53252	37.1522	0.229664	824.334	3289.51	0.00241755
Glyma03g03590.1	Harosoy only	400-500mg	CYTOCHROME P450 MONOOXYGENASE 83B1	Oxidation-reduction	5.93001	5.40423	1.09729	575.654	475.994	0.548371	2.09769	9.82806	0.213439	224.736	964.983	0.00258998
Glyma08g20690.1	Harosoy only	400-500mg	Cytochrome P450	Oxidation-reduction	19.6127	18.1589	1.08006	2585.92	2172.33	0.517323	60.0831	16.9691	3.54073	8742.85	2262.98	0.00259922
Glyma03g03630.1	Harosoy only	400-500mg	Cytochrome P450 83B1	Oxidation-reduction	7.29683	6.95348	1.04938	714.833	618.064	0.633696	2.64247	12.0126	0.219974	285.696	1190.29	0.00271963
Glyma11g19070.1	Harosoy only	400-500mg	NAD+ ADP-ribosyltransferase	Oxidation-reduction	65.4197	47.5564	1.37562	11977.6	7900.04	0.107094	31.3716	129.074	0.243051	6339	23902.6	0.00290246
Glyma01g38880.1	Harosoy only	400-500mg	Cytochrome P450 82A3	Oxidation-reduction	4.28905	3.92209	1.09356	485.888	403.138	0.568317	28.8548	8.15311	3.53912	3607.6	934.209	0.00295797
Glyma07g01280.1	Harosoy only	400-500mg	Cytochrome P450	Oxidation-reduction	10.1382	8.37186	1.21099	1111.78	832.989	0.317666	30.4548	8.98732	3.38864	3685.85	996.856	0.0039235
Glyma05g36720.1	Harosoy only	400-500mg	Glutaredoxin domain-containing cysteine-rich proteinC	Oxidation-reduction	29.5604	15.1177	1.95535	560.007	259.854	0.0211429	5.74435	27.3599	0.209955	120.102	524.256	0.00410529
Glyma12g09390.1	Harosoy only	400-500mg	NAD+ ADP-ribosyltransferase	Oxidation-reduction	108.967	78.2084	1.39329	19036.1	12396.5	0.0951418	41.1087	159.812	0.257231	7925.8	28238.4	0.00424209
Glyma02g44610.1	Harosoy only	400-500mg	Probable 3-hydroxymethyl-3-methylglutaryl-CoA lyase 2	Oxidation-reduction	0.822639	0.858392	0.958349	78.2363	74.0705	0.941908	6.6922	1.81668	3.68376	702.413	174.752	0.00497571
Glyma09g00480.1	Harosoy only	400-500mg	Peroxidase 17	Oxidation-reduction	28.9178	48.2113	0.599813	2255.68	3412.1	0.120666	36.1569	11.7713	3.07162	3112.63	928.713	0.00757286
Glyma08g48030.1	Harosoy only	400-500mg	CYP735A1; electron carrier/ heme binding / iron ion binding / monooxygenase/ oxygen binding	Oxidation-reduction	1.40899	2.7611	0.5103	140.002	248.925	0.149235	5.49265	1.66225	3.30434	602.328	167.058	0.0102013
Glyma04g17310.1	Harosoy only	400-500mg	thioredoxin family protein	Oxidation-reduction	7.33634	9.42106	0.778717	404.358	471.137	0.640484	7.56858	2.20806	3.4277	460.39	123.096	0.0107179
Glyma09g03100.1	Harosoy only	400-500mg	Reticuline oxidase-like protein	Oxidation-reduction	9.23753	13.2683	0.696208	1113.43	1451.05	0.34462	8.05731	2.64144	3.05034	1071.82	322.027	0.0110289
Glyma15g40200.1	Harosoy only	400-500mg	Probable glutathione S-transferase	Oxidation-reduction	45.8586	25.8059	1.77706	3498.4	1786.19	0.0124594	12.4496	42.3616	0.293888	1048.16	3268.63	0.0116176
Glyma09g05170.1	Harosoy only	400-500mg	Oxidoreductase, 2OG-Fe(II) oxygenase family protein	Oxidation-reduction	5.71963	6.44785	0.88706	497.418	508.779	0.947122	1.44092	5.62262	0.256272	138.299	494.581	0.0123665
Glyma14g24860.1	Harosoy only	400-500mg	alcohol dehydrogenase	Oxidation-reduction	151.556	156.775	0.966708	10665.7	10010.4	0.80642	367.002	136.202	2.69455	28504.1	9694.89	0.0143884
Glyma13g36250.1	Harosoy only	400-500mg	Thioredoxin-like 4	Oxidation-reduction	130.27	187.074	0.696354	5614.89	7315.98	0.307659	116.887	42.858	2.72731	5560.16	1868.42	0.0144062
Glyma11g35150.1	Harosoy only	400-500mg	Cytochrome P450	Oxidation-reduction	5.79435	8.69778	0.666187	604.478	823.275	0.302609	22.6333	8.21827	2.75402	2605.84	867.165	0.0150501
Glyma07g39020.1	Harosoy only	400-500mg	Peroxidase 42	Oxidation-reduction	872.263	1263.63	0.690284	84175.7	110642	0.28258	1504.55	572.011	2.63029	160240	55832.7	0.0163901
Glyma03g03640.1	Harosoy only	400-500mg	Cytochrome P450 83B1	Oxidation-reduction	8.43763	4.36472	1.93314	804.598	377.638	0.0151053	2.87032	9.77706	0.293577	302.074	943.001	0.0165276
Glyma18g16710.1	Harosoy only	400-500mg	Thioredoxin H-type 2	Oxidation-reduction	1.95123	4.24372	0.459792	109.531	216.14	0.107682	1.52741	5.9815	0.255356	94.6255	339.612	0.017445
Glyma20g38440.1	Harosoy only	400-500mg	DEHYDROASCORBATE REDUCTASE 2	Oxidation-reduction	38.5726	60.8925	0.633454	2623.8	3758.17	0.17536	87.4936	33.3548	2.62311	6568.29	2294.86	0.0178707
Glyma19g42220.1	Harosoy only	400-500mg	Respiratory burst oxidase homolog protein B	Oxidation-reduction	18.0811	11.9827	1.50894	3247.22	1952.55	0.0580213	6.92255	2.54728	2.71763	1372.07	462.708	0.0190001
Glyma18g03210.1	Harosoy only	400-500mg	Cytochrome P450	Oxidation-reduction	2.9156	5.03531	0.57903	210.003	329.067	0.21684	11.2857	4.04312	2.79134	897.123	294.55	0.0193932
Glyma13g09530.1	Harosoy only	400-500mg	ADH1 (ALCOHOL DEHYDROGENASE 1); alcohol dehydrogenase	Oxidation-reduction	36.6336	36.1459	1.01349	3423.45	3064.82	0.677103	80.077	31.0809	2.5764	8258.81	2937.81	0.0195497
Glyma15g14040.1	Harosoy only	400-500mg	Reticuline oxidase-like protein	Oxidation-reduction	33.1613	36.8182	0.900679	3980.17	4009.52	0.977585	29.9274	11.5249	2.59675	3964.26	1399.11	0.019835
Glyma01g02950.1	Harosoy only	400-500mg	Probable mitochondrial 2-oxoglutarate/malate carrierprotein	Oxidation-reduction	225.906	260.04	0.868734	19517.1	20384	0.864312	214.373	85.3632	2.5113	20440	7459.38	0.0219346
Glyma17g01720.1	Harosoy only	400-500mg	Peroxidase 42	Oxidation-reduction	2252.2	3515.19	0.640705	225791	319749	0.171575	3513.78	1408.68	2.49437	388774	142843	0.0223419
Glyma01g44600.1	Harosoy only	400-500mg	NADH:flavin oxidoreductase / NADH oxidase family	Oxidation-reduction	29.5346	20.2671	1.45727	2669.92	1662.34	0.0801581	8.75497	26.733	0.327497	873.467	2444.33	0.0227291
Glyma13g12120.1	Harosoy only	400-500mg	malate dehydrogenase (oxaloacetate-decarboxylating) (NADP+)/ malic enzyme/ oxidoreductase	Oxidation-reduction	35.2814	66.2938	0.532197	8063.28	13746.8	0.038975	100.788	297.88	0.338352	25421.5	68857.8	0.0230976
Glyma04g09770.1	Harosoy only	400-500mg	Probable mitochondrial 2-oxoglutarate/malate carrierprotein	Oxidation-reduction	55.1985	80.7798	0.68332	4074.05	5409.57	0.278072	80.8927	32.728	2.47167	6589.21	2443.23	0.0251025
Glyma10g43730.1	Harosoy only	400-500mg	Glutathione S-transferase DHAR1, mitochondrial	Oxidation-reduction	15.6984	25.8628	0.606985	895.188	1338.13	0.157289	41.9409	16.7498	2.50397	2639.51	966.082	0.0256562
Glyma02g04620.1	Harosoy only	400-500mg	Probable mitochondrial 2-oxoglutarate/malate carrierprotein	Oxidation-reduction	149.877	147.691	1.0148	12796.2	11440.9	0.663801	152.636	62.5419	2.44053	14382.2	5400.83	0.0260442
Glyma11g06400.1	Harosoy only	400-500mg	Cytochrome P450	Oxidation-reduction	12.9403	11.4339	1.13175	1516.14	1215.48	0.429037	15.7688	6.28806	2.50774	2039	745.169	0.0266123
Glyma08g07460.1	Harosoy only	400-500mg	Oxidoreductase, 2OG-Fe(II) oxygenase family protein	Oxidation-reduction	30.4997	17.7107	1.72211	2516.74	1325.98	0.0191681	11.0201	32.5263	0.338805	1003.58	2714.7	0.026936
Glyma04g10760.1	Harosoy only	400-500mg	Peroxidase 42	Oxidation-reduction	35.971	47.1975	0.762138	1710.49	2036.33	0.521666	80.341	33.2715	2.41471	4216.3	1600.24	0.0295661
Glyma06g45950.1	Harosoy only	400-500mg	Isocitrate lyase 1	Oxidation-reduction	19.9655	15.9648	1.2506	2694.62	1954.98	0.233496	6.21232	18.0428	0.34431	925.329	2463.01	0.0298194
Glyma12g10780.1	Harosoy only	400-500mg	Peroxisomal isocitrate lyase 2	Oxidation-reduction	21.6996	14.4258	1.50422	2844.51	1715.76	0.0613024	6.32063	18.3362	0.344708	914.41	2431.14	0.0300651
Glyma08g10950.1	Harosoy only	400-500mg	Cytochrome P450	Oxidation-reduction	38.2667	39.768	0.962248	4648.88	4383.52	0.823613	8.71339	25.107	0.347051	1168.26	3085.09	0.0301679
Glyma17g12170.1	Harosoy only	400-500mg	Copper ion binding / electron carrier	Oxidation-reduction	2.46018	3.34204	0.736133	105.413	129.927	0.66435	7.19606	2.58674	2.7819	340.288	112.105	0.0366034
Glyma14g35700.1	Harosoy only	400-500mg	Phosphoenolpyruvate carboxylase-related kinase 2	Oxidation-reduction	11.092	13.7415	0.807194	1334.13	1499.62	0.674136	17.7389	7.56165	2.3459	2354.72	919.921	0.0369855
Glyma06g02040.1	Harosoy only	400-500mg	CAT2 (CATALASE 2); catalase	Oxidation-reduction	60.5567	37.8151	1.60139	7275.97	4122.45	0.029799	40.5036	110.144	0.367732	5370.91	13385.6	0.0375888
Glyma18g14620.1	Harosoy only	400-500mg	Polyamine oxidase 2	Oxidation-reduction	13.8574	19.3496	0.716158	1895.79	2401.83	0.380666	17.6506	7.63297	2.31242	2664.98	1056.21	0.0391787
Glyma11g09460.1	Harosoy only	400-500mg	2-oxoacid-dependent dioxygenase	Oxidation-reduction	4.77267	3.75484	1.27107	103.766	74.0705	0.530067	11.4136	3.99831	2.85461	273.868	87.9255	0.0398535
Glyma17g03700.1	Harosoy only	400-500mg	Probable ATP-citrate synthase	Oxidation-reduction	8.26695	6.15162	1.34387	958.6	647.206	0.184115	2.76572	7.87167	0.351351	353.936	923.218	0.0416899
Glyma02g42120.1	Harosoy only	400-500mg	acid phosphatase class B family protein	phosphate metabolism	4.85037	4.48777	1.0808	397.77	333.924	0.608706	1.8799	6.77085	0.277646	170.144	561.624	0.0167123
Glyma16g05350.1	Harosoy only	400-500mg	Light-regulated protein	Photoperiodic related	3.74645	2.81411	1.33131	185.296	126.284	0.37438	5.80073	1.31821	4.40047	316.632	65.9441	0.00508138
Glyma15g15730.1	Harosoy only	400-500mg	FLOWERING PROMOTING FACTOR 1	Photoperiodic related	189.735	165.615	1.14563	9890.71	7833.26	0.366693	361.436	150.333	2.40424	20794	7926.49	0.0280813
Glyma09g05080.1	Harosoy only	400-500mg	FPF1 (FLOWERING PROMOTING FACTOR 1)	Photoperiodic related	51.8991	43.5598	1.19144	1049.19	798.99	0.348604	109.129	46.602	2.34173	2434.79	952.893	0.0371469
Glyma09g05090.1	Harosoy only	400-500mg	FPF1 (FLOWERING PROMOTING FACTOR 1)	Photoperiodic related	29.0322	29.2893	0.991221	1400.84	1282.27	0.753644	52.7787	22.7453	2.32042	2810.56	1110.06	0.0382198
Glyma20g11600.1	Harosoy only	400-500mg	Lipoxygenase 7, chloroplastic	Photosynthesis	2.77326	2.42334	1.14439	425.77	337.567	0.491106	0.880663	70.2891	0.0125291	149.217	10914.9	2.66892e-15
Glyma20g11610.1	Harosoy only	400-500mg	Lipoxygenase 7, chloroplastic	Photosynthesis	1.23896	1.79996	0.688329	233.062	307.21	0.448279	0.911594	25.8789	0.0352254	189.251	4923.83	1.84851e-10
Glyma01g42900.1	Harosoy only	400-500mg	Glutamate--cysteine ligase, chloroplastic	Photosynthesis	32.7762	25.5976	1.28044	2248.26	1593.12	0.206027	4.50705	86.4618	0.0521277	341.198	5998.72	7.12066e-09
Glyma11g02570.1	Harosoy only	400-500mg	Glutamate--cysteine ligase, chloroplastic	Photosynthesis	10.218	7.71145	1.32505	485.888	332.71	0.252723	1.33497	27.6729	0.0482411	70.0593	1330.97	2.41461e-08
[truncated: 586 more rows]
