# Supplementary material for: RNA-Seq Profiling of a Defective Seed Coat Mutation in Glycine max Reveals Differential Expression of Proline-Rich and Other Cell Wall Protein Transcripts
Source: PLoS One. 2014 May 14;9(5):e96342. doi: 10.1371/journal.pone.0096342 (PMC4020777; doi:10.1371/journal.pone.0096342)
Supplement: Table S3 — The 364 Significantly Differentially Expressed Genes Found in Common in Both Clark and Harosoy Backgrounds as Defined in Table 2. (XLSX) [file pone.0096342.s021.xlsx]

## Sheet: Sheet1
Table S3. The 364 Significantly Differentially Expressed Genes Found in Common in Both Clark and Harosoy Backgrounds as Defined in Table 2.
These genes showed significant expression (≥5RPKM) and differential expression (≥2 fold, ≤0.05 p-value) in both Clark and Harosoy isolines.
					RNA-Seq (RPKM)			DESeq (Basemean)			RNA-Seq (RPKM)			DESeq (Basemean)
Model	Differentially expressed in both Clark and Harosoy	Seed weight range	Annotation	Functional Category	CS (RPKM)	CD (RPKM)	CS/CD	CS (Basemean)	CD (BaseMean)	pval	HS (RPKM)	HD (RPKM)	HS/HD	HS (Basemean)	HD (Basemean)	p-value
Glyma15g03460.1	Clark &Harosoy	50-100mg	Calmodulin-like protein 5	calcium ion binding	2.89649	9.76596	0.296591	371.364	1308.92	3.82942e-05	4.14656	9.71052	0.427018	425	1051	2.42278e-09
Glyma14g05390.1	Clark &Harosoy	100-200mg	1-aminocyclopropane-1-carboxylate oxidase	Carbohydrate bio./meta.	65.8319	11.8133	5.57269	5063.95	824.49	1.03322e-10	18.3378	3.00889	6.09454	1556.77	234.102	9.04533e-05
Glyma14g05390.1	Clark &Harosoy	400-500mg	1-aminocyclopropane-1-carboxylate oxidase	Carbohydrate bio./meta.	65.8319	11.8133	5.57269	5063.95	824.49	1.03322e-10	18.3378	3.00889	6.09454	1556.77	234.102	9.04533e-05
Glyma18g50220.1	Clark &Harosoy	100-200mg	beta-glucan-binding protein 2	Carbohydrate biosynthesis/metabolism related	4.5215	12.6044	0.358723	928.046	2370.85	0.0044791	7.29891	20.5428	0.355303	1046.93	2848.21	0.0390865
Glyma08g46110.1	Clark &Harosoy	100-200mg	Probable glucan endo-1,3-beta-glucosidase A6	Carbohydrate biosynthesis/metabolism related	2.18421	7.04953	0.309838	364.022	1076.68	0.00200959	2.39595	12.0444	0.198927	279.052	1355.95	0.00231428
Glyma12g08140.1	Clark &Harosoy	100-200mg	glycosyltransferase family protein 2	Carbohydrate biosynthesis/metabolism related	2.32025	5.83882	0.397383	447.705	1032.47	0.0160792	1.44716	6.31416	0.229194	195.141	822.998	0.00720294
Glyma17g36860.1	Clark &Harosoy	100-200mg	Putativew, 2-hydroxyacid dehydrogenase	Carbohydrate biosynthesis/metabolism related	11.6896	3.94602	2.96236	1830.99	566.423	0.000538086	10.7856	3.32249	3.24623	1180.6	351.542	0.0179172
Glyma10g03400.1	Clark &Harosoy	100-200mg	Sucrose-binding protein	Carbohydrate biosynthesis/metabolism related	9.58305	1.74834	5.48122	435.989	72.894	2.88216e-05	77.5801	14.7737	5.25123	2466.59	454.033	0.000834116
Glyma05g28820.1	Clark &Harosoy	100-200mg	kelch repeat-containing F-box family protein	Cell division/cycle related	14.8016	5.32484	2.77972	1913.83	630.952	0.000987514	30.3212	3.73155	8.12565	2739.78	325.919	4.11407e-05
Glyma06g16350.1	Clark &Harosoy	100-200mg	Amino acid permease AAP3	Cell membrane protein	15.3487	2.21935	6.91586	3066.15	406.295	6.034e-09	20.0449	3.20515	6.25396	2798.33	432.51	0.000249289
Glyma20g35860.1	Clark &Harosoy	100-200mg	Aquaporin TIP-type alpha	Cell membrane protein	6.02542	0.720842	8.35887	435.989	47.7994	7.51556e-07	9.31974	0.985522	9.45665	471.266	48.1705	0.00022777
Glyma16g33530.1	Clark &Harosoy	100-200mg	Beta-tonoplast intrinsic protein	Cell membrane protein	10.4919	1.63271	6.42605	1265.29	180.443	1.25717e-07	16.7524	2.70494	6.19324	1411.85	220.354	0.000429953
Glyma18g44680.1	Clark &Harosoy	100-200mg	Lipid transfer protein 3	Cell membrane protein	18.8507	40.1084	0.469993	668.628	1303.73	0.0478081	6.84914	37.4717	0.182782	169.773	897.816	0.0020317
Glyma09g28930.1	Clark &Harosoy	100-200mg	Probable aquaporin TIP-type alpha	Cell membrane protein	9.65418	1.12495	8.58191	1141.44	121.888	4.59215e-09	13.8518	2.55372	5.42417	1144.5	203.956	0.00115594
Glyma10g31750.2	Clark &Harosoy	100-200mg	Probable aquaporin TIP-type alpha	Cell membrane protein	9.29634	1.78203	5.21672	1108.8	194.782	2.23651e-06	15.6624	2.16254	7.24261	1305.5	174.234	0.000174122
Glyma13g30000.1	Clark &Harosoy	100-200mg	Receptor Like Protein 51	Cell membrane protein	6.17686	13.4333	0.459817	890.388	1774.55	0.0372725	11.0805	39.9971	0.277032	1116.21	3894.64	0.0102596
Glyma15g09130.1	Clark &Harosoy	100-200mg	Receptor Like Protein 51	Cell membrane protein	17.1479	40.1385	0.427218	2309.65	4954.4	0.0170139	23.4374	91.9876	0.254788	2206.07	8369.37	0.0057266
Glyma01g45420.1	Clark &Harosoy	100-200mg	SERK1 (Somatic Embryogenesis Receptor-Like Kinase 1)	Cell membrane protein	4.67162	14.4198	0.323973	394.147	1114.92	0.00288468	0.595739	8.34417	0.0713958	35.1254	475.555	4.15377e-05
Glyma07g09220.1	Clark &Harosoy	400-500mg	Bark storage protein A	Cell wall	10.5635	2.9317	3.6032	800.481	201.569	2.73928e-05	7.44154	0.960751	7.74555	622.345	73.6376	6.00828e-05
Glyma01g06030.1	Clark &Harosoy	400-500mg	Expansin-A10	Cell wall	3.50999	7.57097	0.463612	319.533	625.349	0.0370835	0.679205	9.88324	0.0687229	68.2396	910.029	9.68751e-07
Glyma11g21610.1	Clark &Harosoy	100-200mg	hydroproline-rich protein	Cell wall related	1328.03	2932.75	0.452829	72227.7	146172	0.0240394	416.442	1556.92	0.267478	15827.9	57198.9	0.00703759
Glyma06g09660.1	Clark &Harosoy	100-200mg	hydroxyproline-rich glycoprotein family protein	Cell wall related	15.8082	6.68678	2.3641	1199.18	464.849	0.0060589	7.06765	1.84011	3.84089	374.671	94.2912	0.0202375
Glyma15g23830.1	Clark &Harosoy	100-200mg	proline-rich protein	Cell wall related	143.876	26.6132	5.40619	10955	1857.01	7.79774e-08	423.322	1.45465	291.014	22525.2	74.818	3.66868e-19
Glyma09g12260.1	Clark &Harosoy	100-200mg	proline-rich protein (PRP2)	Cell wall related	809.383	173.84	4.65592	120653	23747.9	5.13351e-07	3438.05	8.68206	395.994	358154	874.243	7.20527e-21
Glyma11g11200.1	Clark &Harosoy	100-200mg	Putative, Endo-1,4-beta-xylanase C precursor	Cell wall related	4.15931	11.4492	0.363284	645.197	1627.57	0.00598965	0.13501	10.6418	0.0126868	14.6356	1115.1	5.11913e-11
Glyma06g47750.1	Clark &Harosoy	100-200mg	Cellulase (glycosyl hydrolase family 5)	Cell wall related	5.40278	0.688523	7.84692	900.43	105.159	3.72907e-08	28.2655	0.66458	42.5315	3292.03	74.818	7.99737e-11
Glyma14g03720.1	Clark &Harosoy	100-200mg	COPII coat assembly protein SEC16	Cell wall related	2504.6	6014.88	0.4164	191652	421790	0.0117275	910.516	2726.43	0.33396	48689.7	140927	0.0242575
Glyma09g41940.1	Clark &Harosoy	100-200mg	cytochrome P450 monooxygenase	Cell wall related	3.11317	12.4759	0.249535	635.155	2332.61	0.000110863	1.7998	47.4312	0.0379454	256.611	6536.84	3.34916e-09
Glyma06g07300.1	Clark &Harosoy	100-200mg	expansin	Cell wall related	1.57204	5.52583	0.28449	35.9837	115.913	0.0429043	0.365977	8.88218	0.0412035	5.85424	137.337	0.000750624
Glyma01g06030.1	Clark &Harosoy	100-200mg	Expansin-A1	Cell wall related	6.13504	15.9811	0.383893	830.973	1983.67	0.00874303	1.76267	18.8302	0.0936088	166.846	1722.86	1.47256e-05
Glyma02g12140.1	Clark &Harosoy	100-200mg	Expansin-A8	Cell wall related	10.2598	26.7173	0.384015	1361.52	3249.16	0.00742354	2.76705	32.6193	0.0848286	256.611	2924.05	4.20053e-06
Glyma09g12200.1	Clark &Harosoy	100-200mg	Extensin-like protein repeat (PRP1)	Cell wall related	873.534	6180.53	0.141336	94604.6	613412	1.22034e-08	162.282	5890.19	0.0275512	12282.2	430912	8.71024e-11
Glyma02g47790.1	Clark &Harosoy	100-200mg	Fasciclin-like arabinogalactan 7	Cell wall related	375.158	932.692	0.402232	42723.6	97338.6	0.00864719	403.735	1130.21	0.357222	32131	86943.6	0.0344355
Glyma12g07430.1	Clark &Harosoy	100-200mg	Fasciclin-like arabinogalactan protein 11	Cell wall related	2.19759	6.15673	0.356942	161.508	414.66	0.0173596	1.76677	11.2514	0.157027	90.7407	558.573	0.00166593
Glyma12g07460.1	Clark &Harosoy	100-200mg	Fasciclin-like arabinogalactan protein 11	Cell wall related	2.36915	6.46043	0.366717	214.229	535.353	0.015513	1.63669	10.6045	0.154339	103.425	647.739	0.00122051
Glyma12g07490.1	Clark &Harosoy	100-200mg	Fasciclin-like arabinogalactan protein 11	Cell wall related	2.63342	6.80891	0.386761	265.275	628.562	0.0190987	1.58006	10.3777	0.152256	111.231	706.159	0.00100294
Glyma03g33720.1	Clark &Harosoy	100-200mg	Fasciclin-like arabinogalactan protein 8	Cell wall related	51.1733	125.557	0.407569	5401.74	12145.8	0.0103635	62.8007	183.824	0.341635	4632.65	13107.5	0.02831
Glyma03g33730.1	Clark &Harosoy	100-200mg	Fasciclin-like arabinogalactan protein 8	Cell wall related	37.887	105.057	0.360634	3465.32	8805.84	0.00341979	54.1901	167.227	0.324051	3463.76	10332.1	0.021732
Glyma19g36470.1	Clark &Harosoy	100-200mg	Fasciclin-like arabinogalactan protein 8	Cell wall related	62.1959	175.093	0.355216	6682.93	17241.2	0.00276571	88.7874	269.759	0.329136	6667	19579.8	0.0230076
Glyma03g09120.1	Clark &Harosoy	100-200mg	Fasciclin-like protein	Cell wall related	25.6708	129.462	0.198288	789.132	3647.09	4.71362e-06	52.4586	154.042	0.340546	1126.94	3198.73	0.0312653
Glyma14g00830.1	Clark &Harosoy	100-200mg	FLA7 (Fasciclin-like arabinogalactan 7)	Cell wall related	371.615	946.609	0.392576	43515.2	101581	0.00690769	399.789	1120.57	0.356772	32715.4	88636.8	0.0342128
Glyma04g15200.1	Clark &Harosoy	100-200mg	FLA7 (Fasciclin-like Arabinogalactan 7)	Cell wall related	68.6229	209.699	0.327245	3569.92	9997.24	0.00125879	106.414	283.167	0.3758	3868.68	9950.79	0.0460209
Glyma14g03670.1	Clark &Harosoy	100-200mg	Formin-like protein 6/coat assembly protein	Cell wall related	2119.49	5572.97	0.380316	176217	424616	0.00507893	606.212	3768.75	0.160852	35222	211660	0.000243978
Glyma14g03680.1	Clark &Harosoy	100-200mg	Formin-like protein 6/coat assembly protein	Cell wall related	2662.89	7143.55	0.372769	149360	367189	0.00418529	797.87	5023.2	0.158837	31274.3	190322	0.000223007
Glyma05g28700.1	Clark &Harosoy	100-200mg	Glucan endo-1,3-beta-glucosidase	Cell wall related	23.5611	77.1824	0.305265	1243.53	3733.13	0.00076689	8.38578	41.9709	0.1998	309.299	1496.36	0.00222507
Glyma02g42630.1	Clark &Harosoy	100-200mg	Glycine rich protein	Cell wall related	30.9145	5.70002	5.42358	1520.52	256.922	6.62826e-07	530.235	0.185088	2864.77	18225.2	6.14942	2.20909e-26
Glyma07g28610.1	Clark &Harosoy	100-200mg	Glycine rich protein family	Cell wall related	27.3051	3.85394	7.08498	1616.76	209.122	1.74816e-08	416.494	0.051249	8126.86	17233.9	2.04981	3.67946e-28
Glyma11g21620.1	Clark &Harosoy	100-200mg	hydroproline-rich protein	Cell wall related	859.987	3641.16	0.236185	20010.3	77641.7	2.29223e-05	553.481	1989.99	0.278132	8999.92	31278	0.00894506
Glyma17g03400.1	Clark &Harosoy	100-200mg	hydroxyproline-rich glycoprotein family protein	Cell wall related	5.70183	13.655	0.417565	453.562	995.422	0.0236225	4.19489	12.4551	0.336801	233.194	669.262	0.0478279
Glyma09g06540.1	Clark &Harosoy	100-200mg	LCR19 (Low-molecular-weight cysteine-rich 19)	Cell wall related	73.3333	154.277	0.475337	3891.26	7502.11	0.0379665	7.42001	49.3238	0.150435	275.149	1767.96	0.000348783
Glyma09g06550.1	Clark &Harosoy	100-200mg	LCR19 (Low-molecular-weight cysteine-rich 19)	Cell wall related	101.602	259.951	0.390853	4805.08	11266.3	0.0071415	7.97098	78.0553	0.10212	263.441	2493.59	1.88167e-05
Glyma08g24530.1	Clark &Harosoy	100-200mg	LCR56 (Low-molecular-weight cysteine-rich 56)	Cell wall related	40.9158	102.305	0.399938	1443.53	3307.72	0.0105279	9.2603	27.4373	0.337507	228.315	653.889	0.0488207
Glyma05g33200.1	Clark &Harosoy	100-200mg	Low-molecular weight cysteine-rich 69	Cell wall related	192.124	54.1339	3.54905	10412.7	2688.71	2.834e-05	620.919	25.5311	24.32	23517.5	934.713	2.18638e-09
Glyma06g42380.1	Clark &Harosoy	100-200mg	Low-molecular-weight cysteine-rich 12	Cell wall related	43.2801	113.953	0.379807	908.799	2192.8	0.0076652	2.65965	25.7233	0.103395	39.0283	364.866	0.000535577
Glyma06g47740.1	Clark &Harosoy	100-200mg	pectin methylesterase inhibitor	Cell wall related	1.46984	7.12062	0.20642	130.546	579.567	0.000141229	0.53448	15.8018	0.033824	33.174	948.036	5.11746e-08
Glyma19g04410.1	Clark &Harosoy	100-200mg	Pollen proteins Ole e I family	Cell wall related	9.19414	37.8502	0.242909	1264.45	4770.38	5.18022e-05	8.52772	23.0685	0.369669	819.593	2143.07	0.0493066
Glyma05g32380.1	Clark &Harosoy	100-200mg	Probable pectinesterase inhibitor	Cell wall related	8.81456	18.153	0.485569	1576.59	2975.51	0.0491759	3.60636	25.4314	0.141807	450.776	3072.66	0.000166135
Glyma12g30200.1	Clark &Harosoy	100-200mg	Probable xyloglucan endotransglucosylase	Cell wall related	1.04267	5.22026	0.199736	141.424	648.876	7.8354e-05	0.813198	7.83031	0.103853	77.0808	717.433	0.000114964
Glyma13g39710.1	Clark &Harosoy	100-200mg	Probable xyloglucan endotransglucosylase	Cell wall related	1.9681	9.37113	0.210017	270.296	1179.45	3.70969e-05	1.46391	14.1297	0.103605	140.502	1310.85	4.16238e-05
Glyma09g12250.1	Clark &Harosoy	100-200mg	proline-rich protein	Cell wall related	608.088	114.61	5.3057	82018.7	14166.5	7.25239e-08	2368.54	6.05192	391.371	223255	551.398	8.48848e-21
Glyma05g25180.1	Clark &Harosoy	100-200mg	Protein RUPTURED POLLEN GRAIN 1	Cell wall related	8.00305	36.2403	0.220833	579.087	2403.11	2.60548e-05	0.636753	48.3535	0.0131687	32.1983	2363.43	3.11443e-12
Glyma08g08200.1	Clark &Harosoy	100-200mg	Protein RUPTURED POLLEN GRAIN 1	Cell wall related	10.6009	45.2896	0.23407	784.111	3069.91	4.27288e-05	1.8121	63.8766	0.0283688	93.6678	3191.55	6.57975e-10
Glyma04g00710.1	Clark &Harosoy	100-200mg	PRP4 (Proline-rich protein 4)	Cell wall related	102.861	300.466	0.342337	9865.4	26409.2	0.00185457	103.153	458.654	0.224903	6913.86	29715	0.00246002
Glyma02g47880.1	Clark &Harosoy	100-200mg	Putative fasciclin-like arabinogalactan proteinFLA2	Cell wall related	16.3466	40.564	0.402982	2415.09	5492.15	0.010193	18.8152	57.3757	0.32793	1942.63	5726.14	0.02412
Glyma06g47200.1	Clark &Harosoy	100-200mg	Putative, pectinesterase	Cell wall related	6.99913	17.4126	0.401957	1369.06	3121.3	0.0111492	1.9986	35.8207	0.0557946	273.198	4733.01	1.06303e-07
Glyma08g24540.1	Clark &Harosoy	100-200mg	S locus-related glycoprotein 1 binding pollen coat protein (SLR1-BP)	Cell wall related	153.377	321.455	0.477133	5440.24	10448.9	0.0382766	25.3497	86.7495	0.292217	628.355	2078.51	0.0157436
Glyma08g05820.1	Clark &Harosoy	100-200mg	Thaumatin-like protein	Cell wall related	7.47621	19.0051	0.39338	917.167	2136.63	0.0104348	2.74281	22.5216	0.121785	235.145	1866.35	8.27905e-05
Glyma13g01720.1	Clark &Harosoy	100-200mg	Transparent Testa 1	Cell wall related	1.58719	9.84494	0.161219	129.709	737.305	6.46254e-06	0.751722	13.0333	0.0576771	42.9311	719.483	3.53374e-06
Glyma14g35140.1	Clark &Harosoy	100-200mg	Transparent Testa 1	Cell wall related	1.59776	9.54994	0.167306	112.135	614.222	1.66101e-05	0.775852	14.7438	0.0526221	38.0526	698.985	2.23488e-06
Glyma04g02460.2	Clark &Harosoy	100-200mg	Xylem serine proteinase 1	Cell wall related	188.935	433.677	0.43566	42067.5	88489.8	0.0174788	73.4856	555.593	0.132265	11434.3	83563.5	5.8417e-05
Glyma12g32390.1	Clark &Harosoy	100-200mg	Xyloglucan endotransglucosylase	Cell wall related	5.22443	12.2566	0.426256	676.996	1455.49	0.0228908	7.1004	23.0896	0.307515	642.991	2021.11	0.0205938
Glyma02g26610.1	Clark &Harosoy	100-200mg	Dirigent-like protein	Disease resistance related	8.58549	30.292	0.283424	658.586	2129.46	0.000474106	3.89503	13.0147	0.299279	208.801	674.387	0.0289313
Glyma06g46390.1	Clark &Harosoy	100-200mg	Dirigent-like protein	Disease resistance related	13.1998	50.7392	0.260149	543.103	1913.17	0.000207788	0.542936	26.2187	0.020708	15.6113	728.707	8.00761e-09
Glyma12g10390.1	Clark &Harosoy	100-200mg	Dirigent-like protein	Disease resistance related	116.659	351.451	0.331934	8077.09	22299.6	0.00135653	8.77195	307.78	0.0285007	424.432	14394.8	1.77848e-10
Glyma10g03390.1	Clark &Harosoy	100-200mg	Vicilin-like antimicrobial peptides	Disease resistance related	38.6777	6.44516	6.00106	6643.6	1014.54	2.11071e-08	107.912	20.9345	5.15474	12953.5	2429.02	0.000624321
Glyma17g21240.1	Clark &Harosoy	100-200mg	CC-NBS-LRR class protein family	Disease resistance related	11.3589	5.17544	2.19477	3932.27	1641.91	0.00685363	32.0993	7.50769	4.27552	7765.65	1755.66	0.00225919
Glyma20g39270.1	Clark &Harosoy	100-200mg	DIR1 (Defective in induced resistance 1) protein	Disease resistance related	112.507	635.949	0.176912	5331.45	27617.3	4.45965e-07	66.3512	264.436	0.250916	2197.29	8464.68	0.00522221
Glyma07g33050.1	Clark &Harosoy	100-200mg	Disease resistance protein	Disease resistance related	19.6978	9.76051	2.01811	2073.67	941.648	0.0167633	30.928	11.0255	2.80514	2275.35	784.052	0.0297886
Glyma06g14190.1	Clark &Harosoy	100-200mg	Downy mildew resistant 6/Oxidoreductase protein	Disease resistance related	9.05489	26.0249	0.347932	1350.65	3557.47	0.00290894	5.96247	41.3586	0.144165	621.525	4167.26	0.000162693
Glyma15g40190.1	Clark &Harosoy	100-200mg	Glutathione S-transferase	Disease resistance related	7.93268	3.76857	2.10496	754.822	328.621	0.0207331	22.5084	3.18906	7.05803	1496.73	204.981	0.000177811
Glyma16g33120.1	Clark &Harosoy	100-200mg	Kunitz trypsin protease inhibitor	Disease resistance related	157.109	321.973	0.487956	13314.8	25006.2	0.0440094	1.64744	41.6778	0.039528	97.5706	2385.98	1.49836e-08
Glyma05g17460.1	Clark &Harosoy	100-200mg	NB-ARC domain and leucine Rich Repeat containing protein	Disease resistance related	9.70897	4.28828	2.26407	3064.48	1240.39	0.00554223	37.7586	7.17204	5.2647	8328.63	1529.16	0.000572555
Glyma11g35040.1	Clark &Harosoy	100-200mg	Nematode resistance HS1pro1 protein	Disease resistance related	22.028	9.28452	2.37255	612.56	236.607	0.0107627	101.219	7.20206	14.0542	1967.02	135.287	1.06772e-06
Glyma12g06950.1	Clark &Harosoy	100-200mg	Putative osmotin-like protein	Disease resistance related	26.0374	67.2585	0.387124	3066.15	7258.33	0.00684498	26.0838	106.695	0.244471	2146.55	8487.23	0.00446574
Glyma05g33860.1	Clark &Harosoy	100-200mg	Thaumatin family protein	Disease resistance related	17.8466	51.086	0.349345	1473.66	3865.77	0.00295041	6.18849	64.6967	0.095654	357.109	3608.69	8.86861e-06
Glyma16g05770.1	Clark &Harosoy	100-200mg	Transferase family protein	Disease resistance related	11.877	25.6221	0.463544	1604.21	3171.49	0.0347037	5.43721	42.9444	0.12661	513.222	3918.21	6.65762e-05
Glyma20g01930.1	Clark &Harosoy	100-200mg	17.6 KDA CLASS II Heat shock protein	Heat shock stress related	25.2624	11.4345	2.20932	1933.08	801.834	0.00816852	16.2573	4.56047	3.56482	869.354	235.728	0.0134317
Glyma08g24780.1	Clark &Harosoy	100-200mg	Dehydration-responsive protein RD22	Heat shock stress related	30.4664	69.51	0.438303	2605.06	5446.74	0.0207245	21.4885	63.383	0.339026	1284.03	3660.96	0.0300099
Glyma08g23540.1	Clark &Harosoy	100-200mg	DnaJ domain containing protein	Heat shock stress related	12.7487	4.53587	2.81065	1583.28	516.233	0.00102441	17.0208	1.34387	12.6655	1477.22	112.739	3.4889e-06
Glyma11g11280.1	Clark &Harosoy	100-200mg	DnaJ domain containing protein	Heat shock stress related	17.4986	5.74251	3.0472	1120.52	336.986	0.000666895	15.4152	2.93808	5.2467	689.824	127.088	0.00238041
Glyma09g24410.1	Clark &Harosoy	100-200mg	Heat shock protein 90.1	Heat shock stress related	23.3056	5.43298	4.28966	5297.14	1131.65	3.06772e-06	36.2116	2.53665	14.2754	5751.79	389.464	3.44393e-07
Glyma16g29750.1	Clark &Harosoy	100-200mg	Heat shock protein 90.1	Heat shock stress related	21.2408	6.40532	3.31611	4912.2	1357.5	8.38613e-05	38.4633	3.87738	9.91992	6216.23	605.718	5.9904e-06
Glyma07g32110.1	Clark &Harosoy	100-200mg	Hsp20/alpha crystallin family	Heat shock stress related	13.48	6.06082	2.22411	971.561	400.32	0.0115013	10.8287	3.24187	3.34025	545.42	157.835	0.0251658
Glyma12g01580.1	Clark &Harosoy	100-200mg	Hsp20/alpha crystallin family	Heat shock stress related	66.5404	29.0256	2.29247	6149.03	2458.08	0.00417913	107.422	16.5992	6.47152	6937.27	1036.18	0.000140848
Glyma07g32050.1	Clark &Harosoy	100-200mg	HSP20-like chaperones superfamily protein	Heat shock stress related	56.4617	23.4005	2.41284	4518.05	1716	0.00272477	30.8831	7.8119	3.95334	1727	422.26	0.0053728
Glyma01g00930.1	Clark &Harosoy	100-200mg	OXS3 (Oxidative Stress 3)	Heat shock stress related	26.7654	7.00267	3.82217	2706.31	648.876	2.21615e-05	33.8442	2.47592	13.6693	2391.46	169.109	1.01865e-06
Glyma07g32070.1	Clark &Harosoy	100-200mg	Small heat shock protein(HSP17.6B-CI	Heat shock stress related	15.1447	5.90519	2.56464	899.593	321.451	0.00394941	7.94466	2.27332	3.49474	329.789	91.2165	0.0331605
Glyma02g26860.1	Clark &Harosoy	100-200mg	Universal stress protein (USP) family protein	Heat shock stress related	11.9753	1.79664	6.66536	877.836	120.693	2.74145e-07	18.6275	2.1112	8.82321	954.241	104.54	7.77989e-05
Glyma10g35100.1	Clark &Harosoy	100-200mg	Cysteine-type endopeptidase	Heat shock/stress related	145.413	47.7211	3.04715	22529.2	6775.56	0.000165648	150.9	36.8119	4.09922	16338.2	3852.61	0.00275224
Glyma13g31580.1	Clark &Harosoy	100-200mg	Stem-specific protein TSJT1	Heavy metal related	16.511	7.8683	2.09842	1622.62	708.626	0.0134986	32.0226	7.82749	4.09104	2199.24	519.626	0.00399649
Glyma15g07720.1	Clark &Harosoy	100-200mg	Stem-specific protein TSJT1	Heavy metal related	21.4668	9.36798	2.29151	2895.44	1157.94	0.00506129	37.7929	8.7854	4.30179	3562.3	800.45	0.0025299
Glyma17g09110.1	Clark &Harosoy	100-200mg	Strictosidine synthase family protein	Heavy metal related	95.7831	337.857	0.283502	10219.4	33034.1	0.000228766	2.32932	176.877	0.0131691	173.676	12747.8	1.86044e-13
Glyma05g07630.1	Clark &Harosoy	100-200mg	Strictosidine synthase family protein	Heavy metal related	104.518	312.233	0.334743	11556.6	31638.4	0.00145612	2.44966	154.07	0.0158996	189.287	11507.6	1.0855e-12
Glyma06g24130.1	Clark &Harosoy	400-500mg	1-aminocyclopropane-1-carboxylate oxidase, putative	Hormone rela./regu.	40.1837	6.62259	6.06767	1453.55	217.354	1.32015e-09	10.4385	2.04272	5.11007	416.716	74.7367	0.0015247
Glyma02g43560.1	Clark &Harosoy	400-500mg	EFE (ETHYLENE-FORMING ENZYME); 1-aminocyclopropane-1-carboxylate oxidase	Hormone rela./regu.	131.082	21.0024	6.24131	10666.5	1550.62	2.78523e-12	35.0144	6.4632	5.4175	3144.48	531.949	0.000143432
Glyma04g02780.1	Clark &Harosoy	50-100mg	Indole-3-acetic acid-induced protein	Hormone related	14.6866	5.0987	2.88046	800.373	290.47	0.00135399	14.1625	6.69493	2.11541	617	308	6.64687e-05
Glyma04g02780.1	Clark &Harosoy	100-200mg	Indole-3-acetic acid-induced protein	Hormone related	14.3788	31.3769	0.45	798.337	1596.5	0.0375532	5.45682	18.883	0.29	211.728	708.209	0.0240553
Glyma05g29400.1	Clark &Harosoy	100-200mg	Glutathione S-transferase	Hormone related/regulated	9.34772	4.22628	2.21181	781.6	323.841	0.0141839	24.1454	2.48598	9.71261	1410.87	140.412	2.31511e-05
Glyma13g01570.1	Clark &Harosoy	100-200mg	Nodulin MtN21 family protein	Hormone related/regulated	7.07372	3.5349	2.00111	1148.13	525.793	0.0229051	8.78267	2.98197	2.94526	996.196	326.944	0.0305884
Glyma10g35870.1	Clark &Harosoy	100-200mg	ADR12 protein	Hormone related/regulated	728.986	45.1836	16.1339	38268.3	2173.68	2.51602e-16	63.8317	16.6479	3.83422	2341.7	590.345	0.00566436
Glyma05g21680.1	Clark &Harosoy	100-200mg	Auxin pathway related	Hormone related/regulated	8.63444	2.05928	4.19295	1629.31	356.105	1.3366e-05	10.3217	0.27338	37.7558	1361.11	34.8467	1.88208e-09
Glyma17g05090.1	Clark &Harosoy	100-200mg	Auxin pathway related	Hormone related/regulated	6.56742	18.081	0.363222	484.525	1222.47	0.00710743	6.20722	19.5165	0.31805	320.032	972.634	0.0312366
Glyma10g29190.1	Clark &Harosoy	100-200mg	Dormancy/Auxin associated family protein	Hormone related/regulated	31.3266	10.9209	2.86851	2723.05	869.949	0.000572987	23.3704	9.07649	2.57483	1419.65	532.95	0.0496405
Glyma20g38100.1	Clark &Harosoy	100-200mg	Dormancy-associated protein	Hormone related/regulated	46.6475	19.8574	2.34913	3626.83	1414.86	0.00374282	35.3224	12.7235	2.77616	1919.21	668.237	0.0325266
Glyma04g02660.1	Clark &Harosoy	100-200mg	Gibberellin pathway related	Hormone related/regulated	420.536	1222.08	0.344116	22553.4	60062.3	0.00190444	16.219	600.277	0.0270192	607.865	21746.4	9.56907e-11
Glyma06g02690.1	Clark &Harosoy	100-200mg	Gibberellin pathway related	Hormone related/regulated	194.626	511.25	0.380687	11119	26766.5	0.00531223	8.13815	290.809	0.0279845	324.91	11222.7	1.69784e-10
Glyma10g40580.1	Clark &Harosoy	100-200mg	Gibberellin pathway related	Hormone related/regulated	53.2044	10.8739	4.89287	2954.01	553.278	8.56929e-07	28.3654	4.26301	6.65384	1100.6	159.885	0.000357982
Glyma13g08890.1	Clark &Harosoy	100-200mg	Gibberellin pathway related	Hormone related/regulated	263.284	560.272	0.469922	10733.2	20931.3	0.0331394	16.816	148.649	0.113126	479.072	4093.47	2.87682e-05
Glyma17g10050.2	Clark &Harosoy	100-200mg	Gibberellin pathway related	Hormone related/regulated	17.0314	7.40976	2.29851	1010.06	402.71	0.00864829	47.2967	8.46819	5.58522	1960.19	339.243	0.000640662
Glyma20g26730.1	Clark &Harosoy	100-200mg	Gibberellin-regulated family protein	Hormone related/regulated	134.774	17.309	7.7864	7482.94	880.703	3.11326e-10	79.916	4.83688	16.5222	3100.8	181.408	1.75745e-07
Glyma08g22720.1	Clark &Harosoy	100-200mg	Histidine phosphotransfer kinase	Hormone related/regulated	3.22024	8.68143	0.370935	241.844	597.492	0.0150145	1.58022	6.46487	0.244431	82.935	327.969	0.0238755
Glyma10g28580.1	Clark &Harosoy	100-200mg	Nodulin MtN21	Hormone related/regulated	17.7072	46.8041	0.378326	2353.17	5700.07	0.00574179	9.72866	33.0295	0.294544	903.504	2965.05	0.0150687
Glyma13g17400.1	Clark &Harosoy	100-200mg	SAUR-like auxin responsive protein family	Hormone related/regulated	16.5302	39.0352	0.423469	1271.15	2750.85	0.0177151	16.8672	47.0377	0.358589	906.431	2443.37	0.0418456
Glyma03g41390.1	Clark &Harosoy	100-200mg	Senescence-associated gene 21/Abscisic acid	Hormone related/regulated	83.484	36.5487	2.28418	5251.12	2106.76	0.00445421	130.785	26.558	4.92452	5748.86	1128.42	0.000957074
Glyma02g45070.1	Clark &Harosoy	100-200mg	Non-specific lipid-transfer protein	Lipid bio./meta.	14.8128	6.92841	2.13799	669.538	284.139	0.00819951	28.8914	6.99577	4.12984	1441.22	319.829	0.00148066
Glyma02g45070.1	Clark &Harosoy	400-500mg	Non-specific lipid-transfer protein	Lipid bio./meta.	14.8128	6.92841	2.13799	669.538	284.139	0.00819951	28.8914	6.99577	4.12984	1441.22	319.829	0.00148066
Glyma01g32750.1	Clark &Harosoy	100-200mg	Non-specific lipid-transfer protein 1	Lipid bio./meta.	71.9419	30.9584	2.32383	3420.98	1335.7	0.000558212	41.5575	15.6531	2.6549	2180.94	752.862	0.0191958
Glyma01g32750.1	Clark &Harosoy	400-500mg	Non-specific lipid-transfer protein 1	Lipid bio./meta.	71.9419	30.9584	2.32383	3420.98	1335.7	0.000558212	41.5575	15.6531	2.6549	2180.94	752.862	0.0191958
Glyma14g39300.1	Clark &Harosoy	100-200mg	Syringolide-induced protein 13-1-1	Lipid bio./meta.	15.5565	4.22861	3.67887	1595.2	393.424	2.59194e-06	6.27109	1.89684	3.30607	709.692	196.733	0.00899077
Glyma14g39300.1	Clark &Harosoy	400-500mg	Syringolide-induced protein 13-1-1	Lipid bio./meta.	15.5565	4.22861	3.67887	1595.2	393.424	2.59194e-06	6.27109	1.89684	3.30607	709.692	196.733	0.00899077
Glyma06g16970.1	Clark &Harosoy	100-200mg	GDSL esterase/lipase	Lipid biosynthesis/metabolism related	15.2158	44.0381	0.345514	1895.42	5027.3	0.00247632	0.437116	16.6865	0.0261958	38.0526	1404.12	2.43538e-09
Glyma12g00520.1	Clark &Harosoy	100-200mg	GDSL esterase/lipase	Lipid biosynthesis/metabolism related	41.8159	99.3715	0.420804	2052.75	4470.44	0.015242	13.1115	83.0482	0.157878	449.801	2753.92	0.000362657
Glyma09g36850.1	Clark &Harosoy	100-200mg	GDSL-motif lipase/hydrolase family protein	Lipid biosynthesis/metabolism related	178.764	473.499	0.377537	22471.4	54546.3	0.00481214	46.6934	269.715	0.173122	4101.87	22902.5	0.000434639
Glyma19g04890.1	Clark &Harosoy	100-200mg	GDSL-motif lipase/hydrolase family protein	Lipid biosynthesis/metabolism related	2.07632	6.57095	0.315984	189.124	548.498	0.00525128	0.475175	6.9794	0.0680825	30.2469	429.435	4.53554e-05
Glyma07g38790.1	Clark &Harosoy	100-200mg	Glucose and ribitol dehydrogenase	Lipid biosynthesis/metabolism related	22.5482	9.053	2.49069	2348.15	863.974	0.00254101	59.6074	8.20259	7.2669	4337.99	577.021	7.12703e-05
Glyma01g41640.1	Clark &Harosoy	100-200mg	phosphoinositide binding	Lipid biosynthesis/metabolism related	7.86285	3.08793	2.54632	1029.3	370.445	0.00367894	10.9428	3.03665	3.60358	1001.07	268.525	0.0116666
Glyma13g12070.1	Clark &Harosoy	50-100mg	Bombesin-like peptide	membrane protein	2.85259	14.3332	0.19902	11160.9	58623.4	4.63093e-09	3.35416	12.7035	0.264035	10491	41958	6.95901e-41
Glyma04g38640.1	Clark &Harosoy	100-200mg	Amino acid permease 2	membrane protein	25.6876	1.59607	16.15	4805.92	273.651	2.51851e-15	33.94	2.514	13.57	4437.51	317.72	6.34696e-07
Glyma04g38640.1	Clark &Harosoy	400-500mg	Amino acid permease 2	membrane protein	40.101	4.34231	9.23494	5042.53	495.422	1.46194e-15	62.5075	7.09462	8.81054	8674.61	902.336	1.72614e-06
Glyma13g12000.1	Clark &Harosoy	50-100mg	Bombesin-like peptide	membrane protein	7.05661	29.4187	0.239869	13832.5	60283.3	1.50497e-07	6.8818	24.7757	0.277765	10784	40998	3.06577e-38
Glyma13g12020.1	Clark &Harosoy	50-100mg	Bombesin-like peptide	membrane protein	7.03793	27.9073	0.25219	15732.5	65214	3.6404e-07	7.33011	25.1014	0.29202	13099	47368	6.69368e-36
Glyma13g12020.1	Clark &Harosoy	400-500mg	Bombesin-like peptide	membrane protein	6.13394	12.3706	0.495847	9389.18	17180.7	0.0193011	19.8058	56.748	0.349013	33458.3	87858.5	0.0275173
Glyma13g12030.1	Clark &Harosoy	400-500mg	Copper binding octapeptide repeat|Bombesin-like peptide|RNA polymerase Rpb1 C-terminal repeat	membrane protein	3.33724	7.05456	0.473062	15435.6	29605.1	0.0114262	11.4219	33.7192	0.338735	58303.9	157746	0.0231657
Glyma13g12030.1	Clark &Harosoy	50-100mg	Copper binding octapeptide repeat|Bombesin-like peptide|RNA polymerase Rpb1 C-terminal repeat|Erythromycin resistance leader peptide	membrane protein	3.67917	16.4001	0.224338	24851.5	115803	4.28296e-08	4.01146	14.2956	0.280608	21661	81515	2.11816e-38
Glyma13g11820.1	Clark &Harosoy	50-100mg	Erythromycin resistance leader peptide|Copper binding octapeptide repeat|Bombesin-like peptide	membrane protein	10.0649	50.4309	0.199579	33004.9	172875	4.58777e-09	11.0722	43.195	0.25633	29025	119573	1.89202e-43
Glyma13g11940.1	Clark &Harosoy	50-100mg	Erythromycin resistance leader peptide|Copper binding octapeptide repeat|Bombesin-like peptide	membrane protein	8.57217	42.9554	0.19956	36466.9	191027	4.56511e-09	9.91649	37.1811	0.266708	33724	133525	2.32854e-41
Glyma13g11940.1	Clark &Harosoy	400-500mg	Erythromycin resistance leader peptide|Copper binding octapeptide repeat|Bombesin-like peptide	membrane protein	8.22464	17.3005	0.475399	23958.4	45725.8	0.0118738	30.2084	90.6425	0.33327	97116.7	267066	0.0210639
Glyma13g11980.1	Clark &Harosoy	50-100mg	Erythromycin resistance leader peptide|Copper binding octapeptide repeat|Bombesin-like peptide|RNA polymerase Rpb1 C-terminal repeat	membrane protein	0.970206	5.91624	0.16399	5236.79	33382.3	1.05372e-10	1.30778	5.51516	0.237125	5643	25130	1.55422e-45
Glyma13g11980.1	Clark &Harosoy	100-200mg	Erythromycin resistance leader peptide|Copper binding octapeptide repeat|Bombesin-like peptide|RNA polymerase Rpb1 C-terminal repeat	membrane protein	0.970206	5.91624	0.16399	5236.79	33382.3	1.05372e-10	1.30778	5.51516	0.237125	5643	25130	1.55422e-45
Glyma20g02760.1	Clark &Harosoy	50-100mg	HUMAN RING finger protein 26	membrane protein	6.72904	3.2543	2.06774	781.528	395.111	0.0277818	7.75475	3.6616	2.11786	720	359	2.60882e-05
Glyma06g15410.1	Clark &Harosoy	100-200mg	calmodulin-binding protein	Other genes	180.844	22.1557	8.16244	15411.9	1730.34	8.86753e-11	570.03	0.516301	1104.06	33948.7	29.7222	2.3245e-24
Glyma02g42860.1	Clark &Harosoy	100-200mg	Polyadenylate-binding protein-interacting protein	Other genes	116.168	53.7677	2.16056	7922.28	3360.3	0.00700919	107.381	40.6697	2.64033	5117.58	1873.52	0.0357875
Glyma02g12010.1	Clark &Harosoy	100-200mg	endoribonuclease	Other genes	14.4051	32.0401	0.449597	1227.63	2502.3	0.0289145	8.43724	24.195	0.348719	502.489	1392.84	0.0417026
Glyma15g40940.1	Clark &Harosoy	100-200mg	flavanone 3-hydroxylase	Other genes	6.59882	2.67428	2.46751	1016.75	377.615	0.00484189	10.1941	2.87536	3.54534	1097.67	299.272	0.0120061
Glyma12g05910.1	Clark &Harosoy	100-200mg	Histone H3.2	Other genes	4.83603	11.2353	0.430432	323.854	689.506	0.0362756	2.39763	9.08534	0.263901	112.206	410.987	0.0252768
Glyma06g19600.1	Clark &Harosoy	100-200mg	NHL repeat-containing protein-like	Other genes	9.45258	3.69235	2.56005	614.234	219.877	0.00616422	9.51843	1.49435	6.3696	432.238	65.5939	0.00186418
Glyma05g06240.1	Clark &Harosoy	100-200mg	Plant self-incompatibility protein S1	Other genes	7.54464	38.0175	0.198452	232.639	1074.29	2.3706e-05	0.0905588	6.69193	0.0135325	1.95141	139.387	6.83514e-05
Glyma05g06250.1	Clark &Harosoy	100-200mg	Plant self-incompatibility protein S1	Other genes	8.35579	30.1981	0.276699	199.166	659.631	0.00140257	0	5.41064	0	0.975706	87.1168	0.000832769
Glyma08g46790.1	Clark &Harosoy	100-200mg	Plant self-incompatibility protein S1	Other genes	17.1048	82.4103	0.207557	655.239	2893.06	1.02642e-05	0.25513	16.9123	0.0150854	6.82994	437.634	3.52995e-08
Glyma08g20820.1	Clark &Harosoy	100-200mg	Probable phosphatase phospho1	Other genes	5.78824	14.3936	0.402139	646.034	1472.22	0.0145626	3.42757	12.6153	0.271701	267.344	951.111	0.0150984
Glyma18g51290.1	Clark &Harosoy	100-200mg	SCRL11 (SCR-Like 11)	Other genes	20.3323	72.9265	0.278806	928.883	3053.18	0.000317931	2.29209	26.0707	0.0879184	73.178	804.55	3.39855e-05
Glyma08g46780.1	Clark &Harosoy	100-200mg	self-incompatibility protein	Other genes	30.0987	89.8186	0.335106	1409.22	3853.82	0.00196674	0.417485	20.4482	0.0204168	13.6599	646.714	1.38234e-08
Glyma13g23190.2	Clark &Harosoy	100-200mg	beta-glucuronidase	Other genes (xenobiotic metabolism)	15.0296	33.6451	0.446711	2449.4	5024.91	0.0243804	8.72129	24.904	0.350197	993.269	2741.62	0.0366834
Glyma12g03460.1	Clark &Harosoy	100-200mg	chloroplastprecursor, putative	other, Photosynthesis related	5.06993	1.94464	2.60713	380.758	133.838	0.0105299	6.20932	1.5152	4.09801	325.886	76.8678	0.0185899
Glyma01g40130.1	Clark &Harosoy	100-200mg	Calcium ion transmembrane transporter	others (Transporter)	9.99724	2.82015	3.54494	3397.53	878.313	4.60785e-05	50.1663	7.93342	6.32342	11914.4	1821.25	0.000150468
Glyma11g05190.1	Clark &Harosoy	100-200mg	Calcium-transporting ATPase	others (Transporter)	10.4414	2.79501	3.73574	3458.62	848.439	2.40749e-05	47.689	7.01276	6.80032	11039.1	1569.13	8.97134e-05
Glyma15g03460.1	Clark &Harosoy	100-200mg	Calmodulin-like protein 5	others, calcium ion binding	2.89649	9.76596	0.296591	371.364	1308.92	3.82942e-05	4.14656	9.71052	0.427018	425	1051	2.42278e-09
Glyma20g37670.1	Clark &Harosoy	100-200mg	seed maturation protein	others, Photosynthesis related	13.8713	4.2316	3.27802	1624.29	454.094	0.000209866	31.3584	10.3528	3.02898	2566.11	818.898	0.0197743
Glyma09g31810.1	Clark &Harosoy	100-200mg	cytochrome P450	Oxidation/reduction related	9.4383	2.08736	4.52165	1804.21	365.665	4.6223e-06	12.307	1.78586	6.89137	1644.07	230.603	0.000189963
Glyma14g37130.1	Clark &Harosoy	100-200mg	cytochrome P450	Oxidation/reduction related	1.74341	6.61983	0.263362	291.217	1013.35	0.000478131	0.426283	8.4383	0.0505176	49.761	952.136	6.84194e-07
Glyma17g37020.1	Clark &Harosoy	100-200mg	N-terminal protein myristoylation	Oxidation/reduction related	34.5893	16.4742	2.0996	3003.39	1310.9	0.0108177	60.6201	22.6635	2.67479	3678.41	1329.3	0.0347718
Glyma08g10950.1	Clark &Harosoy	100-200mg	cytochrome P450	Oxidation/reduction related	18.3844	4.83343	3.8036	3323.06	800.639	1.98547e-05	10.8603	3.20651	3.38696	1371.84	391.513	0.0135668
Glyma09g31820.1	Clark &Harosoy	100-200mg	cytochrome P450	Oxidation/reduction related	8.45909	1.96603	4.30262	1385.79	295.161	1.28942e-05	12.7838	1.79673	7.11504	1463.56	198.831	0.000172663
Glyma09g05170.1	Clark &Harosoy	100-200mg	protein SRG1	Oxidation/reduction related	5.80766	30.273	0.191843	751.474	3589.73	3.09451e-06	2.79468	11.1161	0.251408	252.708	971.609	0.0101678
Glyma15g16490.1	Clark &Harosoy	100-200mg	protein SRG1	Oxidation/reduction related	4.99575	25.4754	0.196101	518.835	2424.62	5.99873e-06	2.43329	10.3872	0.234259	176.603	728.707	0.00887078
Glyma13g11840.1	Clark &Harosoy	50-100mg	Cytochrome P450 like	Oxidation-reduction	275.358	1713.18	0.160729	35687.5	232109	5.7693e-11	340.235	1464.97	0.232246	35251	160281	3.92945e-49
Glyma13g11920.1	Clark &Harosoy	50-100mg	Cytochrome P450 like	Oxidation-reduction	361.992	2309.51	0.15674	8603.46	57380.4	3.76341e-11	457.796	1996.61	0.229287	8698	40059	1.99862e-48
Glyma13g11920.1	Clark &Harosoy	400-500mg	Cytochrome P450 like	Oxidation-reduction	351.742	800.787	0.439246	5724.43	11824.6	0.00533553	1671.39	5183.38	0.322452	30020	85322.9	0.0174207
Glyma13g11840.1	Clark &Harosoy	400-500mg	Cytochrome P450 like_TBP	Oxidation-reduction	278.817	588.181	0.474032	24744.1	47361.4	0.0114967	1209.79	3808.14	0.317685	118491	341830	0.0158744
Glyma02g06300.1	Clark &Harosoy	100-200mg	Epoxide hydrolase 4	Oxidation-reduction	2.89704	8.79731	0.32931	310.464	863.974	0.00422445	2.37115	14.9933	0.158148	177.579	1085.37	0.000735344
Glyma04g38640.1	Clark &Harosoy	50-100mg	Amino acid permease 2	protein metabolism	12.1759	3.52433	3.45482	2235.95	676.56	4.44697e-05	17.1523	3.08344	5.56272	2518	478	2.2624e-35
Glyma14g37440.1	Clark &Harosoy	100-200mg	Asparagine synthetase 2	Protein metabolism	5.59949	13.9152	0.402401	774.951	1747.34	0.00413745	1.5369	7.07422	0.217253	234.744	990.261	0.00283534
Glyma14g37440.1	Clark &Harosoy	400-500mg	Asparagine synthetase 2	Protein metabolism	5.59949	13.9152	0.402401	774.951	1747.34	0.00413745	1.5369	7.07422	0.217253	234.744	990.261	0.00283534
Glyma02g39320.1	Clark &Harosoy	100-200mg	GLUTAMINE-DEPENDENT ASPARAGINE SYNTHASE 1	Protein metabolism	6.59619	13.7337	0.480293	890.247	1681.76	0.0239461	1.71648	10.692	0.160538	255.671	1459.56	0.000285407
Glyma02g39320.1	Clark &Harosoy	400-500mg	GLUTAMINE-DEPENDENT ASPARAGINE SYNTHASE 1	Protein metabolism	6.59619	13.7337	0.480293	890.247	1681.76	0.0239461	1.71648	10.692	0.160538	255.671	1459.56	0.000285407
Glyma18g07090.1	Clark &Harosoy	100-200mg	Putative, ubiquitin-protein ligase	Protein metabolism related	8.75199	1.75533	4.98595	845.199	155.348	7.63958e-06	9.61422	1.2883	7.4627	648.845	84.0421	0.00040012
Glyma16g07190.1	Clark &Harosoy	100-200mg	vacuolar processing enzyme-2	Protein metabolism related	3.12258	10.3152	0.302715	376.574	1140.01	0.00153887	0.034732	8.36646	0.00415133	2.92712	681.561	8.26655e-12
Glyma13g26600.1	Clark &Harosoy	100-200mg	aspartic-type endopeptidase	Protein metabolism related	3.95562	14.1155	0.280233	657.749	2150.97	0.000418043	4.53412	14.8091	0.30617	526.881	1663.42	0.0213096
Glyma19g38560.1	Clark &Harosoy	100-200mg	aspartyl protease family protein	Protein metabolism related	8.17842	25.5414	0.320203	992.482	2840.48	0.00140243	12.7477	34.5199	0.369285	1081.08	2829.76	0.0469451
Glyma07g39590.1	Clark &Harosoy	100-200mg	cysteine protease inhibitor, putative / cystatin, putative	Protein metabolism related	116.891	251.017	0.465667	5528.11	10879.1	0.0316769	32.3858	91.2088	0.355073	1070.35	2913.8	0.0388332
Glyma08g17920.1	Clark &Harosoy	100-200mg	Cysteine proteinase inhibitor 5	Protein metabolism related	99.2208	307.176	0.323009	5199.23	14750.9	0.00104875	7.24732	92.4237	0.0784141	265.392	3271.49	2.10628e-06
Glyma08g45920.1	Clark &Harosoy	100-200mg	GTP-binding protein	Protein metabolism related	13.4216	6.70099	2.00293	1230.14	562.838	0.0219824	24.678	5.38009	4.58691	1580.64	333.094	0.00241314
Glyma20g32460.1	Clark &Harosoy	100-200mg	putative cysteine proteinase	Protein metabolism related	114.381	34.0158	3.36259	11781.7	3210.92	5.44234e-05	109.441	25.586	4.27737	7877.85	1780.26	0.00224883
Glyma02g09650.1	Clark &Harosoy	100-200mg	Putative, cystathionine gamma-synthase	Protein metabolism related	3.78465	9.17791	0.412365	512.977	1140.01	0.0200294	0.762261	6.43653	0.118427	72.2023	589.32	0.000351186
Glyma12g01260.1	Clark &Harosoy	100-200mg	serine-type carboxypeptidase	Protein metabolism related	102.683	267.284	0.384171	18074.7	43116.2	0.00571023	64.7632	182.062	0.355721	7966.64	21648	0.034268
Glyma12g34160.1	Clark &Harosoy	100-200mg	2S albumin	Seed storage	40.1914	1.45602	27.71	2843.55	94.4038	1.79086e-18	158.011	12.0522	13.11	7812.48	575.996	5.93899e-07
Glyma13g36400.1	Clark &Harosoy	400-500mg	2S albumin	Seed storage	208.193	55.8559	3.72732	11527.9	2806.18	1.30609e-07	186.187	28.2982	6.57944	11377.8	1584.86	2.09908e-05
Glyma12g34160.1	Clark &Harosoy	400-500mg	2S albumin	Seed storage	78.8521	30.7051	2.56805	3749.58	1324.77	0.000135038	80.0636	29.9123	2.67661	4201.74	1438.68	0.0165507
Glyma18g41320.1	Clark &Harosoy	50-100mg	protease inhibitor/seed storage/lipid transfer protein (LTP) family protein	Seed storage	39.7034	13.7466	2.88823	2539.69	919.219	0.000418351	5.94494	2.62968	2.26071	304	142	0.000953435
Glyma07g16770.1	Clark &Harosoy	50-100mg	protease inhibitor/seed storage/lipid transfer protein (LTP) family protein	Seed storage	31.003	11.4019	2.71912	1790.31	688.287	0.00109148	6.78027	3.3027	2.05295	313	161	0.00298777
Glyma18g41320.1	Clark &Harosoy	100-200mg	protease inhibitor/seed storage/lipid transfer protein (LTP) family protein	Seed storage	39.7034	13.7466	2.88823	2539.69	919.219	0.000418351	5.94494	2.62968	2.26071	304	142	0.000953435
Glyma07g17030.1	Clark &Harosoy	100-200mg	beta-conglycinin alpha subunit	Seed storage protein	2.12896	13.4087	0.158775	139.751	806.614	4.18796e-06	0.595548	10.4936	0.0567532	27.3198	465.306	1.37222e-05
Glyma10g39150.1	Clark &Harosoy	100-200mg	lipid binding	Seed storage protein	34.0281	5.49873	6.18836	6778.33	1003.79	1.29842e-08	300.787	90.4265	3.32631	41871.5	12167.7	0.0094156
Glyma18g53150.1	Clark &Harosoy	100-200mg	Beta-conglycinin	Seed storage protein	30.1325	80.2101	0.37567	877.836	2141.41	0.00703741	8.38698	71.7676	0.116863	170.749	1412.32	8.36699e-05
Glyma02g16440.1	Clark &Harosoy	100-200mg	beta-conglycinin beta subunit	Seed storage protein	18.7508	3.37895	5.5493	3075.35	507.868	1.44486e-07	45.1601	9.3711	4.81908	5176.12	1038.23	0.00112749
Glyma20g28640.1	Clark &Harosoy	100-200mg	glycogenin glucosyltransferase(glycogenin)-related	Seed storage protein	11.6578	4.20342	2.7734	1641.86	542.523	0.00113223	19.5691	3.57663	5.47138	1926.04	340.268	0.000737381
Glyma13g27820.2	Clark &Harosoy	100-200mg	Harpin-induced protein 1	Seed storage protein	25.4407	12.129	2.09751	3383.31	1478.2	0.0105827	33.7741	5.55615	6.07869	3138.85	499.128	0.000285286
Glyma02g18090.1	Clark &Harosoy	100-200mg	Legume lectin domain containing protein	Seed storage protein	11.9269	26.3924	0.451904	1173.24	2379.21	0.0304052	1.63224	10.9202	0.14947	112.206	725.632	0.000873098
Glyma05g04630.1	Clark &Harosoy	100-200mg	lipid transferprotein (LTP) family protein	Seed storage protein	23.8281	11.7123	2.03445	4210.1	1896.44	0.0131069	56.4841	13.0526	4.32742	6974.35	1557.85	0.00212528
Glyma10g39170.1	Clark &Harosoy	100-200mg	lipid transferprotein (LTP) family protein	Seed storage protein	21.2888	2.32085	9.17288	3995.03	399.125	4.81083e-11	86.5726	2.8298	30.5931	11353.3	358.716	3.67238e-10
Glyma17g15060.1	Clark &Harosoy	100-200mg	LTP family protein	Seed storage protein	11.9039	4.41299	2.69746	1730.57	587.932	0.00142258	25.4021	6.52283	3.89434	2580.74	640.565	0.00502094
Glyma19g00710.1	Clark &Harosoy	100-200mg	PAP85; nutrient reservoir	Seed storage protein	235.931	506.724	0.465602	20039.6	39442.8	0.0304154	126.39	388.287	0.325506	7502.21	22278.3	0.0216206
Glyma20g28460.1	Clark &Harosoy	100-200mg	Putative extracellular dermal glycoprotein	Seed storage protein	11.6656	4.20624	2.7734	1641.86	542.523	0.00113223	19.5624	3.57903	5.46584	1924.09	340.268	0.00074255
Glyma19g34770.1	Clark &Harosoy	100-200mg	Putative glucosyltransferase	Seed storage protein	20.4733	4.91089	4.16896	2848.57	626.172	7.19989e-06	30.1945	10.3159	2.92698	2935.9	969.559	0.0229409
Glyma05g09160.1	Clark &Harosoy	100-200mg	RD22; nutrient reservoir	Seed storage protein	151.643	358.096	0.423471	10958.3	23714.5	0.0140296	102.226	432.896	0.236145	5162.46	21131.5	0.0033884
Glyma13g36400.1	Clark &Harosoy	100-200mg	Seed storage protein	Seed storage protein	239.487	67.0312	3.57277	19730	5060.76	2.31771e-05	401.176	42.8004	9.37318	23096.9	2381.88	6.98706e-06
Glyma07g16090.1	Clark &Harosoy	100-200mg	sucrose binding protein homolog S-64	Seed storage protein	17.9909	63.7195	0.282346	355.653	1154.35	0.000792583	0.353136	11.9731	0.029494	4.87853	159.885	0.000159115
Glyma13g11900.1	Clark &Harosoy	50-100mg	Putative senescence-associated protein	Stress	176.789	1086.9	0.162654	8961.52	57595.1	8.13198e-11	224.071	947.264	0.236546	9080	40535	1.00852e-46
Glyma13g11850.1	Clark &Harosoy	50-100mg	Putative senescence-associated protein	Stress	117.895	687.197	0.171559	9347.29	56956.4	2.43233e-10	141.886	596.379	0.237912	8993	39916	2.22349e-46
Glyma13g11830.1	Clark &Harosoy	50-100mg	Putative senescence-associated protein	Stress	115.873	675.367	0.171571	9348.4	56959.1	2.43584e-10	139.452	586.1	0.237933	8994	39917	2.24755e-46
Glyma13g11880.1	Clark &Harosoy	50-100mg	Putative senescence-associated protein	Stress	45.0706	275.245	0.163747	1318.07	8414.6	1.89218e-10	50.217	226.552	0.221658	1174	5593	1.20241e-40
Glyma13g12200.1	Clark &Harosoy	50-100mg	Senescence-associated protein	Stress	75.5455	494.824	0.152672	5042.79	34528.9	2.36908e-11	91.3376	413.45	0.220916	4874	23298	3.89969e-49
Glyma13g12140.1	Clark &Harosoy	50-100mg	Senescence-associated protein	Stress	127.088	836.927	0.151851	5592.63	38500.7	2.06683e-11	153.983	692.808	0.22226	5417	25737	4.16254e-49
Glyma05g09990.1	Clark &Harosoy	50-100mg	Senescence-associated protein	Stress	123.666	812.165	0.152266	5373.14	36888.7	2.20855e-11	150.948	676.771	0.223041	5243	24823	8.2872e-49
Glyma13g11940.2	Clark &Harosoy	50-100mg	Senescence-associated protein	Stress	150.939	922.655	0.163592	13620.8	87038	8.77841e-11	183.464	788.397	0.232705	13235	60059	3.19709e-48
Glyma13g12170.1	Clark &Harosoy	50-100mg	Senescence-associated protein	Stress	33.3537	218.63	0.152558	1857.93	12731	3.40281e-11	39.3662	180.398	0.218219	1753	8483	1.00168e-44
Glyma13g12060.1	Clark &Harosoy	50-100mg	Senescence-associated protein	Stress	28.7744	140.597	0.204658	20735.4	105914	7.60719e-09	31.3014	117.443	0.266525	18032	71444	5.43374e-41
Glyma13g11810.1	Clark &Harosoy	50-100mg	Senescence-associated protein	Stress	30.673	116.987	0.262191	10778.4	42974.2	7.37378e-07	32.2199	106.886	0.30144	9051	31707	7.78439e-34
Glyma13g11900.1	Clark &Harosoy	400-500mg	Putative senescence-associated protein	Stress related	179.511	391.577	0.458431	6230.9	12332.1	0.00861408	809.806	2502.77	0.323563	31021.7	87867.3	0.0177761
Glyma13g11880.1	Clark &Harosoy	400-500mg	Putative senescence-associated protein	Stress related	44.6207	98.9096	0.451126	893.541	1797.12	0.0129114	202.429	607.363	0.333292	4473.79	12301.9	0.0218084
Glyma13g12170.1	Clark &Harosoy	400-500mg	Senescence-associated protein	Stress related	32.278	76.6282	0.421229	1231.19	2651.97	0.00513072	144.683	476.774	0.303462	6090.61	18394	0.0123549
Glyma05g09990.1	Clark &Harosoy	400-500mg	Senescence-associated protein	Stress related	121.904	274.392	0.444271	3626.87	7407.05	0.00654515	540.401	1774.65	0.304511	17744.1	53403.8	0.0123828
Glyma13g12140.1	Clark &Harosoy	400-500mg	Senescence-associated protein	Stress related	126.182	278.335	0.453347	3802.28	7609.83	0.00815428	551.399	1809.67	0.304696	18337.3	55155.7	0.012425
Glyma13g12200.1	Clark &Harosoy	400-500mg	Senescence-associated protein	Stress related	74.3572	167.008	0.445231	3398.75	6926.2	0.00679539	327.508	1073.02	0.305222	16521.3	49607.6	0.0125702
Glyma13g12060.1	Clark &Harosoy	400-500mg	Senescence-associated protein	Stress related	26.7116	55.7781	0.47889	13180.8	24972.7	0.0131416	96.2715	293.07	0.328493	52428	146271	0.0193896
Glyma13g11810.1	Clark &Harosoy	400-500mg	Senescence-associated protein	Stress related	26.0217	54.3173	0.479069	6261.37	11858.6	0.0139163	84.0455	230.854	0.364064	22318.9	56184.4	0.0348666
Glyma08g46040.1	Clark &Harosoy	100-200mg	basic helix-loop-helix (bHLH) family protein	Transcription factor/related	1.90019	5.9574	0.318964	418.416	1202.15	0.00235127	2.21289	6.89733	0.320833	340.522	1025.93	0.0317587
Glyma04g37690.1	Clark &Harosoy	100-200mg	basic helix-loop-helix (bHLH) family protein	Transcription factor/related	3.39173	7.3127	0.463814	532.225	1051.59	0.0474423	2.85612	9.26295	0.308338	313.202	981.858	0.0269968
Glyma20g33800.1	Clark &Harosoy	100-200mg	ethylene-responsive transcription factor ERF107	Transcription factor/related	7.66047	3.11792	2.45692	653.565	243.777	0.00777859	31.7314	1.93843	16.3697	1891.89	111.715	3.66804e-07
Glyma18g53440.1	Clark &Harosoy	100-200mg	LBD41 (LOB domain-containing protein 41)	Transcription factor/related	11.8294	27.0628	0.437111	999.176	2094.81	0.0244319	10.5129	35.4589	0.296482	620.549	2023.16	0.0170946
Glyma02g41180.1	Clark &Harosoy	100-200mg	MYB20 (myb domain protein 20) DNA binding	Transcription factor/related	4.20891	10.7694	0.39082	533.061	1249.95	0.0126485	2.29298	8.13428	0.281891	202.947	695.91	0.0217781
Glyma13g35550.1	Clark &Harosoy	100-200mg	NAC domain-containing protein 55	Transcription factor/related	51.393	25.5219	2.01368	7223.53	3287.4	0.0132351	123.602	13.9036	8.88991	12140.7	1320.08	1.16323e-05
Glyma06g38410.1	Clark &Harosoy	100-200mg	NAC domain-containing protein 72	Transcription factor/related	20.7065	7.75758	2.66919	3497.95	1200.96	0.00107586	31.6958	2.55074	12.4261	3741.83	291.073	1.37803e-06
Glyma12g22880.1	Clark &Harosoy	100-200mg	NAC domain-containing protein 72	Transcription factor/related	7.49374	2.60244	2.87951	1148.97	365.665	0.00110416	17.3563	1.53384	11.3156	1859.7	158.86	5.56187e-06
Glyma12g06630.1	Clark &Harosoy	100-200mg	SCL14 (Scarecrow-like 14); transcription factor	Transcription factor/related	10.366	5.09339	2.03519	2587.48	1165.11	0.0146262	26.7982	5.03901	5.31814	4674.61	849.645	0.000605298
Glyma15g09020.1	Clark &Harosoy	100-200mg	TOBAC TGACG-sequence-specific DNA-binding protein	Transcription factor/related	5.23309	2.38568	2.19354	348.959	145.788	0.0330092	11.4739	3.18544	3.60197	534.687	143.487	0.0185361
Glyma01g41520.1	Clark &Harosoy	100-200mg	transcription factor AP2-EREBP	Transcription factor/related	5.05457	1.78646	2.82937	586.619	190.002	0.0030722	7.93995	2.37934	3.33703	643.966	186.533	0.0223389
Glyma19g28480.1	Clark &Harosoy	100-200mg	transcriptional factor NAC11	Transcription factor/related	8.01438	2.35044	3.40973	1320.52	354.91	0.000177148	14.0493	1.25234	11.2185	1617.72	139.387	7.11258e-06
Glyma13g04100.1	Clark &Harosoy	100-200mg	zinc finger (C3HC4-type RING finger) familyprotein	Transcription factor/related	15.7938	7.35035	2.14871	2454.43	1046.81	0.0094419	29.3155	7.00022	4.1878	3183.73	734.856	0.00307274
Glyma14g39280.1	Clark &Harosoy	100-200mg	Zinc finger protein 7	Transcription factor/related	6.20853	2.98453	2.08024	876.162	385.98	0.0202798	5.55025	1.30091	4.26644	547.371	124.013	0.0085216
Glyma13g11930.1	Clark &Harosoy	50-100mg	RRNA intron-encoded homing endonuclease	Transcription factor/related	146.105	546.703	0.267247	16317.9	63829.3	9.9368e-07	135.568	443.411	0.305738	12104	41806	1.62247e-33
Glyma13g11910.1	Clark &Harosoy	50-100mg	intron-encoded homing endonuclease	Transcription factor/related	339.476	1383.09	0.245447	10684.2	45504.5	2.3202e-07	336.251	1144.29	0.293851	8460	30402	5.34421e-35
Glyma13g12120.1	Clark &Harosoy	50-100mg	Reverse transcriptase family member	Transcription factor/related	37.6714	148.2	0.254193	12573.2	51707.2	4.24841e-07	38.454	127.836	0.300807	10260	36018	4.07123e-34
Glyma13g12010.1	Clark &Harosoy	50-100mg	RRNA intron-encoded homing endonuclease	Transcription factor/related	168.29	673.548	0.249855	14452.2	60466.4	3.10671e-07	165.634	561.183	0.295152	11371	40683	3.3832e-35
Glyma08g36390.1	Clark &Harosoy	50-100mg	Retrotransposon protein	Transposon related	3.20473	12.6759	0.252821	218.384	902.981	1.06572e-05	4.68098	13.6982	0.341722	255	788	4.08662e-11
Glyma09g29370.1	Clark &Harosoy	50-100mg	Retrotransposon protein	Transposon related	2.66274	13.1666	0.202235	176.259	911.1	5.51566e-07	4.66767	14.1374	0.330164	247	790	1.24531e-11
Glyma13g11860.1	Clark &Harosoy	50-100mg	Unknown	Unknown	271.637	1691.71	0.160569	16795.6	109346	5.85642e-11	356.552	1511.52	0.23589	17624	78896	9.3691e-48
Glyma13g11950.1	Clark &Harosoy	50-100mg	Unknown	Unknown	310.309	1932.56	0.160569	16795.6	109346	5.85642e-11	407.314	1726.71	0.23589	17624	78896	9.3691e-48
Glyma13g11870.1	Clark &Harosoy	50-100mg	Unknown	Unknown	300.079	1868.48	0.160601	16771.3	109166	5.88133e-11	393.854	1669.52	0.235908	17597	78769	9.4975e-48
Glyma13g11970.1	Clark &Harosoy	50-100mg	Unknown	Unknown	121.877	710.447	0.171549	9346.18	56952.8	2.42961e-10	146.679	616.58	0.237892	8992	39915	2.19969e-46
Glyma13g12210.1	Clark &Harosoy	50-100mg	Unknown	Unknown	194.335	1258.91	0.154368	18872	127799	2.53803e-11	261.259	1077.2	0.242535	20282	88307	2.69023e-46
Glyma13g11890.1	Clark &Harosoy	50-100mg	Unknown	Unknown	246.569	1555.02	0.158563	10003.6	65951	4.71167e-11	327.752	1353.53	0.242146	10630	46357	1.16854e-45
Glyma13g12080.1	Clark &Harosoy	50-100mg	Unknown	Unknown	157.971	978.995	0.161361	5294.43	34299.8	7.51009e-11	209.946	874.29	0.240133	5625	24736	8.02569e-45
Glyma13g12050.1	Clark &Harosoy	50-100mg	Unknown	Unknown	6.08053	36.0026	0.168891	8280.87	51255.2	1.79054e-10	7.90026	32.301	0.244582	8601	37135	9.53529e-45
Glyma13g11820.2	Clark &Harosoy	50-100mg	Unknown	Unknown	77.2763	478.469	0.161507	4196.97	27165.2	8.08792e-11	109.035	453.344	0.240513	4734	20785	3.11128e-44
Glyma13g12070.3	Clark &Harosoy	50-100mg	Unknown	Unknown	40.9737	256.926	0.159477	3526.3	23114.9	6.53137e-11	57.9653	242.871	0.238667	3988	17645	4.41758e-44
Glyma13g12150.1	Clark &Harosoy	50-100mg	Unknown	Unknown	75.8183	472.573	0.160437	3442.05	22427.5	7.46221e-11	106.634	445.643	0.239281	3870	17079	7.88632e-44
Glyma13g12180.1	Clark &Harosoy	50-100mg	Unknown	Unknown	75.8183	472.573	0.160437	3442.05	22427.5	7.46221e-11	106.634	445.643	0.239281	3870	17079	7.88632e-44
Glyma13g11810.3	Clark &Harosoy	50-100mg	Unknown	Unknown	64.7036	403.295	0.160437	3442.05	22427.5	7.46221e-11	91.0252	380.268	0.239371	3871	17077	8.25242e-44
Glyma13g12040.1	Clark &Harosoy	50-100mg	Unknown	Unknown	82.7854	494.889	0.167281	3220.34	20124.5	1.81406e-10	101.81	413.663	0.246118	3166	13584	1.69736e-41
Glyma13g12190.1	Clark &Harosoy	50-100mg	Unknown	Unknown	181.575	1194.08	0.152063	2528.6	17383.1	2.71441e-11	248.818	1006.38	0.247239	2770	11831	1.18619e-40
Glyma13g12160.1	Clark &Harosoy	50-100mg	Unknown	Unknown	115.621	758.733	0.152387	2608.42	17893.6	2.80175e-11	158.803	638.92	0.24855	2864	12168	1.58131e-40
Glyma13g12090.1	Clark &Harosoy	50-100mg	Unknown	Unknown	44.5793	293.275	0.152005	2127.31	14629.9	2.92397e-11	61.2092	249.232	0.245591	2335	10040	3.83902e-40
Glyma13g11960.1	Clark &Harosoy	50-100mg	Unknown	Unknown	650.563	2535.28	0.256604	33581.3	136806	4.7756e-07	626.948	2125.01	0.295033	25871	92598	6.34372e-36
Glyma13g11990.1	Clark &Harosoy	50-100mg	Unknown	Unknown	496.865	1978.57	0.251123	67255.7	279970	3.22116e-07	518.079	1719.7	0.301262	56061	196506	3.60134e-35
Glyma13g12220.1	Clark &Harosoy	50-100mg	Unknown	Unknown	18.7149	131.683	0.142121	425.683	3131.12	4.75821e-11	26.7278	112.596	0.237378	486	2162	3.92522e-28
Glyma17g23870.1	Clark &Harosoy	50-100mg	Unknown	Unknown	2.88442	14.4429	0.199712	492.196	2576.34	3.20614e-08	4.30314	14.5089	0.296586	587	2090	1.78503e-21
Glyma09g24780.1	Clark &Harosoy	50-100mg	Unknown	Unknown	1.94624	8.04084	0.242045	328.131	1417.17	2.06574e-06	3.19782	8.98645	0.355849	431	1279	1.40218e-13
Glyma15g03080.1	Clark &Harosoy	50-100mg	Unknown	Unknown	1.38702	10.2806	0.134916	25.4966	197.555	2.40575e-05	3.19835	12.7595	0.250664	47	198	4.05848e-06
Glyma13g04580.1	Clark &Harosoy	50-100mg	Unknown	Unknown	5.51536	21.5994	0.255348	107.529	440.215	0.000101119	12.9606	28.6785	0.451928	202	472	1.55164e-05
Glyma06g24420.1	Clark &Harosoy	50-100mg	Unknown	Unknown	4.76693	11.2583	0.423416	228.361	563.8	0.00622939	2.37621	6.70121	0.354594	91	271	2.00425e-05
Glyma01g04730.1	Clark &Harosoy	100-200mg	Unknown	Unknown	12.7916	6.37692	2.00591	2456.1	1122.09	0.0166996	35.4993	6.27415	5.65803	4763.4	813.774	0.000396992
Glyma01g09460.1	Clark &Harosoy	100-200mg	Unknown	Unknown	7.65845	3.57577	2.14176	463.604	198.367	0.0281831	21.9802	1.70435	12.8965	929.848	69.6935	7.56366e-06
Glyma01g23040.1	Clark &Harosoy	100-200mg	Unknown	Unknown	69.151	226.433	0.305392	7822.7	23474.3	0.000547412	129.11	440.241	0.293271	10206.9	33641.5	0.0120934
Glyma01g23050.1	Clark &Harosoy	100-200mg	Unknown	Unknown	56.8047	258.174	0.220025	2874.51	11972.5	1.08753e-05	163.834	581.402	0.281792	5793.74	19873.9	0.00977437
Glyma01g45440.1	Clark &Harosoy	100-200mg	Unknown	Unknown	206.279	480.223	0.429548	19608.6	41834	0.0156408	316.019	923.56	0.342175	20993.3	59304	0.0276906
Glyma01g45450.1	Clark &Harosoy	100-200mg	Unknown	Unknown	163.557	669.984	0.24412	6358.24	23868.6	3.7649e-05	491.641	1368.98	0.359128	13356.4	35949.5	0.0356449
Glyma02g14420.1	Clark &Harosoy	100-200mg	Unknown	Unknown	2.64837	11.4733	0.230829	76.1516	302.331	0.00181683	5.77819	20.2623	0.28517	116.109	393.563	0.0355411
Glyma02g47770.1	Clark &Harosoy	100-200mg	Unknown	Unknown	57.7834	151.919	0.380356	5257.81	12668	0.00549229	68.0667	195.043	0.348984	4328.23	11988.3	0.0316694
Glyma03g08560.1	Clark &Harosoy	100-200mg	Unknown	Unknown	3.51084	10.0113	0.350686	83.6831	218.682	0.0367088	1.23009	11.9034	0.103339	20.4898	191.657	0.00311898
Glyma03g08660.1	Clark &Harosoy	100-200mg	Unknown	Unknown	2.61755	7.46407	0.350686	83.6831	218.682	0.0367088	0.917109	8.92219	0.10279	20.4898	192.682	0.0030199
Glyma03g31070.1	Clark &Harosoy	100-200mg	Unknown	Unknown	34.9104	107.402	0.325045	1403.37	3956.59	0.00143681	0.972495	28.6095	0.033992	27.3198	776.877	1.10429e-07
Glyma04g05440.1	Clark &Harosoy	100-200mg	Unknown	Unknown	8.9655	3.26236	2.74816	444.357	148.178	0.00584814	7.80309	1.37756	5.66442	270.271	46.1207	0.00732098
Glyma05g00830.1	Clark &Harosoy	100-200mg	Unknown	Unknown	5.64518	14.3825	0.392504	740.596	1729.14	0.0111477	4.25698	19.0016	0.224032	390.283	1683.92	0.00401885
Glyma06g24110.1	Clark &Harosoy	100-200mg	Unknown	Unknown	4.92209	17.2326	0.285626	132.219	424.219	0.00377421	0	5.93063	0	0.975706	107.615	0.000195405
Glyma06g42810.1	Clark &Harosoy	100-200mg	Unknown	Unknown	5.47518	2.12818	2.5727	379.084	135.033	0.0115261	5.64632	1.13952	4.95499	273.198	53.295	0.0117904
Glyma06g45480.1	Clark &Harosoy	100-200mg	Unknown	Unknown	1.91265	6.88508	0.277797	156.487	516.233	0.00217523	1.04095	6.47201	0.160839	59.5181	357.692	0.00392827
Glyma07g11080.1	Clark &Harosoy	100-200mg	Unknown	Unknown	2.11279	8.50486	0.248421	40.1679	148.178	0.0154662	0.660944	10.2949	0.0642009	8.78136	132.213	0.00259101
Glyma07g16750.1	Clark &Harosoy	100-200mg	Unknown	Unknown	24.8831	10.0524	2.47534	564.861	209.122	0.00872569	11.3783	2.874	3.95905	180.506	44.0709	0.0452705
Glyma07g26260.1	Clark &Harosoy	100-200mg	Unknown	Unknown	96.6734	222.871	0.433764	5001.74	10567.2	0.0178906	18.8629	61.114	0.308651	682.019	2135.9	0.0206847
Glyma07g37200.1	Clark &Harosoy	100-200mg	Unknown	Unknown	39.4558	80.5302	0.48995	3929.76	7350.35	0.0476269	20.7749	56.7755	0.365912	1446	3819.82	0.0433104
Glyma07g39540.1	Clark &Harosoy	100-200mg	Unknown	Unknown	279.382	758.495	0.368337	22488.2	55950.4	0.00378492	78.3499	777.694	0.100747	4407.27	42285.5	7.23946e-06
Glyma08g47280.1	Clark &Harosoy	100-200mg	Unknown	Unknown	16.0826	37.6489	0.427173	718.001	1540.33	0.0227452	2.78334	9.88965	0.28144	86.8379	298.247	0.0438625
Glyma08g48040.1	Clark &Harosoy	100-200mg	Unknown	Unknown	11.8378	27.7452	0.42666	1517.17	3258.72	0.018109	7.77816	27.5478	0.282351	696.654	2384.95	0.0126594
Glyma09g05300.1	Clark &Harosoy	100-200mg	Unknown	Unknown	2.6031	9.46171	0.275119	405.026	1349.14	0.000520372	2.1177	12.1014	0.174996	230.267	1271.91	0.00115204
Glyma09g10140.1	Clark &Harosoy	100-200mg	Unknown	Unknown	20.9146	47.5011	0.440296	581.598	1210.52	0.031311	7.48096	58.9259	0.126955	145.38	1106.9	0.000190698
Glyma09g11910.1	Clark &Harosoy	100-200mg	Unknown	Unknown	320.608	767.232	0.417876	19377.7	42496	0.0123101	59.0443	207.026	0.285202	2493.91	8452.38	0.0109759
Glyma09g31860.1	Clark &Harosoy	100-200mg	Unknown	Unknown	4.95192	14.1726	0.3494	451.052	1183.03	0.0052617	0.0919694	8.9283	0.0103009	5.85424	549.349	1.46272e-09
Glyma09g39610.2	Clark &Harosoy	100-200mg	Unknown	Unknown	8.48724	20.0914	0.422432	414.231	898.628	0.0271767	0.543528	9.32613	0.0582801	18.5384	307.471	7.46739e-05
Glyma10g20470.1	Clark &Harosoy	100-200mg	Unknown	Unknown	198.102	537.74	0.368398	15852.1	39433.3	0.0038223	53.3911	536.101	0.0995915	2985.66	28978.1	6.78393e-06
Glyma10g35840.1	Clark &Harosoy	100-200mg	Unknown	Unknown	523.305	32.3804	16.1611	36331	2060.15	2.48134e-16	45.51	11.6264	3.91436	2208.02	545.249	0.0051409
Glyma10g40980.1	Clark &Harosoy	100-200mg	Unknown	Unknown	4.03415	14.263	0.282841	121.341	393.15	0.00404305	2.87795	13.8214	0.208223	60.4938	280.824	0.0161452
Glyma11g19390.1	Clark &Harosoy	100-200mg	Unknown	Unknown	3.34059	9.34037	0.357651	504.609	1292.97	0.0060192	2.40318	11.7319	0.204842	253.684	1197.09	0.00298099
Glyma11g27300.1	Clark &Harosoy	100-200mg	Unknown	Unknown	23.69	136.245	0.173878	611.724	3224.07	9.17283e-07	0.16221	53.2936	0.0030437	2.92712	929.588	1.8192e-13
Glyma11g27310.1	Clark &Harosoy	100-200mg	Unknown	Unknown	39.9417	173.263	0.230526	1556.51	6187.63	2.42611e-05	0.394107	65.0204	0.00606128	10.7328	1711.59	6.01693e-14
Glyma11g27320.1	Clark &Harosoy	100-200mg	Unknown	Unknown	43.4725	205.444	0.211602	1809.23	7835.51	7.32534e-06	0.536767	79.9496	0.00671382	15.6113	2247.61	3.04123e-14
Glyma11g36840.1	Clark &Harosoy	100-200mg	Unknown	Unknown	18.0433	5.95165	3.03165	1861.95	562.838	0.000418253	39.9943	5.04312	7.93046	2884.19	351.542	4.7249e-05
Glyma12g29470.1	Clark &Harosoy	100-200mg	Unknown	Unknown	8.98266	4.04571	2.22029	610.887	252.142	0.0171406	14.5147	4.12737	3.5167	689.824	189.607	0.0168004
Glyma12g35430.1	Clark &Harosoy	100-200mg	Unknown	Unknown	3.66747	9.86826	0.371643	162.345	400.32	0.0232044	2.49172	10.0085	0.248962	77.0808	299.272	0.0283855
Glyma13g01680.1	Clark &Harosoy	100-200mg	Unknown	Unknown	28.304	61.7918	0.458054	1277	2554.88	0.0331	0.495131	18.1259	0.0273161	15.6113	552.423	1.45904e-07
Glyma13g01700.1	Clark &Harosoy	100-200mg	Unknown	Unknown	27.0024	78.8473	0.342464	1374.08	3676.97	0.00247043	10.2889	39.1483	0.262818	365.89	1345.7	0.0106569
Glyma13g01710.1	Clark &Harosoy	100-200mg	Unknown	Unknown	146.233	297.414	0.491683	6777.5	12632.2	0.0475123	20.3643	77.5203	0.262696	659.578	2426.97	0.00851864
Glyma13g04580.1	Clark &Harosoy	100-200mg	Unknown	Unknown	5.51536	21.5994	0.255348	107.529	440.215	0.000101119	12.9606	28.6785	0.451928	202	472	1.55164e-05
Glyma13g12150.1	Clark &Harosoy	100-200mg	Unknown	Unknown	72.9579	216.2	0.337456	2268.03	6098.07	0.000210207	357.729	1197.54	0.298719	12273.1	37654.1	0.0110489
Glyma13g12180.1	Clark &Harosoy	100-200mg	Unknown	Unknown	72.9579	216.2	0.337456	2268.03	6098.07	0.000210207	357.729	1197.54	0.298719	12273.1	37654.1	0.0110489
Glyma13g23980.1	Clark &Harosoy	100-200mg	Unknown	Unknown	6.13202	0.511249	11.9942	453.562	34.6545	2.34115e-08	7.94682	0.923073	8.6091	410.772	46.1207	0.000505
Glyma13g26160.1	Clark &Harosoy	100-200mg	Unknown	Unknown	259.992	639.018	0.406862	15074.7	33954.3	0.00975519	48.1842	172.761	0.278907	1952.39	6766.42	0.00987826
Glyma13g27050.1	Clark &Harosoy	100-200mg	Unknown	Unknown	4.89671	68.7279	0.0712478	567.371	7297.77	2.7713e-13	0.0120499	46.6955	0.000258052	0.975706	3654.81	6.86814e-22
Glyma13g35050.1	Clark &Harosoy	100-200mg	Unknown	Unknown	7.65942	17.0254	0.449883	517.998	1055.17	0.0386139	4.99606	22.39	0.223138	236.121	1022.85	0.00531408
Glyma13g40340.1	Clark &Harosoy	100-200mg	Unknown	Unknown	20.3884	8.97126	2.27264	1292.07	521.013	0.0079836	16.8541	5.96149	2.82716	746.415	255.201	0.041892
Glyma14g03690.1	Clark &Harosoy	100-200mg	Unknown	Unknown	1518.98	4189.46	0.362572	89940.1	227328	0.00318982	409.302	1938.91	0.211099	16936.3	77550.4	0.00159859
Glyma14g03700.1	Clark &Harosoy	100-200mg	Unknown	Unknown	1700	4987.43	0.340857	52902	142231	0.00170393	523.368	2635.06	0.198617	11381.6	55390.9	0.00107412
Glyma14g11160.1	Clark &Harosoy	100-200mg	Unknown	Unknown	38.6015	18.3815	2.10002	3559.88	1553.48	0.0103485	84.4637	17.0116	4.96505	5443.47	1059.75	0.000917714
Glyma14g36090.1	Clark &Harosoy	100-200mg	Unknown	Unknown	49.5556	110.539	0.44831	1551.48	3171.49	0.0269266	1.73922	24.1826	0.0719204	38.0526	511.427	3.45289e-05
Glyma15g16630.1	Clark &Harosoy	100-200mg	Unknown	Unknown	1.60772	6.75346	0.238059	277.828	1069.51	0.000163024	1.40582	7.72635	0.181951	169.773	901.916	0.0019726
Glyma15g39880.1	Clark &Harosoy	100-200mg	Unknown	Unknown	27.4169	83.8276	0.327063	707.959	1983.67	0.00207025	1.56803	13.6319	0.115027	28.2955	237.778	0.00252833
Glyma16g05650.1	Clark &Harosoy	100-200mg	Unknown	Unknown	30.6227	91.1593	0.335925	747.29	2038.64	0.00262382	2.17411	23.9993	0.0905909	37.0768	395.613	0.000233082
Glyma16g12150.1	Clark &Harosoy	100-200mg	Unknown	Unknown	16.2052	42.3628	0.382535	610.05	1461.47	0.00978699	5.0069	85.2024	0.0587647	131.72	2166.65	3.66591e-07
Glyma17g01220.1	Clark &Harosoy	100-200mg	Unknown	Unknown	16.1668	43.1477	0.374685	1354.83	3313.69	0.0059253	4.29837	36.1736	0.118826	251.732	2047.76	6.45448e-05
Glyma17g03740.1	Clark &Harosoy	100-200mg	Unknown	Unknown	1.34259	16.4146	0.0817924	97.9092	1097	4.21251e-10	4.88207	35.39	0.137951	248.805	1743.36	0.000201234
Glyma17g11090.1	Clark &Harosoy	100-200mg	Unknown	Unknown	6.07742	15.0269	0.404437	747.29	1693.29	0.0143296	4.03091	19.3479	0.208339	346.376	1607.05	0.00271771
Glyma18g07100.1	Clark &Harosoy	100-200mg	Unknown	Unknown	78.2665	205.305	0.38122	2746.48	6602.29	0.00602036	7.55958	39.5619	0.191082	185.384	937.787	0.00248235
Glyma18g07120.1	Clark &Harosoy	100-200mg	Unknown	Unknown	29.0367	93.9111	0.309194	1051.9	3117.71	0.000943703	2.92909	15.2452	0.192132	74.1537	373.065	0.0077709
Glyma18g32850.1	Clark &Harosoy	100-200mg	Unknown	Unknown	5.46593	1.59416	3.42872	952.314	254.532	0.00026935	5.28097	1.47173	3.58828	642.991	173.209	0.0161717
Glyma18g47750.1	Clark &Harosoy	100-200mg	Unknown	Unknown	5.93134	2.3149	2.56225	898.757	321.451	0.00398366	6.9659	2.15281	3.23572	737.634	220.354	0.0234091
Glyma18g51480.1	Clark &Harosoy	100-200mg	Unknown	Unknown	1.89935	5.0409	0.376788	259.418	630.952	0.015898	2.31025	8.00937	0.288444	220.51	738.956	0.0232264
Glyma20g01110.1	Clark &Harosoy	100-200mg	Unknown	Unknown	38.3008	9.12389	4.19786	1992.49	434.974	9.92458e-06	18.8137	2.24573	8.37752	683.97	78.9176	0.000191432
Glyma20g01440.1	Clark &Harosoy	100-200mg	Unknown	Unknown	184.788	521.303	0.354474	7690.48	19882.1	0.00268407	11.0037	137.041	0.0802952	320.032	3852.61	2.2344e-06
Glyma13g12150.1	Clark &Harosoy	400-500mg	Unknown	Unknown	72.9579	216.2	0.337456	2268.03	6098.07	0.000210207	357.729	1197.54	0.298719	12273.1	37654.1	0.0110489
Glyma13g12180.1	Clark &Harosoy	400-500mg	Unknown	Unknown	72.9579	216.2	0.337456	2268.03	6098.07	0.000210207	357.729	1197.54	0.298719	12273.1	37654.1	0.0110489
Glyma13g12070.3	Clark &Harosoy	400-500mg	Unknown	Unknown	39.2824	117.567	0.334128	2314.97	6286.28	0.00018012	194.441	648.714	0.299732	12646.2	38667.4	0.0112783
Glyma13g12160.1	Clark &Harosoy	400-500mg	Unknown	Unknown	123.253	280.603	0.439245	1904.02	3933.02	0.00682074	523.161	1719.26	0.304294	8919.37	26863.4	0.0124499
Glyma13g11820.2	Clark &Harosoy	400-500mg	Unknown	Unknown	73.2311	221.097	0.331217	2723.45	7460.48	0.000147858	367.901	1206.34	0.304973	15100.1	45377.3	0.01252
Glyma13g12190.1	Clark &Harosoy	400-500mg	Unknown	Unknown	194.316	442.086	0.439544	1852.96	3824.95	0.00693907	827.377	2710.68	0.305228	8707.37	26144.7	0.012692
Glyma13g12210.1	Clark &Harosoy	400-500mg	Unknown	Unknown	198.849	478.373	0.415678	13222.8	28862	0.00252935	894.862	2860.11	0.312877	65671.9	192366	0.0144999
Glyma13g12090.1	Clark &Harosoy	400-500mg	Unknown	Unknown	44.9876	109.764	0.409858	1470.02	3254.24	0.00340529	206.635	659.967	0.313099	7451.76	21812.1	0.0148623
Glyma13g11890.1	Clark &Harosoy	400-500mg	Unknown	Unknown	253.693	588.436	0.431131	7047.85	14832.3	0.00417348	1119.13	3544.58	0.315731	34312.7	99599.8	0.0153519
Glyma13g12050.1	Clark &Harosoy	400-500mg	Unknown	Unknown	6.23214	13.9594	0.446448	5811.72	11811.2	0.00643115	26.5139	82.4074	0.321742	27287.6	77728.4	0.0172038
Glyma13g12080.1	Clark &Harosoy	400-500mg	Unknown	Unknown	160.764	384.82	0.417763	3689.46	8012.97	0.00315389	731.936	2274.62	0.321785	18538.4	52799.3	0.0172676
Glyma13g11870.1	Clark &Harosoy	400-500mg	Unknown	Unknown	313.509	705.442	0.444416	11998.2	24495.5	0.00571597	1377.4	4222.68	0.32619	58176.5	163455	0.0185985
Glyma13g11860.1	Clark &Harosoy	400-500mg	Unknown	Unknown	284.005	638.948	0.444488	12024.5	24545.3	0.00572612	1247.08	3822.72	0.326228	58272	163704	0.0186111
Glyma13g11950.1	Clark &Harosoy	400-500mg	Unknown	Unknown	324.438	729.913	0.444488	12024.5	24545.3	0.00572612	1424.62	4366.95	0.326228	58272	163704	0.0186111
Glyma13g12220.1	Clark &Harosoy	400-500mg	Unknown	Unknown	20.5155	49.3211	0.415958	319.533	696.991	0.0144012	88.3432	275.019	0.321226	1518.56	4332.53	0.0188628
Glyma13g11990.1	Clark &Harosoy	400-500mg	Unknown	Unknown	430.454	897.181	0.479785	39898	75451.1	0.0129734	1363.65	3860.36	0.353243	139493	361908	0.0293398
