# Supplementary material for: RNA-Seq Profiling of a Defective Seed Coat Mutation in Glycine max Reveals Differential Expression of Proline-Rich and Other Cell Wall Protein Transcripts
Source: PLoS One. 2014 May 14;9(5):e96342. doi: 10.1371/journal.pone.0096342 (PMC4020777; doi:10.1371/journal.pone.0096342)
Supplement: Table S4 — The 109 Significantly Differentially Expressed Genes Common in Both Background But with Expression in Opposite Directions as Described in Table 2. (XLSX) [file pone.0096342.s022.xlsx]

## Sheet: Sheet1
Table S4. The 109 Significantly Differentially Expressed Genes Common in Both Background But with Expression in Opposite Directions as Described in Table 2.
						RNA-Seq (RPKM)			DESeq (Basemean)			RNA-Seq (RPKM)			DESeq (Basemean)
Model	Both backgrounds Clark and Harosoy	Seed weight range	Annotation	Functional category	CS (RPKM)	CD (RPKM)	CS/CD	CS (Basemean)	CD (Basemean)	pval	HS (RPKM)	HD (RPKM)	HS/HD	HS (Basemean)	HD (Basemean)	pval
Glyma02g02070.1	Clark/Harosoy	50-100mg	SENESCENCE-ASSOCIATED GENE 21	Stress	5.18627	18.4958	0.280403	143.003	533.129	0.000143806	5.89766	2.70656	2.17903	130	63	0.0302837
Glyma02g16710.1	Clark/Harosoy	50-100mg	extracellular dermal glycoprotein, putative	membrane protein	1.95921	5.30182	0.369535	304.851	862.388	0.000951694	5.51497	1.45409	3.79272	686	191	2.86389e-12
Glyma02g37710.1	Clark/Harosoy	50-100mg	Carbonic anhydrase, chloroplastic	Photosynthesis	1.70981	9.38258	0.182232	201.756	1157.37	5.52323e-08	5.85176	2.91129	2.01002	552	290	0.000339861
Glyma02g43560.1	Clark/Harosoy	50-100mg	1-aminocyclopropane-1-carboxylate oxidase	oxidation-reduction	9.36581	52.2253	0.179335	1112.98	6487.75	1.3842e-09	5.00008	1.47532	3.38915	475	148	1.50724e-08
Glyma03g37760.1	Clark/Harosoy	50-100mg	Hybrid signal transduction histidine kinase	Protein metabolism	2.20257	8.59426	0.256284	618.571	2523.12	1.8621e-06	10.4317	3.05384	3.41592	2342	724	9.28984e-20
Glyma06g23380.1	Clark/Harosoy	50-100mg	Unknown	unknown	6.51837	14.7956	0.440561	487.762	1157.37	0.00414699	15.5134	4.27427	3.62947	928	270	6.313e-14
Glyma09g22310.1	Clark/Harosoy	50-100mg	caleosin-related family protein	calcium ion binding	1.9271	28.7277	0.0670817	169.608	2643.09	2.67969e-17	11.7683	1.34594	8.74359	828	100	7.29712e-28
Glyma14g03470.1	Clark/Harosoy	50-100mg	Glutathione S-transferase	oxidation-reduction	9.64808	56.384	0.171114	961.113	5871.63	6.22542e-10	13.386	6.20732	2.15648	1066	522	1.2858e-06
Glyma16g01390.1	Clark/Harosoy	50-100mg	dormancy/auxin associated protein-related	Hormone related	1.46283	11.5167	0.127018	136.352	1122.19	2.37454e-10	6.13303	2.32568	2.63709	457	183	5.24748e-06
Glyma08g12270.1	Clark/Harosoy	100-200mg	xylem bark cysteine peptidase 3	cell wall	5.21042	1.72684	3.01731	712.143	216.292	0.00135862	0.551625	44.404	0.0124229	52.6881	4099.62	4.83557e-13
Glyma19g37890.1	Clark/Harosoy	100-200mg	Phosphatidylethanolamine-binding protein/TFL1-like protein	Photosynthesis	14.6657	3.21135	4.56684	1179.1	236.607	8.9068e-06	0.955129	11.6438	0.0820287	53.6639	632.366	3.95194e-05
Glyma09g36840.1	Clark/Harosoy	100-200mg	AP2/ERF domain-containing transcription factor	transcription factor/related	7.58836	27.7342	0.27361	549.798	1841.47	0.000367006	51.5482	11.9574	4.31098	2610.01	585.22	0.00275421
Glyma17g17100.1	Clark/Harosoy	100-200mg	Ocs element-binding factor, putative	transcription factor/related	6.29563	13.7167	0.458977	472.81	944.038	0.0464006	14.4264	5.03047	2.86781	757.148	255.201	0.0391447
Glyma03g14200.1	Clark/Harosoy	400-500mg	Glycosyl transferases group 1	Carbohydrate metabolism	9.40035	4.20351	2.23631	1104.37	448.066	0.00267487	4.0561	12.8196	0.316399	525.9	1523.31	0.0208577
Glyma06g41200.1	Clark/Harosoy	400-500mg	Beta-glucosidase 6	Carbohydrate metabolism	8.66948	3.77851	2.29442	1289.66	509.994	0.00166866	4.78829	22.2571	0.215135	786.12	3348.86	0.0015407
Glyma08g25520.1	Clark/Harosoy	400-500mg	Alpha-amylase/subtilisin inhibitor	Carbohydrate metabolism	47.8143	23.5486	2.03045	2793.45	1248.27	0.00327035	10.1743	73.9694	0.137547	656.01	4371	4.88532e-05
Glyma09g11990.1	Clark/Harosoy	400-500mg	beta-glucuronidase	Carbohydrate metabolism	4.43856	15.3112	0.28989	637.42	1995.05	6.54503e-05	13.2209	4.9485	2.6717	2095.41	718.791	0.0186852
Glyma11g36600.1	Clark/Harosoy	400-500mg	UDP-glucuronate 4-epimerase 6	Carbohydrate metabolism	2.93578	10.22	0.287258	353.299	1115.91	0.000161746	7.26855	2.42892	2.9925	965.362	295.65	0.0128966
Glyma17g16020.1	Clark/Harosoy	400-500mg	Beta-amylase	Carbohydrate metabolism	9.96752	3.94239	2.52829	1214.72	435.923	0.000618758	20.9644	58.0815	0.360948	2819.66	7159.34	0.0348094
Glyma19g32250.1	Clark/Harosoy	400-500mg	Alkaline alpha-galactosidase	Carbohydrate metabolism	5.42448	2.65948	2.03968	485.888	216.14	0.0188214	0.901982	21.0839	0.0427806	89.1664	1910.18	4.09207e-09
Glyma07g31770.1	Clark/Harosoy	400-500mg	Pollen Ole e 1 allergen and extensin family protein	Cell wall	8.97874	60.1062	0.149381	165.532	1005.42	3.26103e-08	7.02077	1.53245	4.58139	142.848	28.5758	0.0176004
Glyma09g04340.1	Clark/Harosoy	400-500mg	Beta-D-xylosidase 1	Cell wall	42.644	18.985	2.2462	7124.44	2877.82	0.000612295	32.6971	102.706	0.318356	6028.74	17355.4	0.0165088
Glyma09g35050.1	Clark/Harosoy	400-500mg	pectinacetylesterase family protein	Cell wall	34.8522	10.3611	3.36374	4672.76	1260.41	1.67307e-06	10.2812	27.6532	0.37179	1521.29	3750.02	0.0425739
Glyma13g01950.1	Clark/Harosoy	400-500mg	Probable beta-D-xylosidase 7	Cell wall	3.38251	6.86519	0.492705	585.537	1078.27	0.0383318	16.5116	5.75617	2.8685	3154.49	1007.85	0.0114516
Glyma13g31840.1	Clark/Harosoy	400-500mg	glycine-rich protein	Cell wall	9.39725	19.9948	0.469985	583.066	1125.63	0.0253268	7.34782	2.73204	2.6895	503.153	171.455	0.0319708
Glyma14g05650.1	Clark/Harosoy	400-500mg	Glycine rich protein family	Cell wall	6.49555	2.35564	2.75744	291.533	95.9274	0.00652798	1.19396	14.2843	0.0835857	59.141	648.451	8.94689e-06
Glyma17g16160.1	Clark/Harosoy	400-500mg	invertase/pectin methylesterase inhibitor family protein	Cell wall	20.7002	8.57358	2.41441	1014.6	381.281	0.00136849	7.4513	23.6771	0.314705	403.068	1173.81	0.0219557
Glyma03g14210.1	Clark/Harosoy	400-500mg	Anthranilate N-benzoyltransferase protein 3	Disease resistance	7.96617	2.94569	2.70435	962.718	322.996	0.00044388	1.29615	6.32099	0.205054	172.874	772.646	0.00243052
Glyma15g15680.1	Clark/Harosoy	400-500mg	Pathogenesis-related protein STH-2	Disease resistance	15.0972	3.70836	4.07114	893.541	199.14	4.12615e-06	2.368	7.10515	0.33328	154.676	425.34	0.0470204
Glyma01g27000.1	Clark/Harosoy	400-500mg	Axi 1 (Auxin-independent growth promoter)-like protein	Growth/Development	16.064	7.40788	2.1685	1999.55	836.632	0.00196249	11.286	120.601	0.0935814	1550.4	15183.6	1.30001e-06
Glyma03g14950.1	Clark/Harosoy	400-500mg	Axi 1 (Auxin-independent growth promoter)-like protein	Growth/Development	10.9343	3.31473	3.29869	918.247	252.568	5.07218e-05	8.33466	107.461	0.0775602	772.472	9127.77	2.56992e-07
Glyma16g26660.1	Clark/Harosoy	400-500mg	Flowering locus T-like protein FT1	Growth/Development	6.0253	2.20308	2.73494	197.65	65.5706	0.0174673	3.97091	8.84451	0.448969	143.758	293.451	0.174944
Glyma17g37770.1	Clark/Harosoy	400-500mg	Tubulin beta-6 chain	Growth/Development	5.10276	14.3183	0.35638	521.301	1327.2	0.00146816	6.10083	1.85074	3.29643	687.855	191.238	0.00934196
Glyma03g37760.1	Clark/Harosoy	400-500mg	CKI1 (CYTOKININ-INDEPENDENT 1); protein histidine kinase/ two-component response regulator	Hormone regulated	6.53073	3.20821	2.03563	1255.9	559.779	0.00592787	3.58825	12.8436	0.279381	761.554	2498.18	0.00901606
Glyma08g27530.1	Clark/Harosoy	400-500mg	1-aminocyclopropane-1-carboxylate oxidase	Hormone regulated	62.9128	10.4284	6.03284	863.893	129.927	2.56528e-08	14.4693	2.29486	6.30507	219.276	31.873	0.00209255
Glyma16g09760.1	Clark/Harosoy	400-500mg	Auxin-induced in root cultures protein 12	Hormone regulated	26.1892	53.7423	0.487311	1999.55	3722.95	0.0202163	30.1478	12.8943	2.33807	2540.33	995.757	0.0372274
Glyma01g09190.1	Clark/Harosoy	400-500mg	GDSL esterase/lipase	Lipid metabolism	28.5671	62.1074	0.459964	2371.79	4678.58	0.0106025	42.6385	18.9905	2.24525	3906.94	1594.75	0.0438429
Glyma03g04960.1	Clark/Harosoy	400-500mg	Non-specific lipid-transfer protein 3	Lipid metabolism	6.51723	2.42003	2.69303	335.181	112.927	0.00539796	0.753412	9.27531	0.0812277	42.7635	482.491	1.62835e-05
Glyma05g24820.1	Clark/Harosoy	400-500mg	Pleckstrin homology-like domain family A member 1	Lipid metabolism	16.7657	4.29834	3.90052	662.95	154.212	2.21396e-05	1.45945	5.49606	0.265545	63.6903	219.814	0.0331616
Glyma08g43640.1	Clark/Harosoy	400-500mg	Probable glycerophosphoryl diester phosphodiesterase 1	Lipid metabolism	3.57435	15.5574	0.229753	563.301	2224.54	1.75689e-06	9.07101	3.69573	2.45445	1577.7	589.101	0.0314954
Glyma20g37810.1	Clark/Harosoy	400-500mg	Lipoxygenase 1	Lipid metabolism	7.44483	16.1739	0.4603	310.475	611.992	0.0359666	7.80865	2.99644	2.60597	359.395	126.393	0.0460866
Glyma19g27220.1	Clark/Harosoy	400-500mg	membrane protein 8	Membrane protein	22.3463	10.9086	2.0485	625.067	276.854	0.0128197	5.57047	22.4537	0.248087	171.964	635.262	0.00848917
Glyma04g05380.1	Clark/Harosoy	400-500mg	Ribonuclease 1	Nucleotide metabolism	8.8481	4.3295	2.04368	298.121	132.355	0.0379869	2.42238	10.0299	0.241516	90.0762	341.81	0.0134423
Glyma15g00560.1	Clark/Harosoy	400-500mg	uridylyltransferase-related	Nucleotide metabolism	6.4772	2.47462	2.61745	497.418	172.426	0.00260489	4.01502	12.4658	0.322082	340.288	968.28	0.0265694
Glyma02g03870.1	Clark/Harosoy	400-500mg	Aldehyde dehydrogenase family 2 member B7, mitochondrial	oxidation-reduction	15.8332	6.13892	2.57914	2291.91	806.276	0.000202671	2.96727	10.1491	0.292369	474.038	1485.94	0.0135437
Glyma06g41610.1	Clark/Harosoy	400-500mg	Thioredoxin-like 4	oxidation-reduction	14.226	4.98525	2.85362	737.068	234.354	0.000455252	1.05019	5.45291	0.192593	60.0508	285.758	0.00604133
Glyma07g02180.1	Clark/Harosoy	400-500mg	Acyl-CoA synthetase family member 3, mitochondrial	oxidation-reduction	22.6806	10.6858	2.12249	3130.27	1338.13	0.00182665	8.36279	22.4544	0.372434	1273.81	3134.54	0.0437088
Glyma08g11570.1	Clark/Harosoy	400-500mg	Cytochrome P450 71D10	oxidation-reduction	0.0418965	18.0832	0.00231687	4.1177	1612.55	1.50712e-38	9.5962	1.84637	5.19733	1040.88	183.545	0.000407841
Glyma17g13730.1	Clark/Harosoy	400-500mg	Malate synthase, glyoxysomal	oxidation-reduction	11.0466	2.91024	3.79578	1478.25	353.353	2.01002e-06	2.88937	12.9515	0.223091	426.725	1753.02	0.0024439
Glyma19g32880.1	Clark/Harosoy	400-500mg	Cytochrome P450 93A1	oxidation-reduction	9.81116	4.87839	2.01115	1143.9	516.065	0.00732078	0.601039	11.389	0.0527738	77.3382	1343.06	4.99762e-08
Glyma11g00230.1	Clark/Harosoy	400-500mg	Anthocyanin 3'-O-beta-glucosyltransferase	Phenylpropanoid pathway related	19.8872	8.26767	2.40542	2156.85	813.561	0.000529984	0.676541	5.0597	0.133712	80.9776	555.03	0.000270067
Glyma12g32650.1	Clark/Harosoy	400-500mg	Anthocyanin 5-aromatic acyltransferase	Phenylpropanoid pathway related	25.0335	6.29022	3.97975	2119.79	483.28	3.7513e-07	0.0778877	48.8786	0.00159349	7.27889	4186.35	3.26223e-22
Glyma04g05190.1	Clark/Harosoy	400-500mg	Branched-chain-amino-acid aminotransferase 2,chloroplastic	Photosynthesis	15.0978	6.04969	2.49563	1322.6	480.851	0.000629087	0.734055	9.824	0.0747206	70.9692	870.463	2.01151e-06
Glyma06g05280.1	Clark/Harosoy	400-500mg	Branched-chain-amino-acid aminotransferase 2,chloroplastic	Photosynthesis	21.006	8.45597	2.48416	2071.2	756.49	0.000369274	0.994989	14.525	0.0685018	108.273	1448.57	3.7774e-07
Glyma10g43990.1	Clark/Harosoy	400-500mg	Transketolase, chloroplastic	Photosynthesis	8.78163	3.11076	2.82299	1575.43	506.351	0.000105024	1.84736	7.92251	0.233179	365.764	1437.58	0.00354641
Glyma20g11680.1	Clark/Harosoy	400-500mg	Lipoxygenase 7, chloroplastic	Photosynthesis	70.1234	26.2798	2.66834	12798.6	4351.95	4.15448e-05	30.3316	205.923	0.147296	6109.72	38014.6	6.32066e-05
Glyma03g17000.1	Clark/Harosoy	400-500mg	proton-dependent oligopeptide transport (POT) family protein	Protein metabolism	5.32315	10.7811	0.493746	725.539	1333.27	0.0343999	16.8697	5.11826	3.29598	2537.6	705.602	0.00509905
Glyma05g28500.1	Clark/Harosoy	400-500mg	AIR3; serine-type endopeptidase	Protein metabolism	8.42923	26.6831	0.315901	1408.25	4044.73	0.000103951	18.6432	6.26995	2.97342	3437.45	1059.5	0.00908559
Glyma06g02500.1	Clark/Harosoy	400-500mg	Subtilisin-like protease	Protein metabolism	81.7449	299.158	0.273249	12581.2	41775.8	4.61538e-06	171.207	66.2742	2.58332	29081	10317	0.0184848
Glyma06g16350.1	Clark/Harosoy	400-500mg	Amino acid permease 2	Protein metabolism	18.5238	7.0571	2.62485	2487.09	859.703	0.000146226	27.6252	11.4923	2.4038	4093.46	1560.68	0.0303887
Glyma06g35580.1	Clark/Harosoy	400-500mg	Tyrosine aminotransferase	Protein metabolism	9.71926	2.75811	3.52388	1155.43	297.496	1.143e-05	3.34263	14.9996	0.222848	438.553	1803.57	0.00239755
Glyma07g31200.1	Clark/Harosoy	400-500mg	Serine carboxypeptidase-like 32	Protein metabolism	23.3649	55.5994	0.420236	2458.27	5307.58	0.00375733	107.829	26.3053	4.09913	12520.6	2799.33	0.000891472
Glyma08g11500.1	Clark/Harosoy	400-500mg	Subtilisin-like protease	Protein metabolism	11.5268	37.44	0.307874	1968.26	5800.57	5.64736e-05	29.548	9.53911	3.09757	5568.35	1647.5	0.00658606
Glyma08g11660.1	Clark/Harosoy	400-500mg	Subtilisin-like protease	Protein metabolism	6.62415	19.7658	0.335132	241.297	653.277	0.00243994	17.6984	5.01149	3.53157	711.511	184.644	0.00624007
Glyma08g44930.1	Clark/Harosoy	400-500mg	Probable amino acid permease 7	Protein metabolism	23.2541	4.24785	5.47432	2820.62	467.494	6.15552e-10	0.815616	5.36612	0.151994	109.183	658.342	0.000459378
Glyma08g45560.1	Clark/Harosoy	400-500mg	trypsin and protease inhibitor family protein / Kunitz family protein	Protein metabolism	11.472	1.30217	8.80992	707.421	72.8562	6.65554e-10	0.842271	10.6962	0.0787449	57.3212	667.135	5.51822e-06
Glyma08g45590.1	Clark/Harosoy	400-500mg	trypsin and protease inhibitor family protein / Kunitz family protein	Protein metabolism	13.2789	1.58217	8.39284	808.716	87.4275	4.13923e-10	1.00173	12.8463	0.0779776	67.3297	791.33	3.41667e-06
Glyma09g28720.1	Clark/Harosoy	400-500mg	Bowman-Birk type proteinase inhibitor C-II	Protein metabolism	5.18176	15.6293	0.331542	108.707	297.496	0.0114604	699.934	24.0853	29.0607	16205.5	511.067	1.26003e-11
Glyma09g36080.1	Clark/Harosoy	400-500mg	Serine carboxypeptidase-like 40	Protein metabolism	4.72527	52.0879	0.0907172	630.831	6309.35	1.10895e-15	7.33018	2.21392	3.31095	1080	298.947	0.00687261
Glyma09g38500.1	Clark/Harosoy	400-500mg	Serine carboxypeptidase-like 20	Protein metabolism	25.8339	86.733	0.297855	3407.81	10380.8	2.60093e-05	56.3043	12.9987	4.33152	8196.94	1734.33	0.000619443
Glyma12g01260.1	Clark/Harosoy	400-500mg	Serine carboxypeptidase-like 40	Protein metabolism	3.25078	38.8229	0.0837336	384.593	4167.38	6.0877e-16	5.86047	1.84613	3.17447	765.193	220.913	0.0106519
Glyma12g30160.1	Clark/Harosoy	400-500mg	Serine carboxypeptidase-like 48	Protein metabolism	14.0053	6.01308	2.32915	1580.37	615.635	0.00109874	3.81378	21.715	0.175628	474.947	2478.4	0.000401787
Glyma13g25280.1	Clark/Harosoy	400-500mg	Serine carboxypeptidase-like 32	Protein metabolism	10.8081	26.7367	0.404241	1165.31	2615.54	0.00327785	51.4603	12.3459	4.16821	6123.36	1346.36	0.0008571
Glyma14g22700.1	Clark/Harosoy	400-500mg	Probable E3 ubiquitin-protein ligase	Protein metabolism	13.4292	1.20016	11.1895	1467.55	118.998	2.76323e-14	0.0452646	7.21893	0.00627026	5.45917	797.924	1.26903e-13
Glyma14g26400.1	Clark/Harosoy	400-500mg	Bowman-Birk type proteinase inhibitor C-II	Protein metabolism	5.10325	15.5655	0.327856	107.06	296.282	0.0107721	697.576	23.9817	29.0879	16150.9	508.869	1.2495e-11
Glyma14g36660.2	Clark/Harosoy	400-500mg	Serine/threonine-protein kinase	Protein metabolism	5.46445	0.781447	6.99274	308.827	40.0709	5.66673e-06	0.1167	5.65272	0.0206449	7.27889	323.126	4.83521e-08
Glyma14g39690.1	Clark/Harosoy	400-500mg	Serine/threonine-protein kinase	Protein metabolism	8.46159	3.5598	2.37698	811.187	309.639	0.00232213	3.57746	10.6433	0.336123	378.502	1032.03	0.0322607
Glyma15g12210.1	Clark/Harosoy	400-500mg	Cysteine proteinase inhibitor 5	Protein metabolism	0.64772	60.2797	0.0107452	33.7651	2851.11	4.66819e-35	15.6252	4.96107	3.14957	898.943	261.578	0.0100975
Glyma18g47820.1	Clark/Harosoy	400-500mg	Serine carboxypeptidase-like 20	Protein metabolism	7.07891	26.4584	0.267548	905.894	3072.1	1.14049e-05	17.5552	4.17766	4.20216	2479.37	540.742	0.00101857
Glyma06g43640.1	Clark/Harosoy	400-500mg	late embryogenesis abundant domain-containing protein	Stress	5.49706	1.7529	3.13598	872.952	252.568	0.000105487	1.84297	46.6801	0.0394809	323.001	7497.85	4.14677e-10
Glyma08g22630.1	Clark/Harosoy	400-500mg	26.5 kDa heat shock protein, mitochondrial	Stress	12.5774	4.0682	3.09163	686.832	201.569	0.000239601	0.513297	35.2401	0.0145657	30.9353	1946.45	2.96796e-13
Glyma09g22310.1	Clark/Harosoy	400-500mg	caleosin-related family protein	Stress	138.864	48.6765	2.85278	8368.81	2661.68	1.6784e-05	139.081	361.292	0.384954	9250.56	22023.1	0.0474434
Glyma11g08730.1	Clark/Harosoy	400-500mg	Senescence-associated protein DIN1	Stress	10.2382	3.28225	3.11924	363.181	105.642	0.00149621	1.11555	9.83293	0.113451	43.6733	352.801	0.000271856
Glyma01g43420.1	Clark/Harosoy	400-500mg	Probable WRKY transcription factor 41	Transcription factor/related	7.53449	15.5636	0.484111	604.478	1132.91	0.0322351	5.05579	1.12417	4.49736	447.652	91.2227	0.00271601
Glyma05g31400.1	Clark/Harosoy	400-500mg	BZIP transcription factor bZIP133	Transcription factor/related	2.43719	5.50492	0.44273	441.417	904.631	0.0183012	6.75954	1.94386	3.47738	1351.14	356.098	0.00457731
Glyma11g03850.1	Clark/Harosoy	400-500mg	Homeobox-leucine zipper protein HAT4	Transcription factor/related	1.75653	6.84732	0.256528	138.355	489.351	0.00042733	6.14398	1.69686	3.62079	534.088	135.185	0.00700586
Glyma12g05240.1	Clark/Harosoy	400-500mg	transcriptional factor B3 family protein	Transcription factor/related	6.39687	14.3351	0.446239	360.71	733.419	0.0238635	5.54113	2.11973	2.61407	344.837	120.898	0.0468868
Glyma12g22880.1	Clark/Harosoy	400-500mg	NAC domain-containing protein 72	Transcription factor/related	23.7031	10.0778	2.35201	2442.62	942.274	0.000622729	4.4721	21.9538	0.203705	508.612	2288.26	0.00119115
Glyma12g26780.1	Clark/Harosoy	400-500mg	Ethylene-responsive transcription factor 4	Transcription factor/related	23.1574	48.9499	0.473085	665.42	1276.2	0.0246086	36.6957	15.2776	2.40193	1163.71	444.024	0.0380502
Glyma12g35000.1	Clark/Harosoy	400-500mg	NAC domain-containing protein 55	Transcription factor/related	51.308	24.7785	2.07067	5140.54	2252.47	0.00195182	15.4204	45.0203	0.342521	1705.08	4562.24	0.0269511
Glyma16g04740.1	Clark/Harosoy	400-500mg	NAC domain-containing protein 18	Transcription factor/related	15.0961	3.42823	4.40346	1549.9	319.353	1.83291e-07	1.46144	24.6178	0.0593653	165.595	2556.43	4.9451e-08
Glyma17g37710.1	Clark/Harosoy	400-500mg	zinc finger (C2H2 type) family protein	Transcription factor/related	2.69326	7.23052	0.372484	281.651	686.063	0.0057885	7.30797	1.13259	6.45244	843.441	119.799	0.000120494
Glyma18g02920.1	Clark/Harosoy	400-500mg	zinc finger (C3HC4-type RING finger) family protein	Transcription factor/related	9.81902	23.5678	0.416628	626.714	1364.84	0.00726241	31.5037	12.9898	2.42526	2219.15	838.59	0.0313404
Glyma19g28480.1	Clark/Harosoy	400-500mg	Transcriptional factor NAC11	Transcription factor/related	14.873	5.89738	2.52197	1647.08	592.564	0.000406155	3.46913	55.262	0.062776	423.995	6189.96	4.11158e-08
Glyma04g02350.1	Clark/Harosoy	400-500mg	Unknown	Unknown	11.2105	24.1413	0.464372	704.127	1375.77	0.0199251	19.2424	6.74714	2.85194	1333.86	428.637	0.0146992
Glyma06g07560.1	Clark/Harosoy	400-500mg	Unknown	Unknown	8.75101	2.20822	3.96293	397.77	91.0703	0.000155224	1.25149	8.27146	0.151302	62.7804	380.278	0.00110293
Glyma07g03860.1	Clark/Harosoy	400-500mg	kelch repeat-containing F-box family protein	Unknown	8.27913	17.0814	0.484686	840.011	1572.48	0.0268767	19.0705	7.75386	2.45949	2135.44	795.726	0.0292819
Glyma08g02200.1	Clark/Harosoy	400-500mg	Unknown	Unknown	4.57066	9.58885	0.476664	447.182	851.204	0.0349307	6.37039	2.03247	3.13431	687.855	201.13	0.0122269
Glyma08g22530.1	Clark/Harosoy	400-500mg	Unknown	Unknown	13.1328	0.0724671	181.224	485.065	2.42854	8.8284e-19	0.0669619	5.85449	0.0114377	2.72958	218.715	1.0808e-07
Glyma08g43210.1	Clark/Harosoy	400-500mg	Unknown	Unknown	2.04328	7.15005	0.285771	123.531	392.209	0.00205356	7.37734	2.46236	2.99604	492.235	150.572	0.0195395
Glyma09g28710.1	Clark/Harosoy	400-500mg	Unknown	Unknown	5.69789	18.1867	0.3133	183.649	531.85	0.00205499	686.22	25.42	26.9953	24409.7	828.698	2.38932e-11
Glyma10g04550.1	Clark/Harosoy	400-500mg	Unknown	Unknown	5.20406	11.6283	0.447535	230.591	467.494	0.0393051	14.8289	2.72209	5.44761	725.159	121.997	0.0004541
Glyma10g05920.1	Clark/Harosoy	400-500mg	Unknown	Unknown	2.63316	9.89283	0.266168	359.063	1223.98	5.14013e-05	6.68668	2.27107	2.94429	1006.31	313.235	0.0138191
Glyma12g05370.1	Clark/Harosoy	400-500mg	Unknown	Unknown	11.0194	30.485	0.361471	276.709	694.563	0.00435011	9.98066	3.0291	3.29493	276.598	76.9348	0.0220863
Glyma13g38560.1	Clark/Harosoy	400-500mg	Unknown	Unknown	1.00795	5.56539	0.18111	72.4715	363.067	6.16262e-05	6.67334	1.31483	5.07545	529.539	95.619	0.0010865
Glyma17g10020.1	Clark/Harosoy	400-500mg	Unknown	Unknown	2.44724	7.19735	0.340019	151.531	404.352	0.00717627	7.29633	2.26383	3.22301	498.604	141.78	0.0135352
Glyma18g15530.1	Clark/Harosoy	400-500mg	Unknown	Unknown	6.77337	16.9502	0.399605	433.182	983.559	0.00676	10.6737	3.63603	2.93553	753.365	235.201	0.016301
Glyma19g32450.1	Clark/Harosoy	400-500mg	Unknown	Unknown	4.55609	20.0281	0.227484	178.708	712.777	3.5465e-05	19.6731	7.47981	2.63016	851.63	296.749	0.0269458
Glyma19g40210.1	Clark/Harosoy	400-500mg	Unknown	Unknown	12.2219	5.74137	2.12875	700.832	298.711	0.00796205	1.2652	23.3083	0.0542811	80.0678	1351.85	6.22999e-08
